# Supplementary material for: A 1:1 flavone cocrystal with cyclic trimeric perfluoro-o-phenyl­enemercury
Source: Acta Crystallogr E Crystallogr Commun. 2024 Jun 14;80(Pt 7):717–20. doi: 10.1107/S2056989024005346 (PMC11223704; doi:10.1107/S2056989024005346)
Supplement: Supplementary file 1 [file e-80-00717-sup1.cif]

##############################################################################
#                                                                            #
# This CIF contains the data in a paper accepted for publication in          #
# Acta Crystallographica Section E. It conforms to the requirements of       #
# Notes for Authors for Acta Crystallographica Section E, and has been       #
# peer reviewed under the auspices of the IUCr Commission on Journals.       #
#                                                                            #
# Full details of the Crystallographic Information File format               #
# are given in the paper "The Crystallographic Information File (CIF):       #
# a New Standard Archive File for Crystallography" by S. R. Hall, F. H.      #
# Allen and I. D. Brown [Acta Cryst. (1991), A47, 655-685].                  #
#                                                                            #
# The current version of the core CIF dictionary is obtainable from          #
# ftp://ftp.iucr.org/pub/cif_core.dic.                                       #
#                                                                            #
# Software is freely available for graphical display of the structure(s)     #
# in this CIF. For information consult the CIF software page                 #
# http://www.iucr.org/resources/cif/software.                                #
#                                                                            #
# This file may be used for bona fide research purposes within the           #
# scientific community so long as proper attribution is given to the journal # 
# article from which it was obtained.                                        #
#                                                                            #
##############################################################################
data_I
_audit_creation_method
;
Olex2 1.5
(compiled 2024.02.16 svn.r378c4104 for OlexSys, GUI svn.r6928)
;
_journal_date_recd_electronic     2024-03-18
_journal_date_accepted     2024-06-05
_journal_name_full     'Acta Crystallographica, Section E'
_journal_year     2024
_journal_volume     80
_journal_issue      7
_journal_page_first     0
_journal_page_last     0
_journal_paper_category     GM
_journal_paper_doi     10.1107/S2056989024005346
_journal_coeditor_code     DJ2077
_publ_contact_author_name     'Egor M. Novikov'
_publ_contact_author_address
;
Department of Chemistry, New Mexico Highlands University, Las Vegas, New
Mexico, 87701,
USA
;
_publ_contact_author_email     enovikov@live.nmhu.edu
_publ_contact_author_fax     ?
_publ_contact_author_phone     ?
_publ_section_title
;
A 1:1 flavone cocrystal with cyclic trimeric
perfluoro-<i>o</i>-phenylenemercury
;
_publ_section_title_footnote     .
loop_
    _publ_author_name
    _publ_author_footnote
    _publ_author_address
    'Novikov, Egor M.' .
;
Department of Chemistry, New Mexico Highlands University, Las Vegas,
New Mexico, 87701,
USA
;
    'Casta\~neda, Ra\'ul' .
;
Department of Chemistry, New Mexico Highlands University, Las Vegas,
New Mexico, 87701,
USA
;
    'Fonari, Marina S.' .
;
Institute of Applied Physics, Moldova State University, Academy str., 5 MD2028,
Chisinau, Moldova
;
    'Timofeeva, Tatiana V.' .
;
Department of Chemistry, New Mexico Highlands University, Las Vegas,
New Mexico, 87701,
USA
;
_publ_section_synopsis
;
In the title compound, molecules are connected by Hg...O interactions. The 1:1
complexes pack in zigzag chains where they stack <i>via</i> two alternating
stacking patterns, TPPM(cyclic trimeric
perfluoro-<i>o</i>-phenylenemercury)--TPPM, and FLA(flavone)--FLA. The
shortened F...F, CH...F and CH...\p contacts consolidate the crystal
structure.
;
_chemical_name_systematic
;\
Tris(\m~2~-perfluoro-<i>o</i>-phenylene)(\m~2~-3-phenyl-4<i>H</i>-chromen-\
4-one)-<i>triangulo</i>-trimercury
;
_chemical_name_common     ?
_chemical_formula_moiety     'C18 F12 Hg3, C15 H10 O2'
_chemical_formula_sum     'C33 H10 F12 Hg3 O2'
_chemical_formula_iupac     '[Hg3 (C6 F4)3 (C15 H10 O2)]'
_chemical_formula_weight     1268.18
_space_group_crystal_system     monoclinic
_space_group_name_H-M_alt     'P 21/n'
_space_group_name_Hall     '-P 2yn'
loop_
    _space_group_symop_operation_xyz
    'x, y, z'
    '-x+1/2, y+1/2, -z+1/2'
    '-x, -y, -z'
    'x-1/2, -y-1/2, z-1/2'
_cell_length_a     12.4181(8)
_cell_length_b     13.8092(8)
_cell_length_c     17.6498(11)
_cell_angle_alpha     90
_cell_angle_beta     93.360(2)
_cell_angle_gamma     90
_cell_volume     3021.5(3)
_cell_formula_units_Z     4
_cell_measurement_reflns_used     9132
_cell_measurement_theta_min     2.208
_cell_measurement_theta_max     26.677
_cell_measurement_temperature     100(2)
_exptl_crystal_description     plate
_exptl_crystal_colour     'clear colourless'
_exptl_crystal_size_max     0.200
_exptl_crystal_size_mid     0.200
_exptl_crystal_size_min     0.100
_exptl_crystal_density_diffrn     2.788
_exptl_crystal_density_meas     ?
_exptl_crystal_density_method     'not measured'
_exptl_crystal_F_000     2288
_exptl_absorpt_coefficient_mu     15.313
_exptl_absorpt_correction_type     multi-scan
_exptl_absorpt_process_details
;
(SADABS; Krause <i>et al.</i>,  2015)
;
_exptl_absorpt_correction_T_min     0.3716
_exptl_absorpt_correction_T_max     0.7458
_diffrn_ambient_temperature     100(2)
_diffrn_source     'sealed X-ray tube'
_diffrn_source_power     1.554
_diffrn_source_voltage     37.0
_diffrn_source_current     42.0
_diffrn_radiation_type     'Mo K\a'
_diffrn_radiation_wavelength     0.71073
_diffrn_radiation_monochromator     graphite
_diffrn_measurement_device_type     'Bruker SMART APEXII'
_diffrn_measurement_device     'three-circle diffractometer'
_diffrn_measurement_method     '\w and \f scans'
_diffrn_detector     'charge-coupled device (CCD) area detector'
_diffrn_detector_area_resol_mean     7.9
_diffrn_reflns_number     38196
_diffrn_reflns_av_R_equivalents     0.0391
_diffrn_reflns_av_unetI/netI     0.0275
_diffrn_reflns_theta_min     1.874
_diffrn_reflns_theta_max     25.998
_diffrn_reflns_theta_full     25.242
_diffrn_measured_fraction_theta_max     0.994
_diffrn_measured_fraction_theta_full     0.999
_diffrn_reflns_limit_h_min     -15
_diffrn_reflns_limit_h_max     15
_diffrn_reflns_limit_k_min     -15
_diffrn_reflns_limit_k_max     17
_diffrn_reflns_limit_l_min     -21
_diffrn_reflns_limit_l_max     16
_diffrn_standards_number     0
_diffrn_radiation_probe     x-ray
_reflns_number_total     5894
_reflns_number_gt     5069
_reflns_threshold_expression     'I > 2\s(I)'
_refine_ls_structure_factor_coef     Fsqd
_refine_ls_matrix_type     full
_refine_ls_R_factor_all     0.0313
_refine_ls_R_factor_gt     0.0232
_refine_ls_wR_factor_gt     0.0497
_refine_ls_wR_factor_ref     0.0521
_refine_ls_goodness_of_fit_ref     1.051
_refine_ls_restrained_S_all     1.051
_refine_ls_number_reflns     5894
_refine_ls_number_parameters     451
_refine_ls_number_restraints     0
_refine_ls_hydrogen_treatment     constr
_refine_ls_weighting_scheme     calc
_refine_ls_weighting_details
              'w=1/[\s^2^(Fo^2^)+(0.0252P)^2^+1.6597P] where P=(Fo^2^+2Fc^2^)/3'
_atom_sites_solution_hydrogens     geom
_atom_sites_solution_primary     direct
_atom_sites_solution_secondary     difmap
_refine_ls_shift/su_max     0.003
_refine_ls_shift/su_mean     0.000
_refine_diff_density_max     0.642
_refine_diff_density_min     -1.192
_refine_ls_extinction_method     none
_refine_ls_extinction_coef     .
loop_
    _atom_type_symbol
    _atom_type_description
    _atom_type_scat_dispersion_real
    _atom_type_scat_dispersion_imag
    _atom_type_scat_source
    'C' 'C' 0.0033 0.0016
                         'International Tables Vol C Tables 4.2.6.8 and 6.1.1.4'
    'H' 'H' 0.0000 0.0000
                         'International Tables Vol C Tables 4.2.6.8 and 6.1.1.4'
    'F' 'F' 0.0171 0.0103
                         'International Tables Vol C Tables 4.2.6.8 and 6.1.1.4'
    'Hg' 'Hg' -2.3894 9.2266
                         'International Tables Vol C Tables 4.2.6.8 and 6.1.1.4'
    'O' 'O' 0.0106 0.0060
                         'International Tables Vol C Tables 4.2.6.8 and 6.1.1.4'
_computing_data_collection
;
APEX2 (Bruker, 2019)
;
_computing_cell_refinement
;
SAINT-Plus (Bruker, 2020)
;
_computing_data_reduction
;
SAINT-Plus (Bruker, 2020)
;
_computing_structure_solution
;
<i>SHELXT</i> (Sheldrick, 2015a)
;
_computing_structure_refinement
;
SHELXL (Sheldrick, 2015b)
;
_computing_molecular_graphics
;
OLEX2 (Dolomanov <i>et al.</i>,  2009)
;
_computing_publication_material
;
OLEX2 (Dolomanov <i>et al.</i>,  2009)
;
loop_
    _atom_site_type_symbol
    _atom_site_label
    _atom_site_fract_x
    _atom_site_fract_y
    _atom_site_fract_z
    _atom_site_U_iso_or_equiv
    _atom_site_adp_type
    _atom_site_calc_flag
    _atom_site_occupancy
    _atom_site_disorder_assembly
    _atom_site_disorder_group
    Hg Hg1 0.85812(2) 0.44283(2) 0.60352(2) 0.03572(6) Uani d 1 . .
    Hg Hg2 0.86702(2) 0.46865(2) 0.40075(2) 0.03547(6) Uani d 1 . .
    Hg Hg3 0.84037(2) 0.68004(2) 0.51822(2) 0.03658(6) Uani d 1 . .
    F F1 0.8927(3) 0.2205(2) 0.63984(17) 0.0536(8) Uani d 1 . .
    F F2 0.9080(3) 0.0628(2) 0.5516(2) 0.0729(11) Uani d 1 . .
    F F3 0.9084(3) 0.0823(2) 0.3984(2) 0.0777(12) Uani d 1 . .
    F F4 0.8941(3) 0.2590(2) 0.33427(17) 0.0561(9) Uani d 1 . .
    F F5 0.8718(3) 0.5418(2) 0.23224(18) 0.0688(10) Uani d 1 . .
    F F6 0.8452(3) 0.7185(3) 0.16752(18) 0.0751(11) Uani d 1 . .
    F F7 0.8183(3) 0.8760(2) 0.2553(2) 0.0702(10) Uani d 1 . .
    F F8 0.8354(3) 0.8603(2) 0.4079(2) 0.0646(10) Uani d 1 . .
    F F9 0.8232(3) 0.8296(2) 0.65175(18) 0.0565(9) Uani d 1 . .
    F F10 0.8092(3) 0.8092(2) 0.80319(17) 0.0571(9) Uani d 1 . .
    F F11 0.8165(3) 0.6306(2) 0.86695(16) 0.0552(8) Uani d 1 . .
    F F12 0.8461(3) 0.4725(2) 0.78054(18) 0.0583(9) Uani d 1 . .
    O O1 0.6883(3) 0.5027(2) 0.50025(18) 0.0383(8) Uani d 1 . .
    O O2 0.4563(3) 0.3256(2) 0.40217(19) 0.0379(8) Uani d 1 . .
    C C1 0.8790(4) 0.3342(3) 0.4535(3) 0.0365(12) Uani d 1 . .
    C C2 0.8910(4) 0.2518(4) 0.4107(3) 0.0404(12) Uani d 1 . .
    C C3 0.8998(5) 0.1606(4) 0.4419(3) 0.0470(14) Uani d 1 . .
    C C4 0.8998(5) 0.1504(4) 0.5191(3) 0.0491(14) Uani d 1 . .
    C C5 0.8890(4) 0.2323(4) 0.5636(3) 0.0395(12) Uani d 1 . .
    C C6 0.8776(4) 0.3242(3) 0.5331(3) 0.0345(11) Uani d 1 . .
    C C7 0.8593(4) 0.6074(3) 0.3557(3) 0.0352(11) Uani d 1 . .
    C C8 0.8596(4) 0.6197(4) 0.2781(3) 0.0438(13) Uani d 1 . .
    C C9 0.8465(4) 0.7088(4) 0.2435(3) 0.0469(14) Uani d 1 . .
    C C10 0.8346(4) 0.7894(4) 0.2882(3) 0.0451(14) Uani d 1 . .
    C C11 0.8394(4) 0.7791(4) 0.3655(3) 0.0443(13) Uani d 1 . .
    C C12 0.8482(4) 0.6903(4) 0.4009(3) 0.0348(11) Uani d 1 . .
    C C13 0.8368(4) 0.6593(4) 0.6347(3) 0.0359(11) Uani d 1 . .
    C C14 0.8278(4) 0.7389(4) 0.6815(3) 0.0398(12) Uani d 1 . .
    C C15 0.8211(4) 0.7302(4) 0.7593(3) 0.0411(13) Uani d 1 . .
    C C16 0.8264(4) 0.6408(4) 0.7915(3) 0.0422(13) Uani d 1 . .
    C C17 0.8405(4) 0.5607(4) 0.7459(3) 0.0406(12) Uani d 1 . .
    C C18 0.8448(4) 0.5670(4) 0.6683(3) 0.0391(12) Uani d 1 . .
    C C19 0.6156(4) 0.4494(3) 0.4705(3) 0.0304(10) Uani d 1 . .
    C C20 0.5632(4) 0.4696(3) 0.3954(3) 0.0307(10) Uani d 1 . .
    C C21 0.5875(4) 0.5526(3) 0.3525(3) 0.0361(12) Uani d 1 . .
    H H21 0.6385 0.5985 0.3727 0.043 Uiso calc 1 . .
    C C22 0.5381(4) 0.5673(4) 0.2823(3) 0.0463(14) Uani d 1 . .
    H H22 0.5544 0.6234 0.2541 0.056 Uiso calc 1 . .
    C C23 0.4647(5) 0.5010(4) 0.2524(3) 0.0479(14) Uani d 1 . .
    H H23 0.4318 0.5114 0.2031 0.058 Uiso calc 1 . .
    C C24 0.4380(4) 0.4199(4) 0.2926(3) 0.0431(13) Uani d 1 . .
    H H24 0.3870 0.3744 0.2719 0.052 Uiso calc 1 . .
    C C25 0.4880(4) 0.4066(3) 0.3643(3) 0.0328(11) Uani d 1 . .
    C C26 0.5780(4) 0.3633(3) 0.5056(3) 0.0335(11) Uani d 1 . .
    H H26 0.6081 0.3460 0.5545 0.040 Uiso calc 1 . .
    C C27 0.5022(4) 0.3063(3) 0.4723(3) 0.0346(11) Uani d 1 . .
    C C28 0.4558(4) 0.2176(3) 0.5049(3) 0.0378(12) Uani d 1 . .
    C C29 0.4084(5) 0.1470(4) 0.4570(3) 0.0544(15) Uani d 1 . .
    H H29 0.4040 0.1560 0.4036 0.065 Uiso calc 1 . .
    C C30 0.3682(6) 0.0639(4) 0.4884(4) 0.0685(19) Uani d 1 . .
    H H30 0.3353 0.0161 0.4560 0.082 Uiso calc 1 . .
    C C31 0.3747(5) 0.0488(4) 0.5655(4) 0.0621(17) Uani d 1 . .
    H H31 0.3485 -0.0096 0.5861 0.075 Uiso calc 1 . .
    C C32 0.4189(5) 0.1186(4) 0.6118(3) 0.0548(15) Uani d 1 . .
    H H32 0.4214 0.1097 0.6653 0.066 Uiso calc 1 . .
    C C33 0.4605(4) 0.2024(4) 0.5820(3) 0.0451(13) Uani d 1 . .
    H H33 0.4926 0.2499 0.6151 0.054 Uiso calc 1 . .
loop_
    _atom_site_aniso_label
    _atom_site_aniso_U_11
    _atom_site_aniso_U_22
    _atom_site_aniso_U_33
    _atom_site_aniso_U_12
    _atom_site_aniso_U_13
    _atom_site_aniso_U_23
    Hg1 0.03653(11) 0.03970(11) 0.03063(12) -0.00036(8) -0.00069(9) -0.00388(8)
    Hg2 0.03836(12) 0.03602(11) 0.03231(12) 0.00085(8) 0.00439(9) -0.00019(8)
    Hg3 0.03959(12) 0.04065(11) 0.02955(12) -0.00449(8) 0.00228(9) -0.00388(8)
    F1 0.064(2) 0.0567(19) 0.0405(19) 0.0088(16) 0.0019(16) 0.0120(15)
    F2 0.102(3) 0.0436(19) 0.074(3) 0.0153(18) 0.010(2) 0.0131(17)
    F3 0.122(3) 0.0389(18) 0.074(3) 0.012(2) 0.017(2) -0.0130(17)
    F4 0.077(2) 0.0521(19) 0.0403(19) 0.0064(17) 0.0113(17) -0.0080(14)
    F5 0.106(3) 0.064(2) 0.038(2) 0.003(2) 0.015(2) -0.0125(16)
    F6 0.096(3) 0.094(3) 0.036(2) 0.001(2) 0.0106(19) 0.0207(18)
    F7 0.079(3) 0.054(2) 0.079(3) 0.0043(18) 0.017(2) 0.0299(18)
    F8 0.080(2) 0.0400(18) 0.075(2) -0.0009(17) 0.015(2) -0.0028(16)
    F9 0.081(2) 0.0413(18) 0.047(2) -0.0048(16) -0.0001(18) -0.0047(14)
    F10 0.072(2) 0.057(2) 0.0425(19) -0.0012(16) 0.0048(17) -0.0203(15)
    F11 0.061(2) 0.076(2) 0.0272(17) 0.0027(17) -0.0009(15) -0.0049(15)
    F12 0.080(2) 0.0523(19) 0.0422(19) 0.0006(17) -0.0017(18) 0.0052(15)
    O1 0.0331(19) 0.043(2) 0.038(2) -0.0075(16) -0.0073(16) -0.0013(16)
    O2 0.041(2) 0.0398(19) 0.032(2) -0.0084(15) -0.0041(16) 0.0024(14)
    C1 0.031(3) 0.034(3) 0.045(3) 0.003(2) 0.002(2) 0.001(2)
    C2 0.046(3) 0.044(3) 0.032(3) 0.004(2) 0.005(2) -0.004(2)
    C3 0.061(4) 0.033(3) 0.047(4) 0.003(3) 0.006(3) -0.010(2)
    C4 0.052(3) 0.033(3) 0.062(4) 0.008(3) 0.001(3) 0.005(3)
    C5 0.035(3) 0.051(3) 0.032(3) 0.000(2) -0.003(2) 0.003(2)
    C6 0.031(3) 0.038(3) 0.035(3) 0.001(2) 0.000(2) -0.003(2)
    C7 0.032(3) 0.042(3) 0.032(3) -0.002(2) 0.004(2) 0.001(2)
    C8 0.050(3) 0.047(3) 0.035(3) -0.003(2) 0.014(3) -0.003(2)
    C9 0.042(3) 0.067(4) 0.033(3) -0.001(3) 0.003(3) 0.011(3)
    C10 0.040(3) 0.042(3) 0.053(4) -0.001(2) 0.007(3) 0.021(3)
    C11 0.043(3) 0.035(3) 0.056(4) -0.006(2) 0.011(3) -0.002(3)
    C12 0.025(2) 0.046(3) 0.034(3) -0.003(2) 0.001(2) 0.003(2)
    C13 0.032(3) 0.047(3) 0.029(3) -0.006(2) 0.002(2) -0.006(2)
    C14 0.038(3) 0.044(3) 0.037(3) -0.007(2) 0.001(2) -0.003(2)
    C15 0.038(3) 0.047(3) 0.038(3) -0.003(2) 0.001(2) -0.017(2)
    C16 0.040(3) 0.060(3) 0.026(3) -0.004(3) -0.002(2) -0.010(2)
    C17 0.038(3) 0.045(3) 0.038(3) -0.002(2) -0.005(2) 0.000(2)
    C18 0.036(3) 0.052(3) 0.029(3) -0.004(2) -0.001(2) -0.008(2)
    C19 0.026(2) 0.039(3) 0.026(3) 0.004(2) -0.001(2) -0.003(2)
    C20 0.023(2) 0.040(3) 0.029(3) 0.001(2) 0.000(2) 0.000(2)
    C21 0.031(3) 0.037(3) 0.040(3) 0.000(2) 0.005(2) 0.003(2)
    C22 0.051(3) 0.046(3) 0.042(3) 0.006(3) 0.006(3) 0.013(2)
    C23 0.052(4) 0.058(4) 0.032(3) 0.001(3) -0.007(3) 0.006(3)
    C24 0.040(3) 0.054(3) 0.034(3) -0.006(2) -0.008(2) 0.000(2)
    C25 0.024(2) 0.042(3) 0.033(3) 0.000(2) 0.004(2) 0.003(2)
    C26 0.035(3) 0.042(3) 0.024(3) -0.001(2) -0.001(2) 0.003(2)
    C27 0.036(3) 0.043(3) 0.024(3) 0.002(2) -0.004(2) 0.003(2)
    C28 0.036(3) 0.035(3) 0.043(3) -0.001(2) 0.001(2) 0.002(2)
    C29 0.065(4) 0.050(3) 0.049(4) -0.016(3) 0.001(3) 0.001(3)
    C30 0.084(5) 0.053(4) 0.069(5) -0.024(3) 0.005(4) -0.008(3)
    C31 0.068(4) 0.049(4) 0.071(5) -0.013(3) 0.007(4) 0.015(3)
    C32 0.060(4) 0.055(4) 0.049(4) -0.004(3) 0.007(3) 0.018(3)
    C33 0.042(3) 0.045(3) 0.048(4) -0.001(2) -0.003(3) 0.006(2)
_geom_special_details
;
 All esds (except the esd in the dihedral angle between two l.s. planes)
 are estimated using the full covariance matrix.  The cell esds are taken
 into account individually in the estimation of esds in distances, angles
 and torsion angles; correlations between esds in cell parameters are only
 used when they are defined by crystal symmetry.  An approximate (isotropic)
 treatment of cell esds is used for estimating esds involving l.s. planes.
;
loop_
    _geom_bond_atom_site_label_1
    _geom_bond_atom_site_label_2
    _geom_bond_site_symmetry_2
    _geom_bond_distance
    _geom_bond_publ_flag
    Hg1 C18 . 2.072(5) ?
    Hg1 C6 . 2.079(5) ?
    Hg2 C7 . 2.074(5) ?
    Hg2 C1 . 2.079(5) ?
    Hg3 C13 . 2.079(5) ?
    Hg3 C12 . 2.084(5) ?
    F1 C5 . 1.355(6) ?
    F2 C4 . 1.338(6) ?
    F3 C3 . 1.335(6) ?
    F4 C2 . 1.356(6) ?
    F5 C8 . 1.359(6) ?
    F6 C9 . 1.347(6) ?
    F7 C10 . 1.339(6) ?
    F8 C11 . 1.351(6) ?
    F9 C14 . 1.358(6) ?
    F10 C15 . 1.352(5) ?
    F11 C16 . 1.352(6) ?
    F12 C17 . 1.363(6) ?
    O1 C19 . 1.256(5) ?
    O2 C27 . 1.358(6) ?
    O2 C25 . 1.373(5) ?
    C1 C2 . 1.378(6) ?
    C1 C6 . 1.413(7) ?
    C2 C3 . 1.376(7) ?
    C3 C4 . 1.371(8) ?
    C4 C5 . 1.388(7) ?
    C5 C6 . 1.382(7) ?
    C7 C8 . 1.381(7) ?
    C7 C12 . 1.406(7) ?
    C8 C9 . 1.379(7) ?
    C9 C10 . 1.376(8) ?
    C10 C11 . 1.370(8) ?
    C11 C12 . 1.377(7) ?
    C13 C14 . 1.383(7) ?
    C13 C18 . 1.407(7) ?
    C14 C15 . 1.387(7) ?
    C15 C16 . 1.358(7) ?
    C16 C17 . 1.385(7) ?
    C17 C18 . 1.377(7) ?
    C19 C26 . 1.432(6) ?
    C19 C20 . 1.468(6) ?
    C20 C25 . 1.368(6) ?
    C20 C21 . 1.416(6) ?
    C21 C22 . 1.364(7) ?
    C21 H21 . 0.9500 ?
    C22 C23 . 1.374(8) ?
    C22 H22 . 0.9500 ?
    C23 C24 . 1.377(7) ?
    C23 H23 . 0.9500 ?
    C24 C25 . 1.388(7) ?
    C24 H24 . 0.9500 ?
    C26 C27 . 1.337(7) ?
    C26 H26 . 0.9500 ?
    C27 C28 . 1.484(6) ?
    C28 C33 . 1.374(7) ?
    C28 C29 . 1.397(7) ?
    C29 C30 . 1.380(8) ?
    C29 H29 . 0.9500 ?
    C30 C31 . 1.374(9) ?
    C30 H30 . 0.9500 ?
    C31 C32 . 1.358(8) ?
    C31 H31 . 0.9500 ?
    C32 C33 . 1.385(7) ?
    C32 H32 . 0.9500 ?
    C33 H33 . 0.9500 ?
loop_
    _geom_angle_atom_site_label_1
    _geom_angle_atom_site_label_2
    _geom_angle_atom_site_label_3
    _geom_angle_site_symmetry_1
    _geom_angle_site_symmetry_3
    _geom_angle
    _geom_angle_publ_flag
    C18 Hg1 C6 . . 175.85(19) ?
    C7 Hg2 C1 . . 175.8(2) ?
    C13 Hg3 C12 . . 175.7(2) ?
    C27 O2 C25 . . 119.1(4) ?
    C2 C1 C6 . . 118.2(4) ?
    C2 C1 Hg2 . . 120.0(4) ?
    C6 C1 Hg2 . . 121.8(3) ?
    F4 C2 C3 . . 117.3(4) ?
    F4 C2 C1 . . 119.6(4) ?
    C3 C2 C1 . . 123.1(5) ?
    F3 C3 C4 . . 119.6(5) ?
    F3 C3 C2 . . 121.3(5) ?
    C4 C3 C2 . . 119.2(5) ?
    F2 C4 C3 . . 120.9(5) ?
    F2 C4 C5 . . 120.2(5) ?
    C3 C4 C5 . . 118.9(5) ?
    F1 C5 C6 . . 119.7(4) ?
    F1 C5 C4 . . 117.6(5) ?
    C6 C5 C4 . . 122.7(5) ?
    C5 C6 C1 . . 118.0(4) ?
    C5 C6 Hg1 . . 120.2(4) ?
    C1 C6 Hg1 . . 121.8(3) ?
    C8 C7 C12 . . 117.9(4) ?
    C8 C7 Hg2 . . 119.4(4) ?
    C12 C7 Hg2 . . 122.6(3) ?
    F5 C8 C9 . . 117.2(5) ?
    F5 C8 C7 . . 120.0(5) ?
    C9 C8 C7 . . 122.8(5) ?
    F6 C9 C10 . . 119.6(5) ?
    F6 C9 C8 . . 121.5(5) ?
    C10 C9 C8 . . 118.8(5) ?
    F7 C10 C11 . . 121.4(5) ?
    F7 C10 C9 . . 119.5(5) ?
    C11 C10 C9 . . 119.1(5) ?
    F8 C11 C10 . . 117.7(5) ?
    F8 C11 C12 . . 119.5(5) ?
    C10 C11 C12 . . 122.8(5) ?
    C11 C12 C7 . . 118.4(5) ?
    C11 C12 Hg3 . . 120.2(4) ?
    C7 C12 Hg3 . . 121.3(3) ?
    C14 C13 C18 . . 118.3(4) ?
    C14 C13 Hg3 . . 119.2(4) ?
    C18 C13 Hg3 . . 122.5(3) ?
    F9 C14 C13 . . 120.4(4) ?
    F9 C14 C15 . . 117.3(4) ?
    C13 C14 C15 . . 122.3(5) ?
    F10 C15 C16 . . 119.9(5) ?
    F10 C15 C14 . . 120.8(5) ?
    C16 C15 C14 . . 119.2(4) ?
    F11 C16 C15 . . 120.1(4) ?
    F11 C16 C17 . . 120.7(5) ?
    C15 C16 C17 . . 119.2(5) ?
    F12 C17 C18 . . 119.9(4) ?
    F12 C17 C16 . . 117.3(5) ?
    C18 C17 C16 . . 122.8(5) ?
    C17 C18 C13 . . 118.0(4) ?
    C17 C18 Hg1 . . 120.4(4) ?
    C13 C18 Hg1 . . 121.5(4) ?
    O1 C19 C26 . . 123.4(4) ?
    O1 C19 C20 . . 122.4(4) ?
    C26 C19 C20 . . 114.2(4) ?
    C25 C20 C21 . . 117.5(4) ?
    C25 C20 C19 . . 119.8(4) ?
    C21 C20 C19 . . 122.7(4) ?
    C22 C21 C20 . . 120.4(5) ?
    C22 C21 H21 . . 119.8 ?
    C20 C21 H21 . . 119.8 ?
    C21 C22 C23 . . 120.2(5) ?
    C21 C22 H22 . . 119.9 ?
    C23 C22 H22 . . 119.9 ?
    C22 C23 C24 . . 121.2(5) ?
    C22 C23 H23 . . 119.4 ?
    C24 C23 H23 . . 119.4 ?
    C23 C24 C25 . . 117.9(5) ?
    C23 C24 H24 . . 121.0 ?
    C25 C24 H24 . . 121.0 ?
    C20 C25 O2 . . 122.1(4) ?
    C20 C25 C24 . . 122.7(4) ?
    O2 C25 C24 . . 115.2(4) ?
    C27 C26 C19 . . 122.5(5) ?
    C27 C26 H26 . . 118.7 ?
    C19 C26 H26 . . 118.7 ?
    C26 C27 O2 . . 122.2(4) ?
    C26 C27 C28 . . 126.5(5) ?
    O2 C27 C28 . . 111.3(4) ?
    C33 C28 C29 . . 118.9(5) ?
    C33 C28 C27 . . 120.9(5) ?
    C29 C28 C27 . . 120.1(5) ?
    C30 C29 C28 . . 119.2(6) ?
    C30 C29 H29 . . 120.4 ?
    C28 C29 H29 . . 120.4 ?
    C31 C30 C29 . . 121.5(6) ?
    C31 C30 H30 . . 119.3 ?
    C29 C30 H30 . . 119.3 ?
    C32 C31 C30 . . 119.1(5) ?
    C32 C31 H31 . . 120.4 ?
    C30 C31 H31 . . 120.4 ?
    C31 C32 C33 . . 120.7(6) ?
    C31 C32 H32 . . 119.6 ?
    C33 C32 H32 . . 119.6 ?
    C28 C33 C32 . . 120.6(5) ?
    C28 C33 H33 . . 119.7 ?
    C32 C33 H33 . . 119.7 ?
loop_
    _geom_hbond_atom_site_label_D
    _geom_hbond_atom_site_label_H
    _geom_hbond_atom_site_label_A
    _geom_hbond_site_symmetry_A
    _geom_hbond_distance_DH
    _geom_hbond_distance_HA
    _geom_hbond_distance_DA
    _geom_hbond_angle_DHA
    C22 H22 F4 2_655 0.95 2.54 3.486(6) 173
    C24 H24 F1 4_565 0.95 2.68 3.342(6) 127
    C30 H30 F11 4_565 0.95 2.57 3.473(7) 160
    C31 H31 F5 4_566 0.95 2.62 3.200(8) 120
    C32 H32 F5 4_566 0.95 2.50 3.149(6) 126
    C21 H21 C7 1_555 0.95 2.78 3.456(7) 129
    C24 H24 C16 3_666 0.95 2.82 3.621(7) 142
_shelx_space_group_comment
;
The symmetry employed for this shelxl refinement is uniquely defined
by the following loop, which should always be used as a source of
symmetry information in preference to the above space-group names.
They are only intended as comments.
;
_shelx_estimated_absorpt_T_min     0.150
_shelx_estimated_absorpt_T_max     0.310
_shelx_hkl_file
;
  -1   0   0    0.90    0.30
   1   0   0    0.70    0.30
   1   0   0    2.90    0.50
   1   0   0    1.10    0.40
  -1   0   0    3.70    0.60
  -1   0   0    1.20    0.40
   2   0   0  429.16   15.80
   2   0   0  438.16   15.60
  -2   0   0  423.96   15.60
  -2   0   0  441.26   15.80
  -2   0   0  431.96   15.60
   2   0   0  435.46   15.70
   3   0   0    4.70    1.30
  -3   0   0    4.40    1.20
  -3   0   0    3.30    1.10
   3   0   0    2.90    1.10
   3   0   0    2.40    1.00
  -3   0   0    2.80    1.10
   4   0   0 9668.93  333.87
   4   0   0 9733.03  334.07
   4   0   0 9999.00  336.87
  -4   0   0 9769.02  333.97
  -4   0   0 9987.30  334.47
   5   0   0   -1.60    1.10
  -5   0   0    0.20    1.30
  -5   0   0    4.10    1.90
   5   0   0    1.70    1.50
   5   0   0    1.40    1.60
   6   0   0 2696.73   98.29
   6   0   0 2778.02   98.99
   6   0   0 2795.72   98.59
  -6   0   0 3026.70   99.39
   7   0   0    0.10    2.10
   7   0   0    2.10    2.40
   7   0   0    1.50    2.30
   8   0   0  490.15   21.20
   8   0   0  482.25   21.40
   8   0   0  546.45   22.20
   8   0   0  530.65   20.10
   9   0   0   -1.70    2.20
   9   0   0    0.10    1.80
   9   0   0   -1.60    2.10
   9   0   0    1.60    2.80
  10   0   0  995.80   39.50
  10   0   0  964.00   39.20
  10   0   0 1021.20   39.10
  11   0   0   -3.00    3.70
  11   0   0    6.50    4.30
  11   0   0   -3.80    2.80
  11   0   0    5.40    3.80
  12   0   0   -1.90    3.60
  12   0   0   -1.40    3.70
  12   0   0    4.10    4.40
  13   0   0    1.90    4.60
  13   0   0    4.30    4.80
  13   0   0    3.90    4.40
  14   0   0  120.99   12.20
  14   0   0  135.09   12.40
  14   0   0  131.19   12.80
  15   0   0   -6.80    4.80
  15   0   0   -2.80    4.90
  16   0   0   11.00    5.80
   0  -1   0    2.40    0.40
   0  -1   0    1.40    0.20
   0  -1   0    0.90    0.20
   0   1   0    1.10    0.20
   0   1   0    3.70    0.40
   0   1   0    1.80    0.30
   1  -1   0 1438.96   49.70
   1  -1   0 1537.35   49.80
  -1  -1   0 1408.56   51.09
  -1  -1   0 1471.85   49.99
   1  -1   0 1490.15   49.90
  -1  -1   0 1494.05   49.90
  -1   1   0 1462.35   49.70
   1   1   0 1385.76   51.09
   2  -1   0  170.38    6.30
  -2  -1   0  166.68    6.80
   2  -1   0  165.78    6.20
  -2  -1   0  173.58    7.90
   2   1   0  168.48    7.10
   2   1   0  146.89    7.00
   2   1   0  181.38    6.90
  -2   1   0  170.98    6.60
   2   1   0  167.38    7.80
  -3  -1   0 5106.69  174.28
   3  -1   0 5107.29  173.58
   3  -1   0 5212.38  173.58
  -3  -1   0 5028.90  175.38
   3   1   0 5268.77  175.48
   3   1   0 5138.69  174.58
   3   1   0 5189.18  173.38
   3   1   0 4824.82  174.48
   4  -1   0 2639.74   89.99
   4  -1   0 2627.74   89.99
  -4  -1   0 2802.32   92.09
   4   1   0 2652.13   91.79
   4   1   0 2517.65   90.99
   4   1   0 2561.44   89.39
   4   1   0 2482.25   90.79
  -4   1   0 2678.33   90.09
  -5  -1   0  300.87   13.30
   5  -1   0  277.67   11.60
   5  -1   0  266.77   11.90
   5  -1   0  278.57   11.50
   5   1   0  294.17   13.20
   5   1   0  279.07   12.60
   5   1   0  279.17   10.70
  -5   1   0  289.47   11.70
   5   1   0  280.27   12.30
   6  -1   0   93.89    5.90
   6  -1   0   89.79    5.50
   6  -1   0   83.69    5.30
   6   1   0   83.69    6.10
   6   1   0   80.89    5.90
   6   1   0   87.09    6.40
   6   1   0  106.19    4.70
   7  -1   0 2785.72   98.29
   7  -1   0 2745.93   97.99
   7   1   0 2822.72   99.19
   7   1   0 2750.22   99.29
   7   1   0 2855.41   99.89
   7   1   0 2913.21   96.79
   8  -1   0  407.96   17.50
   8  -1   0  384.96   17.00
   8   1   0  429.76   15.70
   8   1   0  405.96   18.70
   8   1   0  379.56   18.00
   8   1   0  399.66   18.10
   9  -1   0   21.60    3.90
   9  -1   0   17.60    4.00
   9   1   0   19.10    2.50
   9   1   0   14.30    4.10
   9   1   0   23.70    4.40
  10  -1   0  345.87   16.90
  10  -1   0  359.46   16.90
  10   1   0  372.96   18.30
  10   1   0  363.16   17.90
  10   1   0  358.66   18.20
  11  -1   0  574.94   27.20
  11  -1   0  638.64   26.90
  11  -1   0  604.24   26.20
  11   1   0  650.63   27.90
  11   1   0  636.14   27.80
  11   1   0  662.03   27.80
  11   1   0  592.04   27.50
  12  -1   0    2.20    3.40
  12  -1   0    3.20    4.50
  12  -1   0    5.30    4.10
  12   1   0    3.70    4.20
  12   1   0    0.70    3.60
  12   1   0    1.90    3.90
  12   1   0    4.20    4.20
  13  -1   0   83.69    8.90
  13  -1   0   38.30    7.00
  13  -1   0   61.09    8.70
  13   1   0   65.39    9.00
  13   1   0   62.19    8.30
  13   1   0   68.19    8.70
  13   1   0   57.29    8.70
  14  -1   0   94.19   10.10
  14  -1   0   76.89   10.20
  14  -1   0   74.19   10.20
  14   1   0  120.49   11.50
  14   1   0   96.19   11.40
  14   1   0   83.89   10.20
 -14   1   0   87.49    9.50
  15  -1   0   67.69    9.80
  15  -1   0   73.59    9.40
  15   1   0   62.19    9.90
 -15   1   0   55.39    8.20
  15   1   0   87.69   10.80
  16  -1   0   21.00    7.10
  16  -1   0   12.40    6.10
  16   1   0   12.40    6.30
   0  -2   0  450.05   16.00
   0  -2   0  465.15   16.30
   0  -2   0  448.66   16.00
   0   2   0  469.35   16.30
   0   2   0  467.15   16.10
   0   2   0  462.35   16.00
  -1  -2   0    1.60    0.50
   1  -2   0    1.30    0.50
   1  -2   0    1.70    0.40
  -1  -2   0    1.70    1.30
  -1  -2   0    2.90    0.70
   1   2   0    1.90    0.60
  -1   2   0    1.20    0.40
  -1   2   0    1.70    0.30
   1   2   0    0.40    1.30
  -1   2   0    1.70    0.30
  -1   2   0    0.70    0.40
   1   2   0    1.90    0.50
  -2  -2   0   28.10    2.00
  -2  -2   0   26.80    3.60
   2  -2   0   28.80    1.70
   2  -2   0   28.80    1.30
   2  -2   0   27.20    1.30
  -2   2   0   27.50    1.40
   2   2   0   22.70    2.60
  -2   2   0   29.40    1.40
  -2   2   0   28.00    1.60
   2   2   0   25.30    1.90
   2   2   0   23.60    3.40
   2   2   0   23.80    2.60
   3  -2   0   34.00    1.90
   3  -2   0   33.10    1.90
  -3  -2   0   36.20    4.50
   3   2   0   37.30    4.60
   3   2   0   35.30    2.60
  -3   2   0   35.10    2.00
  -3   2   0   35.30    2.00
  -3   2   0   36.20    2.30
   3   2   0   33.30    3.60
   3   2   0   31.10    3.30
   4  -2   0  815.62   28.60
  -4  -2   0  822.42   32.00
   4  -2   0  784.22   28.60
   4   2   0  800.12   30.50
   4   2   0  840.12   29.90
   4   2   0  775.02   31.60
  -4   2   0  819.82   29.00
   4   2   0  764.42   30.20
  -4   2   0  816.42   28.70
  -4   2   0  884.71   29.40
  -4   2   0  809.62   28.80
   5  -2   0   28.70    2.50
  -5  -2   0   30.10    5.20
   5  -2   0   23.60    2.40
   5   2   0   26.40    4.20
  -5   2   0   33.80    2.80
   5   2   0   25.80    3.80
  -5   2   0   27.60    3.30
   5   2   0   32.70    3.90
  -5   2   0   35.40    3.00
   6  -2   0    3.70    1.50
   6  -2   0    4.50    1.70
  -6   2   0    0.90    0.80
   6   2   0    3.60    2.40
   6   2   0    6.90    2.50
   6   2   0    4.00    2.40
  -6   2   0    6.30    1.80
   7  -2   0  197.28    9.30
   7  -2   0  197.08    9.20
   7   2   0  203.88    7.40
   7   2   0  201.58   11.00
   7   2   0  183.18   10.80
   7   2   0  197.48   11.50
   8  -2   0  620.44   25.10
   8  -2   0  663.33   25.50
   8   2   0  689.93   23.00
   8   2   0  645.24   27.40
   8   2   0  660.73   27.90
   8   2   0  640.34   27.10
   9  -2   0   77.59    6.00
   9  -2   0   74.89    6.10
   9   2   0   81.49    3.60
   9   2   0   90.09    9.00
   9   2   0   71.89    7.60
   9   2   0   79.09    8.10
  10  -2   0   81.69    6.40
  10  -2   0   81.59    8.50
  10  -2   0   84.69    7.50
  10   2   0   75.29    8.30
  10   2   0  104.09    9.90
  10   2   0   80.89    8.50
  11  -2   0   61.59    6.30
  11  -2   0   52.19    6.50
  11  -2   0   45.50    6.80
  11   2   0   69.19    8.50
 -11   2   0   68.99    7.80
  11   2   0   49.80    7.00
  11   2   0   49.80    7.20
  11   2   0   67.89    8.40
  12  -2   0  255.77   14.50
  12  -2   0  239.98   14.00
  12  -2   0  281.37   16.40
  12   2   0  259.37   16.10
 -12   2   0  312.87   15.60
  12   2   0  276.67   16.30
  12   2   0  285.27   16.10
  12   2   0  227.08   15.50
  13  -2   0  132.09   12.50
  13  -2   0  147.19   10.50
  13  -2   0  133.69   10.60
  13   2   0  116.79   11.60
 -13   2   0  162.28   11.60
  13   2   0  124.99   12.80
  13   2   0  130.09   12.50
  13   2   0  129.49   11.50
  14  -2   0  129.19   13.10
  14  -2   0  126.19   11.20
  14  -2   0  132.39   12.00
  14   2   0  148.89   14.10
  14   2   0  148.29   13.70
  14   2   0  130.19   12.90
  14   2   0  132.09   12.90
 -14   2   0  120.19   11.30
  15  -2   0    6.60    5.00
  15  -2   0    2.40    4.50
 -15   2   0    9.30    5.40
  15   2   0    5.60    5.40
  15   2   0    8.30    5.80
  16  -2   0   47.10   10.50
  16  -2   0   44.50    8.30
  16   2   0   51.09    9.90
   0  -3   0    1.10    0.70
   0  -3   0    0.20    0.40
   0  -3   0    0.80    0.50
   0   3   0    0.60    0.70
   0   3   0    0.40    0.50
   0   3   0    0.60    0.60
  -1  -3   0   91.89    3.90
  -1  -3   0   91.29    4.10
  -1  -3   0   86.79    3.70
   1  -3   0   89.89    3.80
   1  -3   0   85.89    3.60
  -1   3   0   84.69    3.80
   1   3   0   87.39    4.10
  -1   3   0   86.79    3.70
   1   3   0   92.79    3.80
   1   3   0   89.29    5.80
  -2  -3   0 2251.47   82.39
   2  -3   0 2295.07   78.69
   2  -3   0 2264.77   79.09
  -2   3   0 2349.17   79.59
  -2   3   0 2399.66   78.69
   2   3   0 2359.36   79.69
   2   3   0 2307.27   79.49
   2   3   0 2204.28   82.49
  -2   3   0 2362.06   79.19
  -2   3   0 2378.36   78.59
  -3  -3   0   47.60    5.80
   3  -3   0   42.10    2.10
   3  -3   0   44.00    2.00
  -3   3   0   43.00    2.10
   3   3   0   46.00    4.50
  -3   3   0   38.60    2.40
  -3   3   0   42.60    2.10
   3   3   0   51.19    3.20
   3   3   0   47.80    4.60
   3   3   0   38.90    5.10
   4  -3   0  279.07   10.40
  -4  -3   0  299.87    9.90
   4  -3   0  284.07   10.50
  -4  -3   0  295.87   15.10
   4   3   0  279.77   11.80
   4   3   0  261.57   12.80
  -4   3   0  278.67   10.60
  -4   3   0  290.07   10.70
   4   3   0  262.27   12.60
   4   3   0  256.97   14.00
  -4   3   0  294.77   11.10
   5  -3   0  309.87   11.70
   5  -3   0  311.57   11.80
   5   3   0  304.57   14.10
   5   3   0  299.77   14.20
   5   3   0  290.17   15.40
   5   3   0  316.47   13.30
  -5   3   0  310.17   12.30
  -5   3   0  309.37   11.90
  -5   3   0  316.57   12.50
   6  -3   0  565.54   21.80
   6  -3   0  603.14   22.00
   6   3   0  625.44   23.90
  -6   3   0  599.24   22.30
   6   3   0  541.85   25.70
   6   3   0  634.54   25.00
  -6   3   0  610.44   22.60
  -6   3   0  627.24   23.00
   6   3   0  571.84   24.40
   7  -3   0  138.69    6.60
   7  -3   0  139.19    6.70
   7   3   0  133.79    8.70
  -7   3   0  121.89    7.50
   7   3   0  132.99    9.00
   7   3   0  117.59    9.30
   8  -3   0  405.76   16.40
   8  -3   0  383.86   16.10
  -8   3   0  396.66   17.60
   8   3   0  426.86   20.30
   8   3   0  399.96   19.20
   8   3   0  416.16   18.90
   9  -3   0  287.57   13.00
   9  -3   0  276.27   12.70
   9   3   0  318.67   15.80
  -9   3   0  264.77   13.90
   9   3   0  292.37   15.80
   9   3   0  282.37   15.80
  10  -3   0   49.10    5.50
  10  -3   0   57.79    7.10
  10  -3   0   56.99    5.70
 -10   3   0   54.69    6.60
  10   3   0   56.19    7.50
  10   3   0   59.19    7.60
  10   3   0   41.70    6.20
  10   3   0   62.09    8.10
  11  -3   0  174.88   10.40
  11  -3   0  175.48   12.30
  11  -3   0  171.48    9.90
  11   3   0  173.38   12.60
  11   3   0  174.28   11.80
  11   3   0  182.58   13.00
 -11   3   0  182.18   11.50
  11   3   0  183.48   12.80
  12  -3   0  164.78   10.70
  12  -3   0  146.79   10.10
  12  -3   0  160.58   12.20
  12   3   0  183.88   12.90
  12   3   0  187.08   13.50
  12   3   0  168.68   13.00
  12   3   0  169.28   12.70
 -12   3   0  196.28   12.20
  13  -3   0   25.80    5.50
  13  -3   0   22.80    6.20
  13  -3   0   40.90    6.20
  13   3   0   29.20    6.60
  13   3   0   17.90    5.90
  13   3   0   32.30    7.70
  13   3   0   23.70    6.70
 -13   3   0   27.00    5.70
  14  -3   0   -1.80    3.80
  14  -3   0    0.30    4.20
  14  -3   0    1.70    4.60
  14   3   0    0.60    4.80
 -14   3   0    2.70    4.30
  14   3   0   -0.70    4.70
  14   3   0    3.00    5.40
  14   3   0    2.60    5.40
  15  -3   0  113.29   16.00
  15  -3   0  117.49   11.50
  15   3   0  150.18   15.10
  15   3   0  121.99   13.10
  16   3   0   54.19   10.10
   0   4   0  378.66   14.10
   0   4   0  386.46   14.10
   0   4   0  399.56   14.60
   1  -4   0 2731.83   95.89
   1   4   0 2684.23   99.19
  -1   4   0 2811.32   96.39
  -1   4   0 2921.81   96.49
   1   4   0 2916.71   96.89
   1   4   0 2881.71   96.49
  -2  -4   0    3.10    2.20
   2   4   0    1.50    0.90
  -2   4   0    0.70    0.80
  -2   4   0    3.30    0.90
   2   4   0    1.90    1.10
   2   4   0   -0.50    2.00
  -2   4   0    0.70    0.40
  -2   4   0    1.40    0.40
   3  -4   0  494.35   17.60
  -3  -4   0  546.65   22.90
   3   4   0  476.55   20.20
   3   4   0  488.25   22.40
  -3   4   0  505.15   17.60
   3   4   0  491.25   18.90
   3   4   0  501.55   20.60
  -3   4   0  516.35   17.60
  -3   4   0  511.65   18.30
  -3   4   0  513.15   18.80
   4  -4   0  342.47   12.20
   4  -4   0  336.47   12.20
   4   4   0  314.67   16.70
   4   4   0  347.17   13.80
   4   4   0  347.17   15.20
  -4   4   0  345.77   12.30
  -4   4   0  339.07   12.80
   4   4   0  317.47   11.80
  -4   4   0  350.66   12.30
   4   4   0  322.27   15.10
   5  -4   0 3331.07  114.99
   5  -4   0 3340.07  114.89
  -5  -4   0 3576.04  114.19
   5   4   0 3290.77  120.69
  -5   4   0 3374.76  115.69
   5   4   0 3384.06  118.59
   5   4   0 3363.06  118.29
   5   4   0 3392.36  116.89
  -5   4   0 3278.67  115.09
   6  -4   0    7.80    1.60
   6  -4   0    6.10    1.40
   6   4   0    9.30    2.70
  -6   4   0    4.90    1.60
  -6   4   0    5.50    1.60
   6   4   0   12.10    3.40
  -6   4   0    6.80    2.00
   6   4   0    8.90    3.30
   6   4   0    6.10    3.50
   7  -4   0   18.90    2.40
   7  -4   0   21.50    2.50
   7   4   0   24.00    5.20
   7   4   0   12.50    4.00
  -7   4   0   18.60    3.10
   7   4   0   13.60    3.80
   7   4   0   22.50    4.10
   8  -4   0  195.98    9.10
   8  -4   0  197.98    8.90
   8   4   0  180.88   11.90
  -8   4   0  198.38   10.00
   8   4   0  197.08   11.90
   8   4   0  193.08   13.00
   9  -4   0  904.31   33.60
   9  -4   0  840.32   35.50
   9  -4   0  899.21   33.70
   9   4   0  931.91   38.70
   9   4   0  987.70   37.70
   9   4   0  924.81   37.70
  -9   4   0  914.21   35.00
  10  -4   0    9.00    2.80
  10  -4   0   12.40    4.60
  10  -4   0    9.50    2.90
 -10   4   0   11.80    3.80
  10   4   0    5.40    3.80
  10   4   0   10.90    4.70
  10   4   0   12.80    4.80
  10   4   0   17.20    5.20
  11  -4   0  169.88    9.40
  11  -4   0  148.79   12.60
  11  -4   0  157.68    9.50
  11   4   0  153.58   11.60
  11   4   0  160.18   12.50
  11   4   0  216.78   13.20
 -11   4   0  165.28   10.70
  11   4   0  172.18   12.60
  12  -4   0   74.19    7.10
  12  -4   0   68.29    8.70
  12  -4   0   77.49    7.50
  12   4   0   63.29    9.10
  12   4   0   74.39    9.80
 -12   4   0   69.69    8.00
  12   4   0   49.70    7.70
  12   4   0   73.49    9.70
  13  -4   0   91.39    8.50
  13  -4   0   85.69    9.90
  13  -4   0   86.29    8.10
  13   4   0   83.79   10.50
  13   4   0   70.79    9.40
  13   4   0   75.69    9.80
  13   4   0  102.99   11.70
 -13   4   0   78.29    8.80
  14  -4   0    6.40    4.40
  14  -4   0    6.40    5.50
  14   4   0   11.10    5.30
 -14   4   0   11.50    4.90
  14   4   0    3.30    5.70
  14   4   0    4.90    6.50
  14   4   0    1.10    4.70
  15   4   0   46.00    9.20
  15   4   0   44.50    8.70
  16   4   0   20.80    8.20
   0   5   0    0.80    0.80
   0   5   0   -0.80    1.00
   0   5   0    0.00    0.90
   1  -5   0  383.66   13.10
   1   5   0  392.56   14.20
  -1   5   0  384.76   14.20
   1   5   0  389.56   14.70
   1   5   0  369.16   13.10
  -1   5   0  375.66   14.80
   1   5   0  359.46   17.10
  -1   5   0  383.36   14.10
   2  -5   0 4448.85  150.38
  -2   5   0 4585.44  151.08
   2   5   0 4448.15  151.18
  -2   5   0 4241.98  150.38
  -2   5   0 4492.85  151.28
   2   5   0 4506.45  151.78
   2   5   0 4310.77  155.68
   3  -5   0  574.64   20.20
   3   5   0  563.44   25.30
   3   5   0  517.75   22.70
  -3   5   0  585.24   19.50
  -3   5   0  593.04   19.50
   3   5   0  533.25   22.60
   3   5   0  549.05   20.80
  -3   5   0  555.34   20.40
   3   5   0  563.94   21.20
  -3   5   0  557.94   20.90
   4  -5   0  635.34   22.70
  -4   5   0  664.03   22.70
  -4   5   0  651.03   22.70
   4   5   0  661.03   28.80
  -4   5   0  676.73   24.40
   4   5   0  590.94   26.10
   4   5   0  647.44   26.20
   4   5   0  668.03   24.60
  -4   5   0  643.34   23.50
   5  -5   0   12.00    1.40
   5  -5   0   10.00    1.30
   5   5   0   11.30    2.50
  -5   5   0    9.90    1.50
   5   5   0   11.40    3.40
  -5   5   0   11.60    1.90
  -5   5   0   11.50    1.40
   5   5   0    9.80    0.90
   5   5   0   15.70    4.70
   5   5   0   12.70    3.50
   6  -5   0 1081.59   37.60
   6  -5   0 1058.89   37.50
   6   5   0 1121.59   42.00
   6   5   0 1055.09   41.40
  -6   5   0 1077.99   38.40
  -6   5   0 1081.39   37.90
   6   5   0 1030.60   37.00
   6   5   0 1119.59   40.00
   6   5   0 1034.30   43.90
   7  -5   0  267.37   10.60
   7  -5   0  261.07   10.50
   7   5   0  289.27   15.00
  -7   5   0  255.97   11.10
   7   5   0  292.97   16.60
   7   5   0  233.48   12.50
  -7   5   0  255.87   11.40
   7   5   0  273.17   14.30
   8  -5   0  590.64   22.60
   8  -5   0  604.94   24.70
   8  -5   0  602.44   22.50
   8   5   0  591.74   25.40
   8   5   0  607.04   28.70
   8   5   0  629.04   26.70
   8   5   0  624.34   27.30
  -8   5   0  617.54   23.70
   9  -5   0   53.89    4.50
   9  -5   0   47.00    5.90
   9  -5   0   49.10    4.60
   9   5   0   61.69    8.00
   9   5   0   46.20    5.90
   9   5   0   69.59    9.00
  -9   5   0   55.79    5.60
   9   5   0   54.59    7.40
  10  -5   0  102.39    6.50
  10  -5   0   98.79    6.20
  10  -5   0   82.59    8.40
  10   5   0   83.29    8.40
  10   5   0  105.29   10.70
 -10   5   0   76.69    7.20
  10   5   0   94.39   10.10
  10   5   0  105.39   11.40
  11  -5   0   15.30    3.40
  11  -5   0   15.40    3.30
  11  -5   0   14.70    4.80
  11   5   0   15.80    6.30
  11   5   0   15.90    6.00
 -11   5   0   14.40    4.20
  11   5   0   16.80    5.00
  11   5   0   19.30    5.80
  12  -5   0  203.28   13.60
  12  -5   0  206.28   11.40
  12  -5   0  206.28   11.30
  12   5   0  241.78   15.80
  12   5   0  232.28   15.60
  12   5   0  232.18   15.60
 -12   5   0  217.38   12.70
  12   5   0  212.78   13.80
  13  -5   0   13.60    5.60
  13   5   0   11.80    6.20
  13   5   0   15.50    5.30
 -13   5   0   13.30    4.80
  13   5   0   17.90    6.40
  13   5   0   22.70    6.70
  14  -5   0    1.60    5.00
  14   5   0   -3.70    4.20
  14   5   0    4.90    5.70
  14   5   0    2.40    4.90
 -14   5   0    4.60    4.40
  14   5   0    3.50    5.70
  15   5   0   -5.00    5.20
  15   5   0    0.30    5.90
   0   6   0  306.87   12.70
   0   6   0  306.47   12.00
   0   6   0  319.07   12.20
   1  -6   0  460.15   15.90
  -1   6   0  459.65   18.10
   1   6   0  463.45   17.30
  -1   6   0  483.65   17.40
   1   6   0  479.95   18.00
   1   6   0  462.55   21.10
  -1   6   0  460.35   17.30
   2  -6   0  129.39    4.90
   2   6   0  132.59    6.10
   2   6   0  122.89    9.50
   2   6   0  131.49    6.50
   2   6   0  124.19    4.90
  -2   6   0  122.39    5.90
  -2   6   0  120.49    5.70
   3  -6   0  283.57   10.70
  -3   6   0  285.27   10.10
   3   6   0  280.57   12.00
  -3   6   0  285.87   10.10
   3   6   0  289.87   16.30
   3   6   0  291.87   13.90
  -3   6   0  282.47   11.20
   3   6   0  260.57   13.30
   3   6   0  294.37   11.70
  -3   6   0  285.47   11.60
   3   6   0  283.57   10.80
   4  -6   0   43.20    2.90
  -4   6   0   39.70    3.80
   4   6   0   43.20    5.60
   4   6   0   43.90    7.00
  -4   6   0   43.10    2.20
   4   6   0   38.80    4.00
  -4   6   0   41.80    2.10
  -4   6   0   41.40    3.10
   4   6   0   40.30    5.50
   5  -6   0  518.85   19.60
   5  -6   0  509.65   18.50
   5   6   0  510.55   20.60
  -5   6   0  517.45   18.40
   5   6   0  505.25   22.30
   5   6   0  521.75   22.70
   5   6   0  538.35   25.30
  -5   6   0  516.85   19.40
  -5   6   0  513.15   18.50
  -5   6   0  522.85   20.50
   6  -6   0  219.38   10.00
   6  -6   0  202.48    8.50
  -6  -6   0  225.18    8.00
   6  -6   0  211.78    8.50
   6   6   0  214.78   10.80
  -6   6   0  211.58    8.70
   6   6   0  211.78   12.20
   6   6   0  225.48   14.80
  -6   6   0  212.28    9.40
   6   6   0  224.28   12.90
   7  -6   0  110.99    5.40
   7  -6   0  105.29    6.90
   7  -6   0  117.79    5.30
   7   6   0  118.89   10.80
  -7   6   0  110.09    6.20
   7   6   0  112.39    7.60
  -7   6   0  112.49    5.80
   7   6   0  127.09   11.10
   7   6   0  119.89    9.00
   7   6   0  102.89    4.60
   8  -6   0   16.60    2.30
   8  -6   0   23.10    2.70
   8  -6   0   22.40    4.00
   8   6   0   21.10    2.00
   8   6   0   17.60    4.10
   8   6   0   22.00    5.30
  -8   6   0   20.90    3.30
   8   6   0   25.10    6.60
   8   6   0   22.20    4.10
   8   6   0   18.60    4.80
   9  -6   0  475.25   18.50
   9  -6   0  473.05   18.30
   9  -6   0  472.45   20.90
   9   6   0  450.05   21.40
   9   6   0  516.95   23.30
   9   6   0  414.86   20.40
   9   6   0  502.65   23.70
  -9   6   0  492.15   19.80
   9   6   0  519.55   25.90
  10  -6   0   20.90    3.20
  10  -6   0   17.60    3.20
  10  -6   0   15.50    4.30
  10   6   0   22.30    6.30
  10   6   0   25.80    6.70
  10   6   0   17.40    5.40
  10   6   0   19.50    5.00
 -10   6   0   24.70    4.20
  11  -6   0   25.20    3.70
  11  -6   0   20.20    5.30
  11  -6   0   27.60    4.00
 -11   6   0   24.80    4.70
  11   6   0   11.20    5.50
  11   6   0   20.10    5.20
  11   6   0   21.60    6.30
  11   6   0   33.30    7.00
  12  -6   0   11.50    4.70
  12   6   0   15.90    5.30
  12   6   0   14.00    5.70
  12   6   0   21.50    7.00
 -12   6   0   23.80    5.10
  12   6   0   19.70    6.80
  13  -6   0  214.28   14.80
  13   6   0  250.87   17.60
  13   6   0  260.17   16.80
  13   6   0  251.87   15.70
 -13   6   0  226.08   13.60
  13   6   0  254.27   17.20
  14  -6   0    9.30    5.00
  14   6   0   -5.90    5.70
  14   6   0    3.10    5.00
  14   6   0    7.20    5.40
  15   6   0    2.30    6.10
   0   7   0    1.50    1.20
   0   7   0    1.20    1.30
   0   7   0   -2.70    1.10
   1   7   0   61.89    4.40
  -1   7   0   65.79    4.00
   1   7   0   69.79    4.10
   1   7   0   68.79    8.00
  -1   7   0   63.89    3.90
  -1   7   0   64.49    4.60
   2  -7   0  215.78    7.60
   2   7   0  204.78    7.60
   2   7   0  220.08    9.70
  -2   7   0  214.48    8.90
  -2   7   0  204.58   10.00
   2   7   0  208.18   13.60
  -2   7   0  196.48    8.90
   2   7   0  203.08    9.00
   3  -7   0  262.77    9.70
  -3   7   0  263.37    9.30
   3   7   0  265.87   16.00
  -3   7   0  262.37   10.60
   3   7   0  251.17   13.10
  -3   7   0  244.88   10.80
  -3   7   0  264.67    9.30
   3   7   0  255.17   11.40
   3   7   0  254.17   10.90
   3   7   0  255.57    9.70
   3   7   0  259.57   13.10
   4  -7   0   20.60    2.10
   4   7   0   16.10    2.00
  -4   7   0   17.40    1.30
   4   7   0   24.10    6.20
   4   7   0   16.90    2.90
  -4   7   0   20.70    2.60
   4   7   0   15.00    3.70
   4   7   0   18.20    2.60
  -4   7   0   15.20    2.60
   4   7   0   18.90    4.00
  -4   7   0   19.40    1.40
   5  -7   0    9.00    1.90
   5   7   0    6.50    3.20
   5   7   0    9.20    4.50
   5   7   0    8.00    1.90
  -5   7   0   10.30    1.30
  -5   7   0    3.80    2.10
  -5   7   0   11.30    1.40
  -5   7   0   10.00    2.10
   5   7   0   12.90    2.80
   5   7   0    7.50    3.90
   6  -7   0  382.66   15.20
  -6   7   0  363.36   16.20
   6   7   0  396.06   18.90
   6   7   0  345.57   16.20
  -6   7   0  376.96   15.00
   6   7   0  383.16   18.30
   6   7   0  382.56   15.40
  -6   7   0  377.96   14.00
   6   7   0  341.17   20.70
  -7  -7   0  122.99    5.10
   7  -7   0  116.99    5.70
  -7  -7   0  127.69    4.70
   7  -7   0  119.19    7.10
   7   7   0  125.49    9.60
   7   7   0  117.79   10.80
   7   7   0   98.49   11.80
   7   7   0  121.79    8.10
  -7   7   0  109.79    8.00
   7   7   0  116.29    7.30
  -7   7   0  111.89    6.60
   8  -7   0   -0.60    1.30
   8  -7   0   -1.20    2.30
   8  -7   0    0.00    1.40
   8   7   0   -4.30    2.80
   8   7   0    0.40    3.70
   8   7   0    3.40    4.40
   8   7   0    0.00    3.00
   8   7   0   -3.50    2.00
  -8   7   0    1.60    2.10
   9  -7   0   40.70    3.90
   9  -7   0   44.00    3.80
   9  -7   0   38.40    5.30
  -9   7   0   39.00    4.60
   9   7   0   41.70    5.50
   9   7   0   47.70    8.80
   9   7   0   36.50    6.00
   9   7   0   44.70    7.20
   9   7   0   50.99    8.30
  10  -7   0  319.17   16.10
 -10   7   0  318.47   15.10
  10   7   0  313.77   18.80
  10   7   0  371.16   21.10
  10   7   0  318.97   16.20
  10   7   0  320.17   17.50
  10   7   0  374.86   19.20
  11  -7   0   29.80    5.50
  11   7   0   36.00    7.30
  11   7   0   37.00    6.30
  11   7   0   31.00    7.90
  11   7   0   31.50    7.20
 -11   7   0   30.80    4.90
  12  -7   0   30.20    6.20
 -12   7   0   24.50    5.00
  12   7   0   23.30    6.90
  12   7   0   25.30    7.20
  12   7   0   24.70    7.00
  12   7   0   15.30    5.10
  13  -7   0   11.90    5.00
  13   7   0    9.90    6.20
  13   7   0   13.30    6.40
 -13   7   0    2.80    4.00
  13   7   0   20.20    5.60
  13   7   0    0.60    5.50
  14  -7   0  104.19   11.40
  14   7   0  132.79   14.50
  14   7   0  120.59   14.20
  14   7   0   94.19   10.60
  15   7   0    5.60    6.60
   0   8   0 1670.93   57.29
   0   8   0 1560.64   60.89
   0   8   0 1555.74   56.19
   0   8   0 1604.74   56.09
  -1   8   0  321.77   13.40
   1   8   0  338.97   13.40
   1   8   0  340.47   18.30
   1   8   0  343.77   14.30
  -1   8   0  338.07   14.50
  -1   8   0  331.87   13.40
   2  -8   0   60.99    2.50
   2   8   0   57.69    6.00
  -2   8   0   65.99    4.40
  -2   8   0   58.89    5.40
  -2   8   0   64.29    4.10
   2   8   0   49.00    7.90
   2   8   0   53.29    4.00
   2   8   0   55.19    2.40
   2   8   0   55.29    5.00
   3  -8   0  244.08    8.80
  -3   8   0  242.08   10.10
   3   8   0  232.98   10.40
  -3   8   0  242.38   10.40
   3   8   0  214.88   12.50
  -3   8   0  241.28    8.60
   3   8   0  239.98   15.80
   3   8   0  227.88    8.80
   3   8   0  221.08   12.30
   3   8   0  244.28   11.20
  -3   8   0  230.88    8.60
   4  -8   0  678.93   24.00
   4   8   0  647.84   24.00
   4   8   0  655.73   28.20
   4   8   0  687.23   25.60
  -4   8   0  704.63   23.30
   4   8   0  655.93   27.80
  -4   8   0  671.43   23.20
   4   8   0  656.03   26.00
  -4   8   0  669.93   25.00
  -4   8   0  653.23   25.40
   4   8   0  691.33   32.10
   5  -8   0  258.07   10.20
  -5   8   0  250.27    9.20
  -5   8   0  235.68   11.50
  -5   8   0  253.27    9.30
  -5   8   0  249.97   10.80
   5   8   0  253.07   10.40
   5   8   0  240.98   13.50
   5   8   0  253.57   14.20
   5   8   0  232.28   16.30
   5   8   0  240.28   12.10
   6  -8   0  474.25   18.30
  -6   8   0  455.05   18.40
   6   8   0  453.75   20.00
   6   8   0  506.95   25.70
  -6   8   0  448.86   19.60
   6   8   0  506.25   22.30
   6   8   0  471.85   22.20
   6   8   0  484.45   18.60
   7  -8   0  112.69    6.50
  -7  -8   0  103.19    4.60
   7   8   0   95.09    7.40
  -7   8   0   94.79    6.20
   7   8   0  110.59   10.40
   7   8   0  108.19   10.70
   7   8   0  108.09    6.70
   7   8   0   96.29   11.90
  -7   8   0  100.49    7.80
   8  -8   0   55.89    5.50
   8   8   0   45.50    7.00
  -8   8   0   67.49    5.70
   8   8   0   65.59    7.30
   8   8   0   59.49    5.70
  -8   8   0   56.89    6.80
   8   8   0   53.19    9.30
   8   8   0   55.69    8.10
   9  -8   0  138.69    9.00
   9   8   0  149.19   11.60
   9   8   0  162.88   16.00
  -9   8   0  151.38    8.40
   9   8   0  148.59   10.70
   9   8   0  136.09    9.20
   9   8   0  167.38   14.70
  -9   8   0  123.89   11.00
  10  -8   0  275.97   14.50
  10   8   0  319.87   20.50
  10   8   0  318.67   18.30
  10   8   0  344.67   18.60
  10   8   0  289.47   16.40
 -10   8   0  256.47   13.30
  10   8   0  266.07   14.60
  11  -8   0   15.40    4.70
  11   8   0   25.60    8.40
  11   8   0   23.40    6.80
  11   8   0   16.00    6.40
 -11   8   0   20.20    4.40
  11   8   0   18.80    5.00
  12  -8   0    6.40    4.60
  12   8   0    5.20    6.70
  12   8   0    9.70    5.60
  12   8   0    6.50    4.50
  12   8   0    9.90    5.90
 -12   8   0   12.60    4.10
  13  -8   0   76.99    9.30
  13   8   0   75.69   11.20
  13   8   0   87.99   12.50
  13   8   0   63.29    8.70
  14  -8   0   39.50    8.60
  14   8   0   29.40    7.20
  14   8   0   52.79   10.10
   0   9   0    3.00    2.40
   0   9   0   -4.40    2.70
   0   9   0    1.50    1.60
  -1   9   0  312.37   13.30
   1   9   0  323.67   14.40
  -1   9   0  331.87   14.70
   1   9   0  332.47   18.90
  -1   9   0  324.37   13.50
   1   9   0  340.47   13.60
  -2   9   0  602.84   23.80
  -2   9   0  624.74   22.50
   2   9   0  560.64   28.60
   2   9   0  601.84   23.40
   2   9   0  544.75   24.10
   2   9   0  617.54   22.50
  -2   9   0  585.64   22.30
   2   9   0  537.05   24.30
   3  -9   0 1015.90   34.10
  -3   9   0  993.80   34.00
   3   9   0  940.01   34.00
  -3   9   0 1046.10   37.90
   3   9   0 1014.50   37.10
   3   9   0  995.40   36.20
   3   9   0  966.80   38.70
  -3   9   0  968.20   36.10
  -3   9   0  982.10   34.00
   3   9   0  956.10   38.30
   3   9   0  964.10   43.30
  -3   9   0  999.30   35.90
   4  -9   0  173.98    7.00
   4   9   0  164.78    7.00
   4   9   0  162.28    8.70
  -4   9   0  162.68    8.60
   4   9   0  152.28   10.30
   4   9   0  198.88   15.00
  -4   9   0  183.18    6.40
   4   9   0  164.68   11.00
  -4   9   0  166.58    8.20
   5  -9   0    2.80    1.40
   5   9   0    5.50    5.10
   5   9   0   -0.60    2.40
  -5   9   0    1.40    2.10
   5   9   0    1.60    1.40
  -5   9   0    4.50    2.40
   5   9   0    4.50    3.80
   5   9   0    0.80    3.60
   6  -9   0  327.67   12.70
   6   9   0  296.47   14.70
   6   9   0  316.37   12.80
   6   9   0  312.97   16.50
  -6   9   0  305.67   13.20
   6   9   0  314.57   20.00
  -6   9   0  305.77   14.30
   6   9   0  275.97   16.30
   7  -9   0  622.94   22.70
   7   9   0  592.84   27.30
   7   9   0  552.44   22.60
   7   9   0  621.94   30.80
   7   9   0  613.84   24.90
  -7   9   0  552.44   24.10
   7   9   0  597.54   26.80
  -7   9   0  562.24   22.70
   8  -9   0   92.49    6.50
   8   9   0   85.29    8.30
  -8   9   0   88.79    8.50
   8   9   0   98.59   11.20
  -8   9   0   91.99    6.40
   8   9   0   98.19    6.80
   8   9   0  110.49   11.00
   8   9   0  104.39   13.00
   9  -9   0   48.30    5.30
   9   9   0   42.10    7.70
  -9   9   0   46.90    5.20
   9   9   0   48.50   10.10
  -9   9   0   47.50    6.70
   9   9   0   55.29    8.80
   9   9   0   41.10    5.30
   9   9   0   42.90    6.90
  10  -9   0   14.10    4.00
  10   9   0   22.10    8.30
  10   9   0   11.10    4.00
  10   9   0   18.30    5.90
  10   9   0   24.10    5.70
 -10   9   0   16.20    3.90
 -10   9   0   18.70    5.60
  10   9   0   19.20    6.50
  11  -9   0   79.29    8.10
  11   9   0   87.09    9.90
  11   9   0   76.89   12.40
 -11   9   0   60.59    9.10
  11   9   0  103.19   11.90
  11   9   0   95.19   11.80
 -11   9   0   88.99    7.70
  11   9   0   63.79    7.40
  12  -9   0   19.00    5.40
 -12   9   0   20.00    5.00
  12   9   0   18.50    7.80
  12   9   0   16.30    4.90
  12   9   0   31.30    8.70
 -12   9   0   14.10    6.80
  12   9   0   15.60    6.60
  13  -9   0   42.00    7.20
  13   9   0   55.29   10.60
  13   9   0   29.70    6.50
 -13   9   0   23.80    7.30
 -14   9   0   -2.60    5.20
  14   9   0    2.90    6.40
  14   9   0   -1.50    6.20
   0  10   0  393.96   16.00
   0  10   0  382.06   21.90
   0  10   0  408.76   17.40
   1  10   0  310.77   15.30
   1  10   0  329.57   13.90
  -1  10   0  349.67   14.00
   1  10   0  343.27   15.10
  -1  10   0  337.07   15.20
   1  10   0  320.97   15.10
   1  10   0  339.37   20.30
  -1  10   0  330.17   14.20
   2  10   0    0.20    1.90
  -2  10   0    7.10    2.50
  -2  10   0    4.50    2.90
   2  10   0    1.20    2.70
   2  10   0    4.50    2.50
   2  10   0    0.10    2.60
  -2  10   0    2.20    2.00
   2  10   0    5.10    4.90
   3 -10   0  139.89    5.10
   3  10   0  111.49    8.70
  -3  10   0  129.79    7.40
   3  10   0  123.49   14.20
   3  10   0  134.09    7.40
  -3  10   0  125.79    8.70
   3  10   0  129.19    8.10
   3  10   0  128.79    9.40
   3  10   0  129.49    4.90
  -3  10   0  138.79    7.40
   4 -10   0  448.66   15.80
   4  10   0  455.65   25.50
  -4  10   0  425.16   17.90
   4  10   0  413.26   15.70
   4  10   0  433.46   20.70
  -4  10   0  438.96   19.90
   4  10   0  432.96   18.10
  -4  10   0  466.45   17.80
   4  10   0  431.06   18.80
   4  10   0  430.66   20.20
   5 -10   0  162.78    6.90
   5  10   0  165.98   14.50
   5  10   0  155.68   11.00
   5  10   0  152.48    8.70
   5  10   0  163.18    7.00
  -5  10   0  141.69    8.50
   5  10   0  157.48   11.30
  -5  10   0  148.19    8.10
   5  10   0  168.98    9.90
   6 -10   0    0.80    1.60
   6  10   0    2.60    5.60
  -6  10   0   -0.50    2.20
   6  10   0   -2.50    3.80
   6  10   0    2.30    4.10
   6  10   0    1.40    3.20
   6  10   0    1.30    1.60
  -6  10   0    6.30    2.90
   7 -10   0   22.40    3.00
  -7  10   0   20.40    3.50
   7  10   0   23.30    5.90
   7  10   0   18.30    3.00
   7  10   0   24.70    6.50
   7  10   0   19.90    4.50
  -7  10   0   19.20    4.40
   7  10   0   17.40    6.90
   8 -10   0  137.89    8.00
   8  10   0  148.39   13.80
   8  10   0  135.19    9.90
  -8  10   0  128.39    9.40
   8  10   0  168.98   17.30
  -8  10   0  137.19    8.10
   8  10   0  158.38   12.30
   8  10   0  138.79    8.10
   9 -10   0   52.99    5.40
  -9  10   0   44.80    5.20
   9  10   0   69.29   11.90
   9  10   0   49.70    5.50
   9  10   0   53.99    9.40
   9  10   0   47.30    7.20
  -9  10   0   54.29    7.50
   9  10   0   38.90    7.80
  10 -10   0   21.60    4.50
  10  10   0   19.70    7.60
  10  10   0   31.50    6.60
  10  10   0   36.70    8.10
 -10  10   0   20.20    5.60
  10  10   0   24.50    7.70
 -10  10   0   32.20    4.70
  11 -10   0   36.40    5.90
 -11  10   0   35.50    5.30
  11  10   0   21.70    6.60
  11  10   0   30.50    8.80
  11  10   0   36.00    8.50
 -11  10   0   28.70    6.70
  11  10   0   32.60    8.40
  12 -10   0   23.70    5.30
  12  10   0   23.00    7.70
 -12  10   0   16.90    6.40
  13  10   0    0.70    5.90
 -13  10   0    3.60    5.50
   0  11   0   -1.50    1.80
   0  11   0   -1.40    2.00
   0  11   0   -0.30    2.10
   0  11   0   -2.90    2.20
   0  11   0    2.80    4.40
  -1  11   0   43.10    4.80
   1  11   0   41.70    5.20
   1  11   0   40.20    8.60
  -1  11   0   49.10    4.60
   1  11   0   40.00    4.20
  -1  11   0   39.50    4.30
  -1  11   0   39.50    4.50
   1  11   0   42.00    5.40
  -1  11   0   32.30    7.50
  -1  11   0   59.49    6.20
   1  11   0   47.90    5.60
  -2 -11   0    3.10    0.90
   2  11   0    6.10    5.20
   2  11   0    0.90    2.30
  -2  11   0    2.50    2.80
   2  11   0    0.60    2.50
  -2  11   0    0.70    1.60
  -2  11   0    1.00    2.10
   2  11   0   -3.50    2.30
   2  11   0    5.10    3.10
  -2  11   0    4.90    2.20
   3  11   0   -0.50    2.40
   3  11   0    1.10    2.60
  -3  11   0    1.50    2.30
  -3  11   0    3.20    3.20
   3  11   0   -1.00    2.70
   3  11   0    2.50    3.30
   3  11   0    4.40    5.50
  -3  11   0    2.60    2.20
  -4  11   0   10.40    4.00
   4  11   0   -2.70    2.90
   4  11   0    1.90    5.40
  -4  11   0   -0.20    2.20
  -4  11   0    1.30    2.60
   4  11   0    3.50    3.70
   4  11   0    1.90    2.40
   4  11   0    5.80    3.00
  -5  11   0   32.30    4.30
   5  11   0   22.00    5.00
   5  11   0   27.90    5.60
  -5  11   0   33.40    4.30
   5  11   0   22.20    4.00
  -5  11   0   33.80    6.10
   5  11   0   31.80    8.40
   5  11   0   27.80    4.80
   6  11   0    7.00    6.10
   6  11   0   -0.90    3.80
   6  11   0   -1.90    4.00
   6  11   0    6.20    3.60
  -6  11   0    3.10    2.70
  -6  11   0    0.90    2.30
  -7  11   0   20.50    3.80
  -7  11   0   33.60    5.30
   7  11   0   24.90    5.40
   7  11   0   24.10    7.80
   7  11   0   23.30    6.40
   7  11   0   23.90    6.20
   8  11   0   -1.70    3.30
  -8  11   0   -0.60    2.60
   8  11   0    7.70    6.30
  -8  11   0   -0.40    3.10
   8  11   0   -0.40    4.40
   8  11   0    2.60    4.40
   9  11   0   36.90    8.00
  -9  11   0   49.20    7.30
   9  11   0   34.50    6.70
   9  11   0   30.90    8.80
   9  11   0   30.50    6.90
  -9  11   0   38.40    5.00
 -10  11   0    6.40    4.70
  10  11   0    2.80    4.70
 -10  11   0    3.40    3.50
  10  11   0    9.80    6.90
  10  11   0   20.10    6.90
  10  11   0   16.20    6.80
 -11  11   0   59.89    9.70
  11  11   0   57.79   11.50
  11  11   0   75.89   11.40
  11  11   0   56.89    8.80
  11  11   0   68.59   10.80
 -11  11   0   45.80    8.20
 -12  11   0   -6.20    4.90
  12  11   0    2.40    7.00
  12  11   0    3.00    5.10
  13  11   0   11.50    7.60
 -13  11   0   -3.70    5.20
   0  12   0   66.39   11.60
   0  12   0   64.79    6.90
   0  12   0   62.19    5.80
   0  12   0   63.29    6.10
   0  12   0   71.89    6.00
  -1  12   0   59.69    5.60
  -1  12   0   73.89    7.40
  -1  12   0   67.39   11.10
   1  12   0   66.49    7.10
   1  12   0   70.59    6.90
   1  12   0   63.29   11.20
   1  12   0   66.89    6.50
   1  12   0   75.29    6.10
  -2  12   0    0.70    2.30
   2  12   0    0.90    5.20
   2  12   0   -2.70    2.50
   2  12   0   -1.70    2.10
   2  12   0   -2.90    2.90
  -2  12   0    0.90    2.30
  -2  12   0    0.70    5.30
   2  12   0   -3.20    2.70
  -2  12   0   -2.10    2.70
  -3  12   0   -2.30    2.10
   3  12   0    3.20    3.60
  -3  12   0    4.50    2.50
  -3  12   0   -4.30    2.70
   3  12   0    4.30    3.50
   3  12   0    0.00    2.80
   3  12   0   -0.70    5.20
   3  12   0    1.00    2.50
  -4  12   0   64.09    6.00
  -4  12   0   67.99    8.20
   4  12   0   87.99   13.10
   4  12   0   76.39    8.70
   4  12   0   64.09    6.90
  -4  12   0   66.39    6.10
   4  12   0   66.69    6.30
   4  12   0   72.19    8.20
  -5  12   0  106.59    7.30
   5  12   0  102.89   10.30
   5  12   0  121.59   15.30
  -5  12   0  120.99   10.80
   5  12   0   96.29    7.50
   5  12   0   94.79    9.80
   5  12   0  105.59    9.10
  -5  12   0  109.39    7.50
   6  12   0    7.90    3.90
   6  12   0    2.70    4.80
  -6  12   0   -1.20    3.10
   6  12   0    3.00    3.90
  -6  12   0    0.70    4.30
  -6  12   0   -1.10    2.70
   6  12   0    6.10    6.50
   7  12   0   51.79   10.80
  -7  12   0   57.89    6.50
   7  12   0   61.29    8.90
  -7  12   0   49.10    5.70
   7  12   0   57.39    7.40
   7  12   0   65.39    9.40
  -8  12   0   62.39    7.30
   8  12   0   67.39   12.60
   8  12   0   50.89    7.30
  -8  12   0   60.89    6.30
   8  12   0   50.79    8.20
   8  12   0   60.49    9.30
   9  12   0   25.70    5.90
   9  12   0   22.80    8.00
   9  12   0   21.00    8.60
   9  12   0   38.10    7.80
  -9  12   0   26.90    5.90
  -9  12   0   19.30    4.40
 -10  12   0    7.00    3.80
  10  12   0   11.70    9.00
  10  12   0   18.10    6.90
 -10  12   0    4.60    5.10
  10  12   0    7.50    6.70
  10  12   0   14.00    5.90
  11  12   0   53.49   10.20
  11  12   0   46.40    8.10
 -11  12   0   59.19    9.50
 -12  12   0   24.60    7.40
  12  12   0   23.10    8.20
  12  12   0   26.60    7.70
   0  13   0    0.20    3.10
   0  13   0   -4.30    4.80
   0  13   0   -0.20    2.40
  -1  13   0   86.19   13.80
  -1  13   0  140.59    8.30
   1  13   0  125.59    9.20
   1  13   0  122.69   16.50
   1  13   0  131.89    8.00
  -1  13   0  132.89    9.60
  -2  13   0   92.39    7.70
  -2  13   0   86.69    6.60
  -2  13   0   73.99   12.40
   2  13   0   94.09    8.60
   2  13   0   93.59   14.40
   2  13   0   74.39    7.50
   2  13   0   84.69    8.30
   2  13   0   96.89    7.20
  -2  13   0   92.99    8.90
  -3  13   0  163.98    9.80
  -3  13   0  178.88    9.60
  -3  13   0  165.98   11.40
   3  13   0  176.58    9.80
   3  13   0  176.48   19.30
   3  13   0  155.48   11.00
   3  13   0  174.98   11.00
   3  13   0  154.08   10.80
   4  13   0   48.10    7.20
   4  13   0   41.90    6.20
   4  13   0   35.70   10.70
   4  13   0   50.19    7.20
  -4  13   0   38.30    5.10
  -4  13   0   48.60    5.50
   4  13   0   41.60    5.30
  -4  13   0   51.99    7.40
   5  13   0    8.00    4.30
  -5  13   0   16.40    4.20
   5  13   0   19.10    4.30
   5  13   0   10.90    7.50
  -5  13   0   18.00    5.60
   5  13   0   15.60    4.70
  -5  13   0   13.60    3.60
   5  13   0    9.20    4.90
  -6  13   0   -1.60    4.20
   6  13   0    5.80    4.20
  -6  13   0   13.80    4.20
   6  13   0    7.20    4.50
   6  13   0   -0.10    4.00
  -6  13   0   13.60    4.00
   6  13   0   11.10    8.70
   7  13   0   63.59    8.10
  -7  13   0   77.09    7.10
   7  13   0   69.49    9.00
   7  13   0   76.99    9.90
  -7  13   0   69.29    9.80
  -7  13   0   80.79    8.00
   7  13   0   68.19   12.80
   8  13   0   68.29    9.80
  -8  13   0   69.69    7.10
   8  13   0   88.39    9.40
  -8  13   0   61.09    7.50
   8  13   0   57.39   12.30
   8  13   0   59.29   10.30
  -9  13   0    0.20    4.40
  -9  13   0   -0.50    3.30
   9  13   0    4.90   14.60
   9  13   0    3.80    4.60
   9  13   0    8.40    6.60
   9  13   0   -3.50    5.50
  10  13   0    2.10    5.80
  10  13   0   14.70    6.50
  10  13   0   -0.50    6.20
 -10  13   0    6.70    4.80
  11  13   0   11.30    8.10
 -11  13   0   15.90    6.40
  11  13   0   24.30    7.50
  12  13   0   33.90    8.60
   0  14   0  170.28    9.90
   0  14   0  192.18   20.50
   0  14   0  197.38   12.10
  -1  14   0   17.80    5.10
  -1  14   0    9.60    7.30
   1  14   0    4.20    7.60
   1  14   0    9.30    3.70
   1  14   0   12.30    4.90
  -1  14   0    6.10    3.50
   2  14   0   12.30    4.40
  -2  14   0   13.50    4.90
  -2  14   0    7.00    3.50
  -2  14   0    8.30    6.70
   2  14   0   21.90    9.00
   2  14   0   12.90    4.20
   3  14   0    9.00    4.50
   3  14   0   -2.70    6.00
  -3  14   0    5.90    7.50
   3  14   0    3.00    3.70
  -3  14   0    1.10    2.80
  -3  14   0    5.40    4.30
   3  14   0    2.30    3.10
  -3  14   0   11.70    4.00
  -4  14   0   99.59   10.70
   4  14   0  127.89    9.80
  -4  14   0  117.79    8.50
  -4  14   0  117.99    8.10
   4  14   0   96.89   15.70
   4  14   0  112.49    8.70
   4  14   0  108.69   10.10
   4  14   0  100.89   10.20
  -5  14   0   14.50    4.00
   5  14   0   11.50    4.70
   5  14   0    7.20    4.70
   5  14   0    5.10    4.80
  -5  14   0    6.50    3.30
   5  14   0   10.30    7.60
   5  14   0   14.10    4.00
  -5  14   0    9.30    5.90
  -6  14   0   50.69    8.60
   6  14   0   40.90    7.10
   6  14   0   57.69   12.30
  -6  14   0   56.09    6.60
   6  14   0   41.70    7.90
  -6  14   0   45.80    5.70
   6  14   0   53.19    7.50
  -7  14   0   -1.30    3.80
   7  14   0   -3.00    4.20
   7  14   0   -6.10    6.90
  -7  14   0    3.30    5.30
   7  14   0   -1.30    4.30
  -7  14   0   -2.50    3.20
   7  14   0   -0.90    4.50
   8  14   0   17.30    5.80
  -8  14   0   19.00    5.00
  -8  14   0   18.40    7.10
   8  14   0   22.90    6.90
   8  14   0   32.10    7.50
  -8  14   0   25.00    5.20
   9  14   0   11.50    6.20
  -9  14   0    6.40    4.10
   9  14   0    5.90    6.00
  -9  14   0    5.80    7.30
   9  14   0    5.80    5.80
  -9  14   0    5.10    4.60
 -10  14   0   14.10    5.80
  10  14   0   15.40    8.00
  10  14   0   17.80    6.60
  11  14   0   -0.10    7.00
  11  14   0    6.50    6.90
   0  15   0   -3.10    3.50
   0  15   0   -1.70    3.10
   0  15   0   -5.10    6.50
   1  15   0   21.90    4.70
  -1  15   0   19.70    8.80
   1  15   0   18.70    5.20
  -1  15   0   19.70    4.40
   1  15   0   10.50    8.40
  -1  15   0   25.50    5.80
  -2  15   0    6.60    8.20
  -2  15   0    5.60    3.20
  -2  15   0   16.70    5.40
   2  15   0    6.40    4.20
   2  15   0    6.30    3.90
   2  15   0    5.00    8.40
   3  15   0   28.90    5.20
   3  15   0   27.20    6.10
  -3  15   0   24.20    4.70
   3  15   0   31.70   10.50
  -3  15   0   29.70    6.60
  -3  15   0   45.10   11.30
   4  15   0   14.20    8.50
   4  15   0   10.00    4.70
  -4  15   0    7.10    3.70
  -4  15   0    7.30    3.60
  -4  15   0    2.80    5.10
  -4  15   0   13.30    8.40
   4  15   0    7.60    4.20
   5  15   0   -2.10    4.40
   5  15   0    8.90    9.40
  -5  15   0    5.40    3.50
  -5  15   0    2.00    5.00
  -5  15   0    8.30    3.70
   5  15   0    4.50    3.90
   5  15   0   -2.80    6.10
   6  15   0    7.10    5.50
  -6  15   0    1.60    3.60
   6  15   0   -1.80    4.40
  -6  15   0   -3.70    5.00
   6  15   0   -0.40    4.10
   6  15   0    7.70    9.70
  -6  15   0    0.30    4.00
   7  15   0   11.60    6.00
  -7  15   0   18.80    5.00
   7  15   0    9.80    5.30
  -7  15   0    3.70    3.90
  -7  15   0   10.70    6.10
   7  15   0    6.90    5.90
  -8  15   0   -4.10    5.40
   8  15   0   -3.30    5.30
   8  15   0   -2.10    5.20
   8  15   0    7.00    5.90
  -8  15   0    4.60    4.30
  -8  15   0    4.90    4.00
   9  15   0   -2.40    5.50
   9  15   0    4.40    6.70
  -9  15   0    3.10    6.60
  -9  15   0    4.80    5.10
  10  15   0   -6.80    6.60
   0  16   0    7.80    5.40
   0  16   0   -0.50    7.40
   0  16   0   15.90    4.30
   1  16   0    2.50    3.40
  -1  16   0    0.50    3.50
  -1  16   0   -5.90    6.80
  -1  16   0    4.60    4.70
   1  16   0   -0.60    4.20
   1  16   0   -0.70    7.50
   2  16   0   11.90    9.50
  -2  16   0    5.10    8.30
   2  16   0    4.00    5.30
   2  16   0   17.10    4.50
  -2  16   0    2.30    3.40
  -2  16   0    8.70    5.30
   3  16   0   -4.80    4.20
  -3  16   0   -0.20    7.50
   3  16   0   -2.50    8.70
  -3  16   0    1.00    3.20
  -3  16   0   -2.30    4.50
   3  16   0    0.50    3.40
   4  16   0   -3.50    3.80
  -4  16   0   -1.20    3.20
   4  16   0   -4.50    3.30
   4  16   0    5.70    8.30
  -4  16   0   -3.00    5.20
  -5  16   0   -3.00    3.60
  -5  16   0   -4.30    3.50
   5  16   0   -1.90    3.90
   5  16   0    1.10    4.50
  -5  16   0    6.40    5.40
  -6  16   0   23.80    5.30
  -6  16   0   23.50    5.70
  -6  16   0   29.40    7.70
   6  16   0   30.10    6.70
  -7  16   0   13.10    7.10
  -7  16   0    5.30    4.40
   7  16   0   -1.30    4.70
  -7  16   0    6.70    4.30
   8  16   0   14.00    7.10
  -8  16   0    2.30    6.70
   8  16   0    3.70    5.40
  -8  16   0    4.40    5.30
   0  17   0    0.50    9.50
   0  17   0   -1.60    3.70
   0  17   0   -5.30    4.50
  -1  17   0    7.20    5.40
   1  17   0    2.40    9.90
  -1  17   0   10.70    4.50
   1  17   0    3.30    4.90
   1  17   0    9.60    4.10
  -1  17   0   -2.80    9.00
  -2  17   0    9.50    5.60
  -2  17   0   -0.40    9.20
   2  17   0   11.30    4.50
  -2  17   0   16.60    4.70
   2  17   0   17.50    5.90
   3  17   0   24.80    6.50
  -3  17   0   35.70    7.90
   3  17   0   18.20    4.90
  -3  17   0   28.50    5.40
  -4  17   0   -3.00    5.20
   4  17   0   -4.60    4.10
  -4  17   0    2.90    4.20
   4  17   0    4.40    4.90
   5  17   0   -2.30    4.30
   5  17   0    1.90    5.60
  -5  17   0    1.60    3.80
  -5  17   0   12.30    6.70
  -6  17   0    1.50    4.20
   6  17   0    0.20    5.20
  -6  17   0    1.70    6.90
  -6  17   0   -1.60    4.40
  -7  17   0    8.60    8.60
  -7  17   0    6.30    4.70
   0  18   0    3.70    4.10
   0  18   0   -6.80    5.00
   1  18   0   21.90    5.40
  -1  18   0   18.00    6.70
  -1  18   0   18.40    5.60
   1  18   0   17.60    7.00
   2  18   0   -3.80    3.70
   2  18   0   -2.40    6.10
  -2  18   0    0.10    6.40
  -2  18   0    3.10    4.40
  -3  18   0   -1.30    3.80
   3  18   0    2.70    4.90
   4  18   0    1.20    4.30
  -4  18   0   -4.90    4.10
  17   0  -1    5.60    6.70
  16   0  -1    0.10    5.60
  15   0  -1   -2.60    4.90
  15   0  -1    3.50    5.20
  14   0  -1   -2.20    3.80
  14   0  -1    7.60    4.80
  14   0  -1   -1.80    4.30
  13   0  -1   81.29    9.80
  13   0  -1   86.99    9.50
  13   0  -1   72.59    9.10
  12   0  -1   -2.30    3.10
  12   0  -1   -3.10    3.20
  12   0  -1   -5.70    3.20
  11   0  -1  162.78   11.10
  11   0  -1  150.88   10.50
  11   0  -1  155.38   11.00
  10   0  -1   -2.50    2.60
  10   0  -1    3.80    3.20
  10   0  -1   -0.10    3.20
  10   0  -1   -2.00    2.70
   9   0  -1   81.79    7.70
   9   0  -1   79.09    7.30
   9   0  -1   75.29    7.40
   9   0  -1   81.19    7.10
   8   0  -1   -1.80    1.90
   8   0  -1   -1.50    1.90
   8   0  -1   -1.30    2.30
   8   0  -1    1.30    2.20
   7   0  -1 1376.76   50.99
   7   0  -1 1449.95   52.19
   7   0  -1 1410.46   50.89
   6   0  -1    1.10    1.50
   6   0  -1    1.00    1.60
   6   0  -1    0.30    1.70
  -5   0   1  290.07   12.00
   5   0  -1  257.67   12.00
   5   0  -1  251.07   11.10
   5   0  -1  264.17   11.20
  -5   0   1  287.67   11.20
   4   0  -1    1.20    1.00
  -4   0   1   -0.80    0.80
  -4   0   1    1.00    1.30
   4   0  -1    4.80    1.60
   4   0  -1    1.50    1.00
  -3   0   1 4991.00  170.28
   3   0  -1 4977.60  170.38
   3   0  -1 5043.30  171.18
   3   0  -1 4814.52  170.28
  -3   0   1 5264.67  170.48
   3   0  -1 4890.41  170.38
  -3   0   1 5100.19  170.98
  -2   0   1    1.90    0.70
   2   0  -1    1.40    0.50
   2   0  -1    2.40    0.80
  -2   0   1    0.90    0.50
  -2   0   1    1.40    0.50
   2   0  -1    0.80    0.50
   2   0  -1    0.70    0.50
   1   0  -1 1778.72   62.59
   1   0  -1 1802.62   62.89
  -1   0   1 1910.81   62.69
  -1   0   1 1888.71   62.69
  -1   0   1 1887.21   62.99
  -1   0   1 1897.91   62.99
   1   0  -1 1809.72   62.69
   1   0  -1 1811.02   62.59
   1   0  -1 1814.92   62.99
   0   0   1    2.00    0.30
   0   0   1    1.80    0.20
   0   0  -1    0.20    0.10
   0   0  -1    0.00    0.10
   0   0  -1    0.50    0.20
   1   0   1 2413.46   81.29
  -1   0  -1 2317.67   81.19
   1   0   1 2405.56   81.09
   2   0   1    0.50    0.60
   2   0   1    2.90    1.00
  -2   0  -1    2.00    0.80
   3   0   1 7607.14  259.37
   3   0   1 7441.06  259.07
   3   0   1 7769.52  259.87
   3   0   1 7691.43  259.77
   4   0   1    0.90    1.10
   4   0   1    0.20    1.20
   4   0   1   -2.10    1.50
  -4   0  -1    0.40    1.10
   4   0   1   -2.80    1.20
   5   0   1  478.95   18.60
   5   0   1  467.35   17.70
   5   0   1  473.55   18.80
   5   0   1  471.15   18.40
  -5   0  -1  418.16   18.40
   6   0   1   -1.20    1.50
   6   0   1    0.80    2.10
  -6   0  -1    1.20    1.80
   6   0   1    3.70    1.60
   6   0   1   -1.50    1.80
   7   0   1 3934.01  137.99
   7   0   1 4063.39  136.39
   7   0   1 3863.21  137.59
   7   0   1 3966.90  137.79
   8   0   1    0.50    2.20
   8   0   1    1.50    2.40
   8   0   1   19.00    2.90
   8   0   1    0.50    2.30
   9   0   1  107.49    6.30
   9   0   1  101.39    7.70
   9   0   1  100.29    7.80
   9   0   1   96.89    7.60
  10   0   1   -4.10    3.20
  10   0   1   -1.70    3.10
  10   0   1   -3.70    2.70
  11   0   1  559.54   25.20
  11   0   1  576.34   25.50
  11   0   1  574.54   25.80
  12   0   1   -1.10    4.00
  12   0   1   -1.50    3.30
  13   0   1  171.78   13.20
  13   0   1  189.48   13.10
  13   0   1  196.48   14.30
  14   0   1    4.70    4.60
  14   0   1    8.00    5.70
  14   0   1    3.40    5.20
  15   0   1   33.20    7.50
  15   0   1   30.40    7.50
 -16   0  -1    3.70    5.30
  16   0   1    1.90    5.70
  16  -1  -1    5.30    5.80
  16  -1  -1   -1.90    5.50
  16   1  -1    7.70    6.50
  15  -1  -1    3.40    5.20
  15  -1  -1    2.10    5.20
 -15   1   1    0.00    4.20
  15   1  -1    4.70    5.80
  15   1  -1    3.90    6.20
  14  -1  -1   31.70    6.50
  14  -1  -1   31.70    7.00
  14  -1  -1   31.50    6.60
  14   1  -1   38.20    7.70
  14   1  -1   34.00    7.20
  14   1  -1   45.60    8.40
  13  -1  -1   23.40    5.70
  13  -1  -1   25.40    6.00
  13  -1  -1   29.20    6.30
  13   1  -1   30.80    6.40
  13   1  -1   37.20    6.80
  13   1  -1   23.00    5.90
  12  -1  -1    9.30    4.10
  12  -1  -1    7.90    4.40
  12  -1  -1    9.20    4.70
  12   1  -1    6.50    3.90
  12   1  -1   13.30    5.40
  12   1  -1    6.80    4.40
  12   1  -1   15.00    4.70
  11  -1  -1   84.49    8.50
  11  -1  -1   94.09    8.40
  11  -1  -1   83.09    8.90
  11   1  -1   85.19    9.10
  11   1  -1   81.09    9.10
  11   1  -1   90.09    9.30
  11   1  -1   72.89    8.20
  10  -1  -1  154.28   10.40
  10  -1  -1  173.58   10.20
  10  -1  -1  164.08   10.00
  10   1  -1  187.78   11.60
  10   1  -1  181.68   10.90
  10   1  -1  179.88   11.70
  10   1  -1  158.78   10.50
   9  -1  -1   -0.70    2.20
   9  -1  -1    0.00    2.50
   9  -1  -1    4.80    2.60
   9   1  -1    2.90    1.50
   9   1  -1    6.60    3.40
   9   1  -1   -1.50    2.10
   9   1  -1    2.20    2.80
   9   1  -1    0.70    2.80
   8  -1  -1  209.38   10.70
   8  -1  -1  226.48   10.70
   8  -1  -1  224.48   11.30
   8   1  -1  208.18   12.10
   8   1  -1  223.28    9.20
   8   1  -1  220.18   11.20
   8   1  -1  216.28   11.50
   8   1  -1  221.68   11.50
   7  -1  -1  333.87   14.00
   7  -1  -1  334.27   14.20
   7  -1  -1  333.77   14.60
   7   1  -1  314.57   14.80
   7   1  -1  338.17   14.90
   7   1  -1  345.27   15.90
   6  -1  -1  586.04   21.80
   6  -1  -1  564.04   21.60
   6   1  -1  567.54   22.30
   6   1  -1  571.24   22.50
   6   1  -1  576.84   23.50
  -5  -1   1   30.70    4.00
   5  -1  -1   31.60    2.80
   5  -1  -1   36.30    3.10
   5   1  -1   30.30    3.40
   5   1  -1   34.90    3.60
  -5   1   1   33.70    3.00
  -5   1   1   29.00    2.70
   5   1  -1   32.30    4.20
   4  -1  -1  925.51   33.50
   4  -1  -1  946.51   33.50
  -4  -1   1  978.20   35.40
  -4  -1   1  941.71   34.10
  -4   1   1  966.10   33.50
   4   1  -1  940.81   34.20
   4   1  -1  948.71   34.10
   4   1  -1  951.00   35.30
  -4   1   1  978.60   34.10
   3  -1  -1   97.19    4.30
  -3  -1   1   99.49    5.60
   3  -1  -1  101.19    4.30
  -3  -1   1  109.59    4.90
   3  -1  -1  106.69    4.60
   3   1  -1  100.39    4.80
   3   1  -1   96.99    4.80
  -3   1   1  103.59    4.80
  -3   1   1   98.89    4.30
   3   1  -1  105.49    4.60
   3   1  -1  101.19    5.70
   2  -1  -1  281.57   10.00
  -2  -1   1  273.17   10.50
  -2  -1   1  272.67   11.20
   2  -1  -1  275.57    9.80
  -2  -1   1  267.67   10.20
  -2  -1   1  270.87   10.20
   2  -1  -1  274.87    9.80
   2   1  -1  276.17   10.20
   2   1  -1  271.67   11.20
   2   1  -1  263.87    9.90
  -2   1   1  281.47    9.90
   2   1  -1  262.37    9.50
   2   1  -1  278.67   10.60
  -2   1   1  278.27    9.80
  -2   1   1  273.57    9.80
   2   1  -1  271.67   10.30
  -1  -1   1  102.09    3.80
  -1  -1   1  101.09    4.00
  -1  -1   1   98.99    3.90
   1  -1  -1  102.99    3.60
   1  -1  -1  104.09    3.80
   1  -1  -1  100.39    3.80
  -1  -1   1   98.39    4.00
  -1  -1   1   99.69    3.60
  -1  -1   1  102.09    4.10
  -1  -1   1   98.99    4.70
   1  -1  -1   99.89    3.70
   1   1  -1   98.29    4.10
  -1   1   1  102.59    3.70
   1   1  -1   99.49    3.90
  -1   1   1  105.59    3.80
  -1   1   1   96.99    3.70
   1   1  -1   99.39    3.70
   1   1  -1   97.29    3.70
  -1   1   1  104.89    3.60
   1   1  -1  109.99    4.90
   1   1  -1  100.49    4.00
   1   1  -1  102.49    3.90
   0  -1   1 3240.58  106.49
   0  -1   1 3195.98  106.89
   0  -1  -1 2820.02  106.69
   0  -1   1 3352.66  107.09
   0  -1   1 3407.56  107.09
   0  -1  -1 3198.18  107.09
   0  -1   1 3245.78  106.99
   0  -1   1 3266.47  107.19
   0  -1   1 2879.21  106.89
   0   1  -1 2710.83  107.09
   0   1  -1 3098.29  107.39
   0   1   1 3317.27  107.19
   0   1  -1 3079.59  107.19
   1  -1   1  194.48    6.80
  -1  -1  -1  191.28    6.70
   1   1   1  187.78    6.70
  -1   1  -1  191.28    6.80
   1   1   1  190.98    7.60
   1   1   1  159.98    6.60
   2  -1   1   55.49    3.10
   2  -1   1   54.09    3.10
  -2  -1  -1   53.39    2.80
  -2  -1  -1   54.99    4.20
  -2  -1  -1   56.79    2.60
   2   1   1   56.99    4.00
  -2   1  -1   55.89    3.00
  -2   1  -1   57.49    2.50
   2   1   1   54.59    2.80
   2   1   1   57.89    2.50
  -3  -1  -1   83.49    4.20
   3  -1   1   92.79    4.80
  -3  -1  -1   79.59    5.50
   3  -1   1   85.49    4.10
   3  -1   1   80.29    4.60
  -3  -1  -1   89.69    4.50
   3   1   1   81.79    5.30
   3   1   1   92.19    3.90
  -3   1  -1   90.19    4.20
   4  -1   1 2750.72   96.69
  -4  -1  -1 2747.72   98.39
   4  -1   1 2753.62   96.39
   4  -1   1 2740.53   96.59
   4   1   1 2795.12   95.99
   4   1   1 2906.81   97.99
   4   1   1 2895.91   98.19
   4   1   1 2760.22   98.09
  -4   1  -1 2884.61   96.49
   5  -1   1  176.28    8.60
   5  -1   1  187.48    8.60
  -5  -1  -1  192.98   10.10
   5  -1   1  172.58    8.30
   5   1   1  173.98    9.40
  -5   1  -1  199.98    8.60
   5   1   1  183.28    9.50
   5   1   1  178.78    9.70
   5   1   1  188.68    7.80
   6  -1   1  798.22   31.70
   6  -1   1  830.82   31.80
   6  -1   1  866.91   32.10
   6   1   1  827.02   33.00
  -6   1  -1  923.61   32.20
   6   1   1  895.01   33.40
   6   1   1  845.32   32.90
   6   1   1  861.71   30.80
   7  -1   1  862.51   33.20
   7  -1   1  802.42   32.80
   7  -1   1  802.72   32.70
   7   1   1  892.91   34.40
   7   1   1  904.31   34.20
   7   1   1  902.61   34.30
   7   1   1  957.20   31.80
   8  -1   1  687.03   28.00
   8  -1   1  700.73   27.90
   8  -1   1  706.53   27.50
   8  -1   1  654.03   27.80
   8   1   1  715.63   28.90
   8   1   1  761.02   26.40
   8   1   1  723.23   29.00
   8   1   1  729.03   29.50
   9  -1   1    1.80    2.60
   9  -1   1    7.30    3.30
   9  -1   1    9.00    2.70
   9   1   1    6.00    3.70
   9   1   1    6.80    3.40
   9   1   1    2.50    3.10
   9   1   1    4.90    1.90
  10  -1   1  682.33   28.30
  10  -1   1  665.23   28.40
  10   1   1  714.03   29.40
  10   1   1  683.93   29.50
  10   1   1  684.23   29.20
  11  -1   1  290.87   15.50
  11  -1   1  261.07   14.50
  11   1   1  281.77   15.50
  11   1   1  276.87   15.90
  11   1   1  282.17   15.90
  12  -1   1   85.79    9.40
  12  -1   1   89.49    9.10
  12   1   1   76.19    9.20
  12   1   1   65.79    8.20
  12   1   1   77.49    9.30
  13  -1   1   78.19    9.60
  13  -1   1   74.19    8.80
  13  -1   1   70.99    8.70
  13   1   1   73.09    9.10
  13   1   1   87.99   10.30
  13   1   1   57.39    8.30
  13   1   1   82.89   10.20
  14  -1   1  183.28   13.10
  14  -1   1  224.18   14.70
  14  -1   1  216.78   15.30
  14   1   1  205.28   14.20
 -14   1  -1  213.98   14.00
  14   1   1  215.18   15.50
  14   1   1  205.78   15.70
  15  -1   1   19.70    6.60
  15  -1   1   14.20    5.90
 -15   1  -1   28.60    6.60
  15   1   1   19.60    7.00
  15   1   1   25.20    7.10
  16  -1   1    9.30    5.20
  16  -1   1    0.40    5.20
 -16   1  -1    3.70    5.30
  16   1   1    6.00    6.40
  16  -2  -1   18.80    6.30
  16  -2  -1   19.20    6.60
  16   2  -1   18.60    7.20
  15  -2  -1   55.99    8.20
  15  -2  -1   48.70    8.00
  15   2  -1   64.79    9.50
  15   2  -1   44.60    8.90
  14  -2  -1   25.60    6.50
  14  -2  -1   35.20    6.80
  14  -2  -1   38.70    6.90
  14   2  -1   16.40    6.10
  14   2  -1   30.40    7.40
  14   2  -1   20.20    6.80
 -14   2   1   37.40    6.60
  14   2  -1   29.60    6.90
  13  -2  -1   -1.60    3.90
  13  -2  -1    9.00    4.70
  13  -2  -1   10.80    4.60
  13   2  -1    1.40    4.20
 -13   2   1   14.10    5.00
  13   2  -1   10.00    5.90
  13   2  -1    8.30    5.20
  13   2  -1   12.90    5.10
  12  -2  -1   15.90    4.30
  12  -2  -1   18.40    4.40
  12  -2  -1   17.20    5.10
  12   2  -1   13.40    5.10
  12   2  -1   14.30    5.10
 -12   2   1   19.60    5.00
  12   2  -1   14.10    5.90
  12   2  -1    7.30    4.30
  11  -2  -1  153.38   11.10
  11  -2  -1  139.89    9.40
  11  -2  -1  148.19    9.80
  11   2  -1  162.68   12.00
  11   2  -1  155.18   11.30
  11   2  -1  160.38   11.40
 -11   2   1  146.89   10.00
  11   2  -1  140.49   10.80
  10  -2  -1  116.99    7.90
  10  -2  -1  103.29    7.20
  10  -2  -1  105.09    9.10
  10   2  -1  102.69    9.80
  10   2  -1  113.49    9.80
  10   2  -1  111.69    8.50
  10   2  -1  120.89    9.90
   9  -2  -1   52.79    5.40
   9  -2  -1   58.59    5.40
   9  -2  -1   52.99    6.20
   9   2  -1   48.30    5.80
   9   2  -1   52.69    6.70
   9   2  -1   59.29    7.40
   9   2  -1   53.49    6.30
   8  -2  -1   16.20    3.60
   8  -2  -1   24.70    3.50
   8  -2  -1   22.00    3.20
   8   2  -1   21.70    3.70
   8   2  -1   24.70    4.50
   8   2  -1   18.00    4.30
   8   2  -1   25.40    4.40
   7  -2  -1   99.99    5.80
   7  -2  -1  104.49    5.70
   7  -2  -1  103.29    6.50
   7   2  -1   97.59    6.40
   7   2  -1   87.29    6.60
   7   2  -1  100.39    7.80
   7   2  -1   94.69    7.10
   6  -2  -1   66.19    4.10
   6  -2  -1   65.79    4.60
   6  -2  -1   61.99    3.90
   6   2  -1   73.29    6.20
   6   2  -1   70.09    5.20
   6   2  -1   55.29    5.30
   5  -2  -1  122.09    5.60
   5  -2  -1  125.69    5.50
   5  -2  -1  121.89    6.20
  -5   2   1  107.59    5.90
   5   2  -1  116.09    6.60
  -5   2   1  136.49    6.30
   5   2  -1  119.69    7.90
   5   2  -1  119.99    6.80
   4  -2  -1   50.59    2.70
  -4  -2   1   50.49    5.40
   4  -2  -1   47.20    3.10
   4  -2  -1   45.10    2.60
  -4  -2   1   53.39    3.70
   4   2  -1   43.00    3.90
   4   2  -1   48.80    3.70
  -4   2   1   50.49    3.00
   4   2  -1   43.80    5.00
   4   2  -1   41.30    3.90
   3  -2  -1   14.90    1.30
  -3  -2   1   18.10    3.00
   3  -2  -1   17.40    1.40
  -3  -2   1   16.70    2.10
   3  -2  -1   16.60    1.60
   3   2  -1   16.90    2.10
  -3   2   1   16.20    1.40
  -3   2   1   12.30    1.20
   3   2  -1   13.10    1.90
   3   2  -1   12.70    2.80
   3   2  -1   14.60    1.60
   3   2  -1   18.50    2.30
  -3   2   1   10.10    1.10
   2  -2  -1   61.69    2.70
  -2  -2   1   56.19    2.90
   2  -2  -1   55.79    2.50
   2  -2  -1   63.19    2.60
  -2  -2   1   63.99    3.20
  -2  -2   1   57.49    4.70
  -2  -2   1   61.79    3.40
  -2  -2   1   59.79    3.40
   2   2  -1   55.99    2.70
  -2   2   1   57.69    2.40
   2   2  -1   57.59    3.20
   2   2  -1   57.59    3.20
  -2   2   1   58.39    2.50
  -2   2   1   59.19    2.50
   2   2  -1   55.49    2.30
   2   2  -1   56.89    3.20
   2   2  -1   54.99    4.50
  -1  -2   1  135.89    5.10
  -1  -2   1  141.29    5.40
  -1  -2   1  130.19    4.70
   1  -2  -1  135.39    4.80
  -1  -2   1  134.09    5.40
  -1  -2   1  132.19    5.30
  -1  -2   1  130.19    6.90
  -1  -2   1  128.99    4.80
  -1  -2   1  137.69    5.10
   1   2  -1  126.79    4.70
   1   2  -1  126.09    5.20
   1   2  -1  123.39    5.20
   1   2  -1  137.19    5.10
   1   2  -1  125.79    6.80
  -1   2   1  132.59    4.80
   1   2  -1  130.49    4.80
   1   2  -1  132.39    5.10
   1   2  -1  132.79    5.30
  -1   2   1  123.39    4.80
  -1   2   1  130.39    5.00
   0  -2   1   23.40    1.30
   0  -2   1   23.80    1.30
   0  -2   1   25.10    1.50
   0  -2   1   23.00    1.30
   0  -2  -1   25.60    1.20
   0  -2   1   23.30    1.00
   0  -2   1   21.90    1.30
   0  -2   1   24.80    2.10
   0   2  -1   23.80    1.20
   0   2  -1   22.70    2.50
   0   2  -1   24.10    1.50
   0   2   1   22.90    1.10
   0   2  -1   23.10    1.20
   0   2   1   23.80    1.20
   0   2   1   24.50    1.50
   0   2  -1   24.50    1.40
   0   2  -1   24.90    1.40
  -1  -2  -1   42.60    1.90
   1  -2   1   42.70    2.10
  -1  -2  -1   40.20    2.10
   1  -2   1   39.10    2.00
  -1  -2  -1   39.60    1.60
  -1   2  -1   42.60    2.10
  -1   2  -1   41.50    2.00
   1   2   1   41.40    2.10
   1   2   1   38.60    1.60
   1   2   1   40.00    1.90
   2  -2   1   44.40    2.30
  -2  -2  -1   41.30    2.40
   2  -2   1   43.00    1.90
   2  -2   1   43.40    1.90
   2   2   1   48.10    4.10
   2   2   1   41.90    2.40
  -2   2  -1   41.90    2.30
   3  -2   1    8.00    1.10
  -3  -2  -1   10.70    1.70
  -3  -2  -1    9.70    2.90
  -3  -2  -1    8.10    0.90
   3  -2   1    7.10    1.00
  -3   2  -1    7.20    1.30
   3   2   1    6.30    2.40
   3   2   1    8.40    1.50
  -4  -2  -1   15.90    3.60
   4  -2   1   13.50    1.70
  -4  -2  -1   15.70    1.50
   4  -2   1   11.80    1.70
   4   2   1   13.20    2.10
   4   2   1   11.10    1.10
   4   2   1   11.30    2.80
  -4   2  -1   11.10    2.10
   4   2   1    5.90    2.50
  -4   2  -1    9.20    1.40
   4   2   1    9.60    2.70
   5  -2   1  184.58    8.10
   5  -2   1  172.48    8.00
  -5  -2  -1  190.88   11.10
   5   2   1  202.68   10.20
   5   2   1  186.28   10.30
   5   2   1  174.08   10.30
  -5   2  -1  186.48    9.00
  -5   2  -1  189.78    8.00
   5   2   1  182.88    7.00
   6  -2   1   43.00    3.90
   6  -2   1   37.10    3.60
   6   2   1   42.50    2.40
  -6   2  -1   46.40    4.70
   6   2   1   45.70    6.00
   6   2   1   41.50    5.20
   6   2   1   40.40    5.20
  -6   2  -1   43.10    3.60
   7  -2   1  352.76   14.80
   7  -2   1  347.97   14.90
   7   2   1  354.66   13.20
   7   2   1  335.47   16.50
   7   2   1  374.16   17.20
   7   2   1  343.77   17.00
  -7   2  -1  366.46   15.00
   8  -2   1   18.80    3.60
   8  -2   1   21.90    3.50
   8   2   1   23.40    4.40
   8   2   1   29.70    5.50
   8   2   1   23.20    2.20
   8   2   1   21.30    4.40
   9  -2   1  121.89    8.10
   9  -2   1  123.09    7.90
   9   2   1  129.09    9.70
   9   2   1  126.09    9.60
   9   2   1  126.89    5.70
   9   2   1  121.79    9.30
  10  -2   1  250.67   13.20
  10  -2   1  258.87   13.10
  10   2   1  236.68   14.20
  10   2   1  262.87   14.90
  10   2   1  252.97   14.60
 -10   2  -1  266.57   14.10
  11  -2   1  463.35   20.50
  11  -2   1  427.86   20.30
  11   2   1  486.25   22.90
 -11   2  -1  437.96   21.20
  11   2   1  482.25   22.50
  11   2   1  446.56   22.00
  12  -2   1    3.00    4.30
  12  -2   1    2.90    3.70
  12  -2   1    3.70    3.60
 -12   2  -1    2.90    4.30
  12   2   1    3.10    4.20
  12   2   1    1.40    4.30
  12   2   1    4.40    4.30
  13  -2   1    8.30    4.90
  13  -2   1    4.00    3.90
  13  -2   1   -0.40    3.90
  13   2   1    6.20    5.00
  13   2   1    5.10    4.30
 -13   2  -1    4.70    4.60
  13   2   1   -0.70    4.20
  13   2   1    3.50    4.70
  14  -2   1  102.59   10.60
  14  -2   1  116.69   12.20
  14  -2   1  114.69   10.80
  14   2   1  102.69   11.60
  14   2   1  121.49   12.70
  14   2   1  113.89   12.70
  14   2   1  119.59   11.80
  15  -2   1  170.08   12.80
  15  -2   1  202.28   13.90
  15   2   1  197.88   15.70
 -15   2  -1  181.98   13.40
  15   2   1  164.58   14.90
  16  -2   1   19.00    6.70
  16   2   1   29.50    7.90
  16   3  -1   33.60    9.00
  15  -3  -1    7.20    5.20
  15  -3  -1   18.20    5.60
  15   3  -1   23.70    6.90
  15   3  -1   18.70    7.10
  14  -3  -1    5.80    4.50
  14  -3  -1    4.70    5.20
  14  -3  -1   14.40    4.70
  14   3  -1    9.40    5.40
  14   3  -1    7.00    5.80
  14   3  -1    5.60    5.60
  14   3  -1    9.00    5.10
 -14   3   1   -0.70    3.80
  13  -3  -1   31.00    6.90
  13  -3  -1   23.30    5.30
  13  -3  -1   31.40    5.90
  13   3  -1   30.60    6.20
  13   3  -1   29.50    7.00
 -13   3   1   33.00    5.90
  13   3  -1   35.10    7.50
  13   3  -1   36.30    7.20
  12  -3  -1  159.68   10.20
  12  -3  -1  184.68   12.70
  12  -3  -1  154.18   10.50
  12   3  -1  173.18   13.00
  12   3  -1  147.69   11.90
  12   3  -1  169.58   12.00
 -12   3   1  175.58   11.20
  12   3  -1  215.38   13.90
  11  -3  -1   54.19    5.90
  11  -3  -1   43.20    6.60
  11  -3  -1   64.29    6.60
 -11   3   1   59.59    6.70
  11   3  -1   45.70    7.00
  11   3  -1   51.59    7.00
  11   3  -1   65.09    8.80
  11   3  -1   57.49    8.20
  10  -3  -1   24.20    4.00
  10  -3  -1   25.50    4.00
  10  -3  -1   24.00    5.20
 -10   3   1   18.90    4.30
  10   3  -1   16.90    4.30
  10   3  -1   43.80    7.00
  10   3  -1   29.10    6.10
  10   3  -1   22.50    5.10
   9  -3  -1  209.88   10.20
   9  -3  -1  195.68   11.20
   9  -3  -1  203.88    9.90
   9   3  -1  212.18   11.70
   9   3  -1  204.08   12.40
   9   3  -1  210.88   12.40
   9   3  -1  219.38   13.40
  -9   3   1  209.98   11.30
   8  -3  -1  194.98   10.70
   8  -3  -1  200.58    9.50
   8  -3  -1  215.18    9.50
   8   3  -1  204.88   10.80
   8   3  -1  199.68   12.60
   8   3  -1  191.98   11.40
  -8   3   1  222.98   10.60
   8   3  -1  209.58   11.80
   7  -3  -1   29.90    3.90
   7  -3  -1   38.10    3.50
   7  -3  -1   44.60    3.60
   7   3  -1   37.20    5.90
  -7   3   1   41.70    4.30
   7   3  -1   36.20    4.80
   7   3  -1   44.40    4.50
   7   3  -1   24.80    4.30
   6  -3  -1  249.88   10.20
   6  -3  -1  251.87   11.10
   6  -3  -1  253.47   10.10
   6   3  -1  249.88   13.90
  -6   3   1  263.27   10.80
   6   3  -1  245.08   11.10
   6   3  -1  245.28   12.00
  -6   3   1  254.77   10.20
   6   3  -1  227.98   12.10
   6   3  -1  247.68   12.10
   5  -3  -1  554.14   20.20
   5  -3  -1  559.44   20.30
   5  -3  -1  587.94   21.10
   5   3  -1  576.64   22.10
   5   3  -1  529.25   24.30
  -5   3   1  567.34   20.60
  -5   3   1  581.24   20.30
   5   3  -1  554.54   22.20
   5   3  -1  514.45   22.10
   5   3  -1  560.14   21.10
  -4  -3   1  236.68   12.70
   4  -3  -1  238.88    9.40
   4  -3  -1  239.98    8.80
   4  -3  -1  224.58    8.70
  -4   3   1  239.18    8.80
   4   3  -1  221.88    9.30
   4   3  -1  220.08   10.50
   4   3  -1  214.58   10.30
  -4   3   1  232.98    9.00
  -4   3   1  248.58    9.20
   4   3  -1  229.58   12.60
   4   3  -1  218.48   10.10
   4   3  -1  224.38    8.50
  -3  -3   1   81.29    6.50
   3  -3  -1   82.69    3.60
   3  -3  -1   79.29    3.70
   3  -3  -1   74.19    3.40
   3  -3  -1   75.39    3.40
   3   3  -1   72.39    6.20
   3   3  -1   82.99    4.50
  -3   3   1   80.59    3.50
   3   3  -1   77.99    3.80
  -3   3   1   82.29    3.40
   3   3  -1   79.19    4.70
   3   3  -1   73.79    3.10
   3   3  -1   71.99    4.70
  -3   3   1   87.59    3.40
  -2  -3   1   86.09    6.30
   2  -3  -1   80.89    3.30
  -2  -3   1   76.39    2.90
  -2   3   1   81.19    3.30
   2   3  -1   78.69    2.90
   2   3  -1   69.49    4.10
   2   3  -1   74.69    3.30
   2   3  -1   75.69    3.70
   2   3  -1   69.89    5.80
  -2   3   1   76.19    3.10
  -2   3   1   80.89    3.70
  -2   3   1   80.09    3.20
   2   3  -1   79.09    4.00
   2   3  -1   78.59    4.20
  -1  -3   1 1169.78   40.20
  -1  -3   1 1175.78   40.30
   1  -3  -1 1207.28   40.70
  -1  -3   1 1160.68   43.20
   1  -3  -1 1203.08   40.50
   1  -3  -1 1220.38   40.20
  -1  -3   1 1188.68   40.70
  -1  -3   1 1215.78   41.10
   1   3  -1 1174.78   40.70
   1   3  -1 1149.89   41.10
  -1   3   1 1217.38   40.30
   1   3  -1 1132.59   40.20
   1   3  -1 1163.28   40.80
   1   3  -1 1191.28   41.10
  -1   3   1 1192.88   40.50
  -1   3   1 1212.68   40.70
   1   3  -1 1104.79   43.40
   1   3  -1 1156.18   41.10
   0  -3   1   89.99    4.10
   0  -3   1   88.29    3.20
   0  -3  -1   93.29    3.70
   0  -3   1   86.49    3.80
   0  -3  -1   88.19    3.80
   0   3   1   91.59    3.30
   0   3  -1   87.99    3.80
   0   3  -1   92.89    3.90
   0   3  -1   83.99    4.10
   0   3  -1   88.59    5.40
   0   3   1   88.59    3.70
   0   3  -1   89.29    3.70
   0   3   1   94.19    4.10
   0   3  -1   98.89    3.90
  -1  -3  -1  606.74   21.30
  -1  -3  -1  592.54   20.70
   1  -3   1  618.14   21.30
   1  -3   1  642.34   21.50
  -1  -3  -1  608.94   21.70
   1   3   1  611.94   21.60
   1   3   1  602.74   21.30
  -1   3  -1  593.24   21.40
  -1   3  -1  594.64   21.30
   2  -3   1    1.00    0.30
   2  -3   1    1.00    0.30
  -2   3  -1    0.10    0.70
  -2   3  -1   -0.10    0.60
   2   3   1   -0.80    0.60
   2   3   1    1.50    0.90
   2   3   1    0.90    1.70
   2   3   1    1.70    0.30
  -3  -3  -1  541.25   22.10
   3  -3   1  509.35   17.60
   3  -3   1  502.65   17.60
   3   3   1  512.35   21.80
  -3   3  -1  494.75   17.90
  -3   3  -1  496.95   18.30
   3   3   1  499.95   18.70
  -4  -3  -1   61.79    7.00
   4  -3   1   54.49    2.80
   4  -3   1   58.59    2.90
  -4  -3  -1   57.09    2.60
   4   3   1   55.09    3.80
   4   3   1   56.89    6.30
  -4   3  -1   58.19    3.50
   5  -3   1  772.62   27.90
   5  -3   1  774.62   27.80
  -5  -3  -1  826.32   27.50
  -5   3  -1  781.12   28.80
   5   3   1  736.93   31.80
   5   3   1  767.42   31.20
   5   3   1  752.72   29.00
   5   3   1  820.02   31.20
  -5   3  -1  795.82   28.10
   6  -3   1   39.30    3.40
   6  -3   1   39.60    3.20
   6   3   1   45.60    5.80
   6   3   1   45.90    5.60
   6   3   1   38.50    4.50
  -6   3  -1   44.90    3.40
   6   3   1   32.80    5.50
  -6   3  -1   54.49    4.90
   7  -3   1    8.50    2.10
   7  -3   1    9.00    2.10
   7   3   1   10.10    3.70
   7   3   1    8.10    3.30
   7   3   1    4.80    3.20
  -7   3  -1   10.50    3.00
  -7   3  -1    9.50    2.20
   8  -3   1  136.59    7.40
   8  -3   1  141.69    7.50
   8   3   1  130.99    9.80
   8   3   1  137.39   10.20
   8   3   1  135.09    9.60
  -8   3  -1  123.49    8.50
   9  -3   1  337.27   15.20
   9  -3   1  355.56   15.60
  -9   3  -1  342.37   16.60
   9   3   1  389.56   18.80
   9   3   1  347.47   18.30
   9   3   1  355.86   18.10
  10  -3   1    0.00    2.50
  10  -3   1    1.10    2.50
  10   3   1    2.80    3.90
  10   3   1    1.50    3.70
  10   3   1    2.30    3.50
 -10   3  -1    6.10    3.60
  11  -3   1    8.90    3.60
  11  -3   1   11.10    3.70
  11   3   1    8.40    4.80
 -11   3  -1   12.00    4.50
  11   3   1   16.90    5.20
  11   3   1   16.70    5.20
  12  -3   1  194.18   14.20
  12  -3   1  218.68   12.40
  12  -3   1  210.98   12.00
 -12   3  -1  187.88   12.80
  12   3   1  245.18   15.20
  12   3   1  200.78   13.80
  12   3   1  220.48   14.40
  12   3   1  186.18   13.60
  13  -3   1  108.29   11.20
  13  -3   1  102.59    9.50
  13  -3   1  108.89    9.50
  13   3   1  101.19   11.00
  13   3   1   69.79    9.30
  13   3   1  117.59   12.30
  13   3   1   97.19   11.00
 -13   3  -1   92.89    9.80
  14  -3   1   42.90    7.00
  14  -3   1   25.60    7.10
  14  -3   1   30.90    5.90
  14   3   1   38.70    8.00
  14   3   1   44.80    8.30
  14   3   1   10.60    5.70
 -14   3  -1   38.70    6.90
  14   3   1   26.20    6.70
  15  -3   1    3.00    4.80
 -15   3  -1    3.60    4.80
  15   3   1    6.70    6.40
  15   3   1   -6.30    4.70
  16   3   1   50.09   10.20
  16   4  -1   10.30    6.70
  15   4  -1   20.30    7.40
  15   4  -1    8.20    6.80
  14  -4  -1   33.50    6.80
  14  -4  -1   14.30    4.60
  14  -4  -1   35.60    6.20
  14   4  -1   22.80    7.10
  14   4  -1   36.00    8.20
  14   4  -1   31.00    7.00
  14   4  -1   33.40    8.40
  13  -4  -1    8.10    3.90
  13  -4  -1   13.00    5.10
  13  -4  -1   14.10    4.50
  13   4  -1   11.30    6.60
 -13   4   1   14.30    4.70
  13   4  -1   18.10    6.10
  13   4  -1    9.00    5.30
  13   4  -1   12.30    6.10
  12  -4  -1  144.59   11.50
  12  -4  -1  137.99    9.20
  12  -4  -1  154.18    9.70
  12   4  -1  160.08   12.70
  12   4  -1  175.78   15.10
 -12   4   1  150.98   10.20
  12   4  -1  178.98   13.10
  12   4  -1  148.49   11.60
  11  -4  -1   28.10    4.30
  11  -4  -1   12.30    4.40
  11  -4  -1   21.60    4.10
 -11   4   1   20.70    4.50
  11   4  -1   28.90    6.40
  11   4  -1   32.00    6.50
  11   4  -1   26.70    5.20
  11   4  -1   19.00    5.60
  10  -4  -1    1.20    2.20
  10  -4  -1    2.70    2.40
  10  -4  -1    0.90    3.00
 -10   4   1    1.20    2.90
  10   4  -1    7.40    4.40
  10   4  -1    4.50    4.10
  10   4  -1   -3.40    2.90
  10   4  -1   -2.10    3.40
   9  -4  -1   95.49    7.50
   9  -4  -1  109.99    6.50
   9  -4  -1  112.99    6.40
  -9   4   1  111.89    7.20
   9   4  -1  103.99   10.80
   9   4  -1  101.39    9.70
   9   4  -1  110.39    9.90
   9   4  -1  115.19    8.20
   8  -4  -1  871.61   31.30
   8  -4  -1  865.71   33.00
   8  -4  -1  852.31   31.50
   8   4  -1  835.42   36.50
   8   4  -1  899.11   34.70
   8   4  -1  829.02   32.90
  -8   4   1  864.31   32.10
   8   4  -1  857.31   34.70
   7  -4  -1   14.00    2.80
   7  -4  -1   17.10    2.40
   7  -4  -1   13.40    2.10
   7   4  -1   16.70    4.70
   7   4  -1   13.80    3.70
   7   4  -1    8.80    3.40
   7   4  -1   10.90    3.30
   7   4  -1   16.90    3.00
  -7   4   1   13.70    2.50
   6  -4  -1  436.36   15.90
   6  -4  -1  429.56   16.00
   6  -4  -1  434.66   17.10
   6   4  -1  365.16   20.40
   6   4  -1  417.66   15.60
  -6   4   1  441.36   16.10
   6   4  -1  443.36   19.00
   6   4  -1  441.66   18.20
  -6   4   1  419.26   16.30
   6   4  -1  406.96   18.40
   6   4  -1  448.46   17.30
   5  -4  -1  304.77   11.70
   5  -4  -1  318.17   12.60
   5  -4  -1  321.27   11.70
   5   4  -1  294.37   11.20
   5   4  -1  265.67   15.90
   5   4  -1  285.17   14.00
   5   4  -1  290.57   13.80
   5   4  -1  328.27   13.60
  -5   4   1  330.57   11.70
  -5   4   1  328.77   12.10
   5   4  -1  312.57   12.60
   4  -4  -1 1152.68   40.10
   4  -4  -1 1161.68   40.10
   4  -4  -1 1214.88   40.80
   4   4  -1 1137.09   40.70
   4   4  -1 1204.28   41.80
   4   4  -1 1114.99   39.60
  -4   4   1 1238.48   40.10
   4   4  -1 1101.99   42.30
  -4   4   1 1189.48   40.40
  -4   4   1 1211.68   40.10
   4   4  -1 1034.60   44.90
   4   4  -1 1109.69   42.20
  -3  -4   1    7.90    3.30
   3  -4  -1    2.50    0.90
   3  -4  -1    3.00    0.80
   3   4  -1    1.10    1.30
   3   4  -1    2.70    0.90
  -3   4   1    3.90    1.20
   3   4  -1   -0.10    2.60
   3   4  -1    2.30    1.10
  -3   4   1    1.40    0.60
  -3   4   1    1.50    0.60
   3   4  -1    2.10    1.60
   3   4  -1    2.90    0.50
   3   4  -1    3.60    1.70
  -3   4   1    2.20    0.80
  -2  -4   1 2803.32   98.39
  -2  -4   1 2667.83   93.49
   2  -4  -1 2866.61   93.89
  -2   4   1 2732.73   93.79
   2   4  -1 2926.41   95.09
  -2   4   1 2802.32   93.79
  -2   4   1 2868.81   94.19
   2   4  -1 2639.24   95.29
  -2   4   1 2895.11   94.49
   2   4  -1 2603.44   98.39
   2   4  -1 2614.54   95.39
   2   4  -1 2801.42   94.59
   2   4  -1 2649.14   93.79
  -1  -4   1  263.77   12.30
   1  -4  -1  268.97    9.20
   1   4  -1  248.18   12.80
   1   4  -1  256.77   10.00
  -1   4   1  256.67    9.70
   1   4  -1  252.67    9.10
   1   4  -1  278.37   10.00
  -1   4   1  256.67    9.80
   1   4  -1  256.27   10.30
   1   4  -1  262.27   10.40
  -1   4   1  270.17    9.20
   1   4  -1  254.77   10.50
   0  -4   1  123.29    4.50
   0   4   1  132.29    4.60
   0   4  -1  124.39    5.50
   0   4  -1  135.69    5.90
   0   4  -1  134.19    5.60
   0   4  -1  128.09    5.40
   0   4   1  132.89    5.30
   0   4  -1  131.59    7.50
   0   4   1  140.69    5.90
  -1  -4  -1    7.80    0.70
  -1   4  -1    6.70    1.40
  -1   4  -1   10.20    1.30
  -1   4  -1    4.30    1.00
   1   4   1    7.50    1.30
   1   4   1    7.50    1.20
   2   4   1 2713.53   97.89
  -2   4  -1 2788.82   94.79
   2   4   1 2868.01   94.99
  -2   4  -1 2712.53   94.49
   2   4   1 2739.03   94.59
  -3  -4  -1  168.78   10.10
   3  -4   1  144.39    5.60
   3  -4   1  160.58    5.60
   3   4   1  161.18   10.00
   3   4   1  155.18    5.40
  -3   4  -1  148.69    7.00
  -3   4  -1  155.18    5.80
   3   4   1  158.18    7.00
  -3   4  -1  156.08    5.90
  -3   4  -1  155.88    6.60
   4  -4   1  419.06   14.70
  -4  -4  -1  434.16   14.80
   4  -4   1  420.46   14.70
   4   4   1  420.96   16.30
  -4   4  -1  398.16   15.10
  -4   4  -1  399.86   15.10
   4   4   1  403.66   19.60
  -4   4  -1  412.26   15.60
   5  -4   1   28.60    2.10
  -5  -4  -1   27.90    1.80
   5  -4   1   26.30    2.00
   5   4   1   35.00    5.70
  -5   4  -1   22.60    2.70
   5   4   1   28.50    4.80
   5   4   1   35.50    5.30
   5   4   1   24.30    3.10
  -6  -4  -1 1017.80   33.30
   6  -4   1  924.91   34.00
   6  -4   1  931.81   33.90
   6   4   1  887.31   39.00
  -6   4  -1  951.80   35.20
   6   4   1 1002.10   38.50
   6   4   1  973.70   35.90
   6   4   1 1006.20   38.20
  -6   4  -1  970.30   34.60
   7  -4   1  106.09    5.50
   7  -4   1  103.69    5.60
  -7   4  -1  112.39    6.00
   7   4   1  123.09    9.10
   7   4   1  121.79    8.80
   7   4   1   93.09    6.90
  -7   4  -1  105.39    6.70
   7   4   1  119.89    9.50
   8  -4   1  710.43   26.50
   8  -4   1  690.53   26.30
   8   4   1  731.73   30.30
   8   4   1  674.03   31.00
   8   4   1  738.73   30.60
  -8   4  -1  715.93   27.90
   9  -4   1    2.80    2.40
   9  -4   1    3.40    2.20
   9   4   1    5.40    4.30
   9   4   1    6.60    4.60
  -9   4  -1    4.20    3.20
   9   4   1   -0.20    3.30
  10  -4   1   63.79    6.00
  10  -4   1   70.99    6.10
  10   4   1  102.19   10.20
  10   4   1   76.39    9.40
  10   4   1   77.09    9.20
 -10   4  -1   76.89    7.80
  11  -4   1   44.50    5.20
  11  -4   1   36.80    5.00
  11   4   1   37.40    6.90
  11   4   1   43.40    7.60
 -11   4  -1   37.90    6.10
  11   4   1   41.00    7.20
  12  -4   1  240.48   15.80
  12  -4   1  241.88   12.90
  12  -4   1  245.28   13.30
  12   4   1  284.37   17.00
 -12   4  -1  245.88   14.50
  12   4   1  257.37   16.00
  12   4   1  281.77   16.90
  12   4   1  254.47   16.00
  13  -4   1    1.50    3.60
  13  -4   1   -2.00    4.20
  13  -4   1    2.90    3.60
  13   4   1   -2.60    4.60
  13   4   1    3.60    5.00
  13   4   1    2.70    5.10
  13   4   1    4.10    4.80
 -13   4  -1    6.60    4.70
  14  -4   1   13.30    5.80
  14   4   1   12.00    5.50
 -14   4  -1   12.10    4.90
  14   4   1    3.00    5.30
  14   4   1   22.20    7.60
  14   4   1   12.30    6.20
 -15   4  -1   20.50    5.90
  15   4   1   14.50    6.30
  15   4   1   15.10    7.90
  16   4   1   41.40    9.20
  15   5  -1   23.20    7.50
  15   5  -1   26.00    8.10
  14  -5  -1   -1.40    4.20
  14   5  -1    2.50    5.60
  14   5  -1    4.70    5.70
  14   5  -1    3.70    4.30
  14   5  -1    0.40    5.00
  13  -5  -1   19.00    5.70
  13  -5  -1   12.50    6.50
  13  -5  -1   29.40    5.20
  13   5  -1   27.90    7.70
  13   5  -1   13.90    5.60
  13   5  -1   23.80    7.60
  13   5  -1   22.80    6.40
 -13   5   1   23.00    5.10
  12  -5  -1    5.30    3.10
  12  -5  -1    1.90    3.80
  12  -5  -1    4.10    3.00
  12   5  -1    2.50    4.60
  12   5  -1   -0.50    5.20
 -12   5   1    6.10    3.60
  12   5  -1    8.50    5.40
  12   5  -1   -1.80    4.00
  11  -5  -1   64.59    5.90
  11  -5  -1   63.69    6.20
  11  -5  -1   67.99    7.70
  11   5  -1   54.49    6.80
  11   5  -1   60.09    9.30
  11   5  -1   68.19    8.90
 -11   5   1   60.69    6.40
  11   5  -1   72.29    9.40
  10  -5  -1    2.80    3.30
  10  -5  -1    5.70    2.30
  10  -5  -1    4.00    2.30
  10   5  -1    5.20    4.50
  10   5  -1    3.10    2.00
  10   5  -1    0.10    4.00
 -10   5   1    4.80    2.80
  10   5  -1    2.00    2.90
  10   5  -1    1.20    4.00
   9  -5  -1  303.47   14.60
   9  -5  -1  313.27   12.90
   9  -5  -1  298.07   13.00
   9   5  -1  350.76   17.20
   9   5  -1  319.47   18.40
  -9   5   1  306.97   13.60
   9   5  -1  319.07   16.70
   9   5  -1  281.77   14.40
   9   5  -1  287.87   12.30
   8  -5  -1   10.20    2.20
   8  -5  -1   13.70    2.30
   8  -5  -1   12.90    3.30
   8   5  -1   14.30    3.80
   8   5  -1   13.20    1.90
   8   5  -1   10.00    3.10
   8   5  -1   10.20    4.00
  -8   5   1   15.30    2.80
   8   5  -1    7.40    4.40
   8   5  -1   12.30    4.40
   7  -5  -1   12.10    1.90
   7  -5  -1    9.10    2.40
   7  -5  -1   15.20    2.20
   7   5  -1    8.90    4.80
   7   5  -1   14.90    3.00
  -7   5   1   16.00    2.50
   7   5  -1   11.00    1.60
   7   5  -1    7.50    3.20
   7   5  -1   18.70    4.30
   7   5  -1   14.70    3.40
   6  -5  -1  101.79    4.80
   6  -5  -1   92.29    4.70
   6  -5  -1   92.19    5.60
   6   5  -1   99.89    7.50
   6   5  -1  106.09    6.80
   6   5  -1  113.89    6.00
   6   5  -1   97.59    4.20
   6   5  -1   96.09    7.10
   6   5  -1  101.99   10.70
  -6   5   1   93.79    4.70
  -6   5   1   89.39    5.00
   5  -5  -1 1337.27   45.90
  -5  -5   1 1231.08   46.00
   5  -5  -1 1336.27   45.90
   5  -5  -1 1350.66   46.70
   5   5  -1 1300.87   45.20
   5   5  -1 1253.67   52.09
   5   5  -1 1384.56   49.00
   5   5  -1 1265.17   48.90
  -5   5   1 1371.16   46.40
   5   5  -1 1388.36   48.10
   5   5  -1 1318.97   46.80
  -5   5   1 1346.27   45.80
   4  -5  -1  479.95   17.40
   4  -5  -1  479.25   17.00
  -4   5   1  468.45   18.10
  -4   5   1  491.95   16.80
   4   5  -1  434.16   16.20
   4   5  -1  456.65   19.50
   4   5  -1  479.85   18.60
  -4   5   1  494.25   17.40
  -4   5   1  490.75   16.80
   4   5  -1  471.05   19.40
   4   5  -1  454.05   22.40
   4   5  -1  449.76   17.40
   3  -5  -1  270.17    9.90
  -3   5   1  266.57    9.50
   3   5  -1  252.57   11.60
   3   5  -1  259.47   10.60
  -3   5   1  276.37   10.10
   3   5  -1  252.67    9.80
  -3   5   1  268.87   10.60
   3   5  -1  245.28   14.40
   3   5  -1  265.77   11.10
   3   5  -1  244.08   11.70
  -3   5   1  257.37    9.50
   2  -5  -1   37.00    1.90
  -2  -5   1   40.30    6.10
  -2  -5   1   37.40    1.70
   2   5  -1   37.30    3.30
   2   5  -1   35.90    2.70
   2   5  -1   33.20    3.40
   2   5  -1   35.70    1.90
   2   5  -1   29.60    5.40
  -2   5   1   41.10    2.70
  -2   5   1   42.00    2.10
  -2   5   1   43.10    2.50
   2   5  -1   45.70    3.60
   1  -5  -1 2131.39   69.09
   1   5  -1 2065.79   70.29
   1   5  -1 2055.69   70.69
   1   5  -1 1942.91   68.99
  -1   5   1 2142.79   70.09
   1   5  -1 1969.40   70.79
   1   5  -1 2074.99   70.19
   1   5  -1 1886.91   73.89
   1   5  -1 1961.40   70.69
  -1   5   1 2113.99   69.99
   0   5  -1 1079.09   36.90
   0   5   1 1103.29   35.80
   0   5  -1 1001.00   39.70
   0   5  -1 1015.90   37.00
   0   5   1 1080.49   36.80
   0   5   1 1086.69   37.50
   0   5  -1  991.40   37.10
   0   5  -1 1068.79   37.50
   0   5  -1 1041.80   36.90
   1   5   1 1811.72   61.89
   1   5   1 1796.32   61.29
  -1   5  -1 1791.72   62.09
  -1   5  -1 1725.63   61.39
  -1   5  -1 1766.42   61.39
  -2  -5  -1  746.03   25.30
   2   5   1  753.02   30.50
  -2   5  -1  755.72   26.80
  -2   5  -1  749.53   26.60
   2   5   1  737.23   27.00
   2   5   1  722.83   26.60
  -2   5  -1  751.92   25.30
   3   5   1 1004.70   36.60
  -3   5  -1 1038.40   34.90
   3   5   1  987.60   36.20
  -3   5  -1 1007.90   36.00
  -3   5  -1 1028.00   36.50
   3   5   1  999.20   40.70
  -3   5  -1 1069.69   34.90
   4  -5   1  207.18    8.00
   4  -5   1  216.48    8.00
   4   5   1  214.58    9.70
  -4   5  -1  230.68    8.40
  -4   5  -1  232.08    8.30
   4   5   1  218.08   13.40
  -4   5  -1  205.98    9.70
  -4   5  -1  227.28    9.20
   5  -5   1 1746.73   61.49
  -5  -5  -1 1817.12   61.59
   5  -5   1 1773.92   61.49
   5   5   1 1865.81   66.49
   5   5   1 1836.72   68.29
   5   5   1 1758.62   63.49
  -5   5  -1 1795.92   62.79
   5   5   1 1806.12   66.69
   6  -5   1  468.55   17.00
   6  -5   1  472.15   17.10
  -6  -5  -1  472.95   16.60
   6   5   1  459.95   19.10
   6   5   1  467.55   23.00
   6   5   1  473.15   21.90
   6   5   1  481.95   21.60
  -6   5  -1  454.75   18.20
   7  -5   1   13.70    1.90
   7  -5   1   16.50    2.20
   7   5   1   12.90    3.40
   7   5   1   26.80    5.40
  -7   5  -1   17.70    3.10
   7   5   1   17.40    5.20
   7   5   1   18.30    4.50
   8  -5   1    0.40    1.50
   8  -5   1    4.50    1.70
   8   5   1    1.40    3.40
   8   5   1    3.20    4.20
   8   5   1    2.90    4.00
   8   5   1    1.60    2.60
  -8   5  -1    2.50    2.50
   9  -5   1  667.73   26.50
   9  -5   1  690.33   26.40
   9   5   1  743.43   32.60
   9   5   1  749.73   31.20
   9   5   1  746.33   31.70
  -9   5  -1  699.73   28.10
  10  -5   1  153.78    8.40
  10  -5   1  149.29    8.10
  10   5   1  157.58   12.30
  10   5   1  163.28   12.30
 -10   5  -1  143.59    9.40
  10   5   1  164.88   11.90
  11  -5   1   41.80    5.00
  11  -5   1   34.00    6.20
  11  -5   1   43.00    4.80
  11   5   1   57.99    8.90
  11   5   1   64.79    9.30
 -11   5  -1   48.00    6.40
  11   5   1   54.19    8.20
  12  -5   1   25.70    4.40
  12  -5   1   21.50    6.20
  12  -5   1   25.20    4.60
 -12   5  -1   20.30    5.30
  12   5   1   25.60    6.80
  12   5   1   28.30    7.10
  12   5   1   34.00    7.40
  12   5   1   27.30    6.30
  13  -5   1  136.89   13.00
 -13   5  -1  135.69   10.80
  13   5   1  142.59   14.00
  13   5   1  160.18   14.10
  13   5   1  142.09   12.80
  13   5   1  139.29   13.80
  14  -5   1   14.30    5.90
  14   5   1    7.90    6.20
  14   5   1   22.40    7.00
  14   5   1   20.80    6.20
  14   5   1   23.30    7.20
 -14   5  -1   22.40    5.80
  15   5   1   23.50    6.90
  15   5   1   25.70    8.40
  15   6  -1   16.10    7.70
  14  -6  -1   39.50    7.80
  14   6  -1   41.80    9.00
  14   6  -1   30.30    7.00
  14   6  -1   15.00    6.80
  13  -6  -1   -3.90    3.60
  13   6  -1    5.30    5.30
  13   6  -1   -4.80    4.70
  13   6  -1   -1.20    5.50
  13   6  -1    6.00    4.60
  12  -6  -1   29.40    6.00
  12   6  -1   24.70    5.30
  12   6  -1   35.10    7.20
  12   6  -1   46.60    8.40
 -12   6   1   31.80    5.20
  12   6  -1   29.50    7.90
  11  -6  -1   -0.90    3.30
  11  -6  -1    1.60    2.30
  11  -6  -1    2.70    2.60
 -11   6   1   -0.60    2.80
  11   6  -1    0.90    4.20
  11   6  -1    1.10    4.20
  11   6  -1    0.30    4.00
  11   6  -1   -2.10    3.20
  10  -6  -1  142.69    7.80
  10  -6  -1  148.49    7.60
  10  -6  -1  143.49    9.40
  10   6  -1  135.59    9.60
  10   6  -1  134.49   12.50
 -10   6   1  138.29    8.50
  10   6  -1  155.48   11.50
  10   6  -1  153.08   12.90
   9  -6  -1    3.10    1.80
   9  -6  -1    2.80    2.90
   9  -6  -1   -0.50    1.70
   9   6  -1    0.70    3.40
   9   6  -1    0.30    3.30
   9   6  -1   -2.00    2.20
   9   6  -1    2.20    4.90
   9   6  -1    1.60    3.10
  -9   6   1    1.50    2.30
   8  -6  -1   -0.60    1.80
   8  -6  -1   -0.40    1.40
   8  -6  -1    1.50    1.60
   8   6  -1    1.20    2.40
  -8   6   1    5.10    2.10
   8   6  -1   -2.80    2.80
   8   6  -1    5.00    3.00
   8   6  -1   -0.90    4.00
   8   6  -1    0.00    1.00
   8   6  -1    0.40    3.20
   7  -6  -1   49.50    3.40
   7  -6  -1   53.59    4.80
   7  -6  -1   50.39    3.50
   7   6  -1   51.79    8.60
   7   6  -1   54.99    2.80
  -7   6   1   51.49    4.10
  -7   6   1   52.59    3.50
   7   6  -1   60.89    5.20
   7   6  -1   58.79    7.30
   7   6  -1   50.79    5.80
   7   6  -1   46.10    6.10
   6  -6  -1  263.27   10.20
  -6  -6   1  265.07    9.80
   6  -6  -1  267.47   11.10
   6  -6  -1  259.57   10.10
   6   6  -1  267.47   13.40
   6   6  -1  232.48   16.00
   6   6  -1  246.78   11.10
   6   6  -1  271.67   13.90
   6   6  -1  230.48    9.20
  -6   6   1  257.57   10.10
   6   6  -1  266.67   12.50
  -6   6   1  265.47   10.70
   5  -6  -1    9.10    1.80
   5   6  -1    9.90    3.00
  -5   6   1   11.80    1.90
  -5   6   1   14.70    2.70
   5   6  -1   11.80    2.00
   5   6  -1   14.40    4.70
   5   6  -1   13.40    3.70
   5   6  -1   13.80    2.80
  -5   6   1   12.90    1.50
   4  -6  -1    3.30    1.20
  -4   6   1    5.60    1.70
   4   6  -1    5.40    1.20
  -4   6   1    4.70    1.40
  -4   6   1    5.50    0.90
   4   6  -1    5.80    2.60
   4   6  -1    5.80    2.10
   4   6  -1    4.00    1.60
   4   6  -1    7.30    4.00
   4   6  -1    4.20    2.30
  -4   6   1    5.70    1.00
   3  -6  -1  184.38    7.20
   3   6  -1  165.98    9.30
  -3   6   1  184.28    7.80
  -3   6   1  191.08    7.00
   3   6  -1  184.88   12.50
  -3   6   1  190.58    7.00
   3   6  -1  181.78    8.70
   3   6  -1  199.88    9.50
  -3   6   1  189.28    8.20
   3   6  -1  183.98    8.30
   3   6  -1  184.88    7.20
   2  -6  -1  172.48    6.40
  -2  -6   1  178.98    6.40
   2   6  -1  178.58    8.20
   2   6  -1  179.08   11.80
  -2   6   1  184.28    7.50
   2   6  -1  164.18    6.40
   2   6  -1  173.48    7.60
  -2   6   1  175.28    7.30
   2   6  -1  159.18    8.30
   2   6  -1  176.78    8.70
   1  -6  -1   98.49    3.70
  -1   6   1  102.69    4.80
   1   6  -1   96.89    4.90
  -1   6   1  101.89    5.60
   1   6  -1  105.59    5.10
   1   6  -1  100.49    5.40
   1   6  -1   91.79    5.30
   1   6  -1   94.09    8.00
  -1   6   1  104.29    4.90
   1   6  -1   91.19    5.50
   0   6  -1    9.20    1.60
   0   6   1   14.50    2.20
   0   6  -1   13.60    2.30
   0   6  -1    7.70    3.20
   0   6  -1   10.20    1.80
   0   6   1   12.00    1.60
   0   6  -1   12.40    2.00
   0   6  -1   14.50    2.00
  -1   6  -1   12.80    1.80
   1   6   1   11.90    1.60
  -1   6  -1   13.70    2.30
   1   6   1   13.40    2.10
  -1   6  -1   10.00    1.70
  -2  -6  -1  604.14   19.60
   2   6   1  586.34   21.60
  -2   6  -1  543.75   19.60
  -2   6  -1  586.84   21.20
   2   6   1  553.14   25.00
   2   6   1  570.84   21.00
  -2   6  -1  569.44   21.00
  -2   6  -1  561.04   22.00
  -3   6  -1  405.36   16.00
  -3   6  -1  421.76   15.70
   3   6   1  421.36   20.90
   3   6   1  403.36   15.90
   3   6   1  420.46   16.40
  -4   6  -1    2.80    1.70
   4   6   1   -0.60    3.00
  -4   6  -1    3.10    0.80
   4   6   1    1.10    1.50
  -4   6  -1    2.50    1.40
   5  -6   1  146.09    5.90
   5   6   1  153.68   11.50
  -5   6  -1  160.68    8.20
   5   6   1  166.98   10.90
   5   6   1  159.08   10.40
  -5   6  -1  148.29    7.10
   5   6   1  137.19    7.90
   6  -6   1  669.93   23.60
  -6  -6  -1  690.93   23.50
   6  -6   1  665.53   23.60
  -6   6  -1  687.23   25.10
   6   6   1  618.44   23.00
   6   6   1  703.53   31.10
   6   6   1  624.94   23.30
   6   6   1  687.23   26.20
   6   6   1  700.93   29.30
   6   6   1  702.03   28.90
   7  -6   1  211.58    8.60
   7  -6   1  219.18    8.70
  -7   6  -1  201.88    9.90
   7   6   1  205.48   12.90
   7   6   1  231.38   13.70
   7   6   1  215.38   14.60
   7   6   1  215.18   11.10
   8  -6   1   53.19    3.70
   8  -6   1   57.79    3.60
  -8   6  -1   44.60    4.90
   8   6   1   57.59    6.30
   8   6   1   61.49    8.70
   8   6   1   47.60    7.40
   8   6   1   69.19    9.00
   9  -6   1  175.18    8.20
   9  -6   1  181.28    8.50
   9   6   1  176.98   14.20
   9   6   1  203.28   12.90
   9   6   1  175.08   11.00
  -9   6  -1  164.68    9.80
   9   6   1  196.38   13.30
  10  -6   1  201.18    9.80
  10  -6   1  205.28    9.70
  10  -6   1  180.78   12.00
  10   6   1  209.28   15.40
  10   6   1  213.08   14.10
 -10   6  -1  200.88   11.30
  10   6   1  248.18   15.30
  11  -6   1   -3.60    3.60
  11   6   1   -2.00    3.10
 -11   6  -1   -3.40    2.90
  11   6   1    0.70    4.70
  11   6   1    1.00    4.50
  11   6   1   -0.80    4.00
  12  -6   1  123.99   11.60
  12   6   1  115.69   11.10
  12   6   1  107.39   11.80
  12   6   1  133.19   13.20
 -12   6  -1  106.89    9.90
  12   6   1   97.09   11.60
  13  -6   1   42.90    7.70
  13   6   1   52.99    9.30
  13   6   1   62.19   10.00
 -13   6  -1   53.99    7.50
  13   6   1   52.89    9.40
  13   6   1   59.49    8.80
  14  -6   1   44.30    8.30
  14   6   1   42.90    8.50
  14   6   1   29.00    7.00
  14   6   1   62.99   10.50
 -14   6  -1   41.50    7.20
  15   6   1   21.40    8.40
  15   7  -1    8.20    7.80
  14  -7  -1    9.80    6.10
  14   7  -1    8.00    6.40
  14   7  -1    9.70    8.20
  14   7  -1   15.60    5.50
  13  -7  -1  101.59   10.70
  13   7  -1  122.79   13.60
  13   7  -1  120.49   12.80
  13   7  -1  107.99   10.80
  13   7  -1  119.69   13.70
  12  -7  -1   31.20    5.80
 -12   7   1   38.60    5.40
  12   7  -1   45.60    9.10
  12   7  -1   56.69    8.90
  12   7  -1   41.10    8.40
  12   7  -1   31.70    5.70
  11  -7  -1  116.79    9.20
  11   7  -1   88.49    8.60
  11   7  -1  125.89   12.00
  11   7  -1  120.59   13.60
  11   7  -1  176.48   14.80
 -11   7   1  111.99    7.70
  10  -7  -1   73.39    6.90
  10  -7  -1   64.79    5.20
  10  -7  -1   62.69    5.20
  10   7  -1   61.29   10.10
  10   7  -1   84.19    9.70
  10   7  -1   95.19   10.80
 -10   7   1   67.69    6.10
  10   7  -1   66.49    6.80
  10   7  -1   60.69    8.00
   9  -7  -1   84.29    6.30
   9  -7  -1   82.29    5.20
   9  -7  -1   73.99    5.00
   9   7  -1   66.69    6.50
   9   7  -1   90.29    9.60
   9   7  -1   98.19   10.30
   9   7  -1   72.99   10.60
   9   7  -1   69.59    8.00
  -9   7   1   70.09    5.90
   8  -7  -1   10.00    2.20
   8  -7  -1    7.80    1.90
   8  -7  -1   10.50    2.90
   8   7  -1    6.70    4.20
   8   7  -1    9.50    2.90
   8   7  -1   19.70    6.40
  -8   7   1    8.60    2.50
   8   7  -1    7.50    3.80
   8   7  -1    6.50    4.60
   7  -7  -1  417.46   15.80
   7  -7  -1  422.96   16.80
   7   7  -1  410.26   16.90
   7   7  -1  429.86   18.70
   7   7  -1  388.56   22.60
  -7   7   1  419.76   18.40
  -7   7   1  409.86   16.30
  -7   7   1  416.46   16.40
   7   7  -1  411.16   19.70
   7   7  -1  411.86   20.00
   6  -7  -1  266.27   11.30
  -6   7   1  274.07   11.30
  -6   7   1  274.17   10.50
   6   7  -1  243.48   16.80
   6   7  -1  266.97   14.30
  -6   7   1  282.37   12.70
   6   7  -1  273.57   13.00
   6   7  -1  256.67   11.40
   6   7  -1  295.67   14.30
   5  -7  -1   13.50    2.10
   5   7  -1   11.70    2.90
   5   7  -1   13.00    2.00
   5   7  -1   12.60    4.80
   5   7  -1   18.90    4.00
   5   7  -1   13.70    3.70
  -5   7   1   17.50    1.60
  -5   7   1   14.40    2.30
  -5   7   1   14.60    2.80
   4  -7  -1   19.80    2.00
  -4   7   1   24.20    3.10
   4   7  -1   24.30    2.20
  -4   7   1   19.50    2.50
   4   7  -1   18.30    5.70
   4   7  -1   16.70    3.50
   4   7  -1   16.80    3.50
   4   7  -1   17.70    2.90
   4   7  -1   23.20    3.40
   3  -7  -1  305.77   11.20
  -3   7   1  302.87   11.20
  -3   7   1  307.07   11.10
   3   7  -1  294.27   14.00
   3   7  -1  312.37   12.60
  -3   7   1  323.67   12.20
  -3   7   1  318.07   12.50
   3   7  -1  294.47   13.80
   3   7  -1  304.37   13.20
   3   7  -1  324.77   18.10
   3   7  -1  295.77   11.20
  -2  -7   1  199.58    7.40
   2  -7  -1  203.58    7.20
   2   7  -1  187.38   13.10
   2   7  -1  191.48    8.60
   2   7  -1  190.38    7.10
  -2   7   1  200.38    8.40
   2   7  -1  184.08    9.40
   2   7  -1  189.58    9.60
  -2   7   1  198.78    8.50
   2   7  -1  211.58    9.40
  -1   7   1    7.40    2.10
   1   7  -1    3.50    1.40
   1   7  -1    0.50    1.50
   1   7  -1    2.60    1.70
   1   7  -1    4.60    3.30
   1   7  -1    4.70    1.90
  -1   7   1    1.80    1.20
  -1   7   1    4.50    1.40
   0   7   1   80.59    4.30
   0   7  -1   93.39    8.00
   0   7   1   84.39    5.10
   0   7  -1   77.89    4.50
   0   7  -1   82.49    5.30
   0   7  -1   77.69    4.40
   0   7  -1   69.99    4.50
   0   7  -1   73.59    4.60
  -1   7  -1   27.20    2.50
   1   7   1   27.40    5.00
  -1   7  -1   26.00    2.70
   1   7   1   26.20    3.10
   1   7   1   26.00    1.20
  -1   7  -1   26.80    3.50
   1   7   1   27.00    2.70
  -1   7  -1   24.70    2.70
  -2  -7  -1   15.70    1.00
   2  -7   1   17.40    1.40
  -2   7  -1   15.80    2.30
  -2   7  -1   15.40    2.10
   2   7   1   15.20    2.30
  -2   7  -1   16.20    2.90
   2   7   1   14.50    2.50
   2   7   1   18.80    4.70
  -3   7  -1   26.70    1.10
  -3   7  -1   25.90    2.90
   3   7   1   28.10    3.40
   3   7   1   23.30    2.70
  -3   7  -1   22.80    2.60
   3   7   1   31.40    6.10
   4   7   1   91.59    5.50
  -4   7  -1   95.99    5.20
   4   7   1   87.79    5.80
   4   7   1   78.79    8.00
  -4   7  -1   85.09    5.60
   4   7   1   94.09   10.80
   5   7   1   16.80    4.40
   5   7   1   13.10    4.40
  -5   7  -1   13.00    2.40
  -5   7  -1   14.80    2.90
   5   7   1   15.20    2.80
   5   7   1   11.80    4.90
  -6  -7  -1   -0.50    1.00
   6   7   1    0.40    2.40
   6   7   1   16.80    5.30
  -6   7  -1   -0.50    2.20
   6   7   1   -3.30    3.20
   6   7   1   -3.10    2.70
  -6   7  -1    1.30    1.90
   7  -7   1  141.09    6.20
   7  -7   1  143.99    6.30
  -7  -7  -1  156.08    6.00
   7   7   1  150.98    9.20
   7   7   1  173.18   11.80
   7   7   1  167.98   11.30
  -7   7  -1  134.39    9.10
   7   7   1  158.58   12.70
  -7   7  -1  135.49    7.60
   8  -7   1   82.79    7.30
   8  -7   1   89.89    4.80
   8  -7   1   91.69    4.90
   8   7   1   98.69    8.50
   8   7   1  120.29   11.70
   8   7   1   99.79   11.60
  -8   7  -1   96.89    6.40
   8   7   1   87.19    9.60
   9  -7   1  136.99    9.60
   9  -7   1  145.09    6.90
   9  -7   1  145.29    7.60
   9   7   1  127.19    9.60
   9   7   1  145.19   12.80
   9   7   1  152.78   12.00
  -9   7  -1  150.38    8.70
   9   7   1  158.78   12.70
  10  -7   1    0.10    2.90
  10   7   1   -3.60    3.00
  10   7   1   -5.90    4.30
  10   7   1    1.80    4.60
 -10   7  -1    1.30    2.90
  10   7   1   -0.20    4.90
  10   7   1   -2.90    3.20
  11  -7   1   38.50    6.40
 -11   7  -1   53.79    6.40
  11   7   1   49.60    9.00
  11   7   1   41.90    7.70
  11   7   1   44.80    6.90
  11   7   1   42.50    9.00
  12  -7   1    4.50    4.30
  12   7   1    4.00    5.30
  12   7   1    9.70    5.40
 -12   7  -1    7.60    4.10
  12   7   1   13.20    6.70
  12   7   1   15.70    5.40
  13  -7   1  165.88   13.00
  13   7   1  136.19   12.50
 -13   7  -1  137.29   11.10
  13   7   1  138.39   14.60
  13   7   1  146.19   14.30
  13   7   1  173.88   14.80
  14  -7   1   -0.40    5.20
  14   7   1    5.70    5.50
  14   7   1    2.10    6.10
  14   7   1    7.20    6.50
  15   7   1    5.00    7.30
  14  -8  -1   56.69    8.30
  14   8  -1   45.00    7.60
  14   8  -1   60.09   11.20
  13  -8  -1  116.09   10.90
  13   8  -1  144.19   15.60
  13   8  -1  127.19   11.60
  13   8  -1  155.48   15.60
  12  -8  -1   -0.60    3.50
  12   8  -1    1.50    5.30
  12   8  -1    0.00    5.00
  12   8  -1    8.00    6.10
  12   8  -1   -0.30    3.90
  11  -8  -1    2.20    3.70
  11   8  -1    8.20    5.10
  11   8  -1    8.10    6.20
  11   8  -1    4.40    5.10
  11   8  -1    1.80    3.40
 -11   8   1    3.90    3.10
  10  -8  -1  153.38   10.00
  10   8  -1  176.18   12.90
  10   8  -1  176.18   10.30
  10   8  -1  147.09   11.60
  10   8  -1  170.38   13.10
 -10   8   1  165.78    9.10
  10   8  -1  173.88   15.00
   9  -8  -1  349.37   15.30
  -9   8   1  325.87   14.30
   9   8  -1  305.17   16.70
   9   8  -1  391.56   19.00
   9   8  -1  363.06   19.00
   9   8  -1  312.77   15.10
   9   8  -1  325.27   21.20
  -9   8   1  314.97   16.90
   8  -8  -1    6.80    2.50
   8   8  -1   11.40    5.30
  -8   8   1    0.60    3.40
   8   8  -1    6.80    2.50
   8   8  -1    8.30    4.30
  -8   8   1    6.90    2.50
   8   8  -1    6.50    3.60
   8   8  -1    3.40    5.20
   7  -8  -1  304.97   12.60
   7   8  -1  294.97   16.20
   7   8  -1  294.07   12.60
   7   8  -1  290.67   15.70
   7   8  -1  279.27   19.10
  -7   8   1  273.47   12.20
   7   8  -1  271.97   14.40
  -7   8   1  291.97   13.90
   6  -8  -1  174.28    8.00
  -6   8   1  168.78    8.10
  -6   8   1  156.68    9.10
   6   8  -1  189.88   14.50
   6   8  -1  176.48    8.10
   6   8  -1  166.08   10.70
   6   8  -1  169.38   11.00
   6   8  -1  175.98    9.90
   5  -8  -1  211.48    8.60
  -5   8   1  202.78    9.80
   5   8  -1  184.08   11.10
  -5   8   1  218.78    7.90
   5   8  -1  198.38   10.40
  -5   8   1  210.68    9.10
   5   8  -1  173.68   11.40
   5   8  -1  202.68   14.90
   5   8  -1  194.18    8.50
   4  -8  -1   41.30    2.70
  -4   8   1   46.20    3.60
  -4   8   1   43.20    2.40
  -4   8   1   44.60    2.50
   4   8  -1   41.70    7.80
   4   8  -1   46.00    4.90
   4   8  -1   42.00    2.80
   4   8  -1   47.20    5.80
   4   8  -1   46.40    4.40
   4   8  -1   41.90    5.40
  -4   8   1   48.00    4.30
   3  -8  -1 1381.16   45.20
  -3   8   1 1342.97   46.40
   3   8  -1 1199.88   48.20
   3   8  -1 1287.17   48.20
  -3   8   1 1305.57   45.20
   3   8  -1 1309.97   47.70
   3   8  -1 1309.57   45.10
   3   8  -1 1299.57   53.79
  -3   8   1 1336.27   45.20
   3   8  -1 1323.57   46.90
  -3   8   1 1312.67   46.70
   2  -8  -1  253.37    8.80
  -2  -8   1  248.58    9.20
  -2   8   1  252.97   11.70
   2   8  -1  257.17   10.70
  -2   8   1  242.08   10.40
   2   8  -1  238.58   11.30
   2   8  -1  245.18   11.50
   2   8  -1  237.28   11.60
   2   8  -1  245.58   16.10
  -2   8   1  234.38   10.30
   2   8  -1  242.78    8.60
   1   8  -1   29.10    3.70
  -1   8   1   24.70    2.80
   1   8  -1   32.40    3.80
   1   8  -1   20.00    5.30
   1   8  -1   25.50    3.30
  -1   8   1   22.80    2.70
  -1   8   1   27.40    3.70
   1   8  -1   26.10    2.90
   0   8   1   28.00    2.90
   0   8   1   36.00    4.10
   0   8  -1   32.20    3.50
   0   8  -1   40.00    6.60
   0   8  -1   36.30    3.40
   0   8  -1   33.20    3.90
   0   8  -1   33.40    3.30
   0   8  -1   28.30    3.20
   1   8   1  981.80   40.60
  -1   8  -1  939.81   34.90
  -1   8  -1  972.30   35.10
  -1   8  -1 1004.30   36.70
   1   8   1 1024.20   36.50
  -1   8  -1  968.30   35.60
  -1   8  -1  998.50   35.60
   1   8   1 1028.80   35.50
   2  -8   1  185.38    6.40
  -2  -8  -1  181.38    6.30
  -2   8  -1  167.68    9.10
   2   8   1  167.18    6.50
  -2   8  -1  161.28    6.90
   2   8   1  167.18    8.70
  -2   8  -1  182.08    8.20
  -2   8  -1  167.68    7.00
   2   8   1  180.98    8.10
  -2   8  -1  170.08    8.10
   2   8   1  163.28   12.20
   3  -8   1  742.33   25.50
   3   8   1  728.63   27.70
  -3   8  -1  711.93   26.70
  -3   8  -1  766.92   28.60
   3   8   1  682.83   32.70
  -3   8  -1  706.63   27.00
   3   8   1  724.63   27.00
   4  -8   1   54.89    3.50
   4   8   1   49.90    4.90
   4   8   1   41.20    4.30
  -4   8  -1   55.59    4.10
   4   8   1   59.99    7.30
   4   8   1   64.39    9.40
  -4   8  -1   61.69    4.60
   5  -8   1  119.09    6.10
   5   8   1  103.49   10.40
   5   8   1  126.29   13.50
   5   8   1  103.69   10.10
  -5   8  -1  113.19    7.00
  -5   8  -1  109.69    6.20
   5   8   1  125.79    7.60
   6  -8   1   91.39    5.90
   6   8   1   95.89    6.70
  -6   8  -1   89.49    5.60
   6   8   1  100.69   10.40
  -6   8  -1   86.69    6.60
   6   8   1  115.19   12.30
   6   8   1   77.19    8.80
   7  -8   1  323.17   14.50
  -7  -8  -1  329.37   12.40
  -7   8  -1  320.67   14.10
   7   8   1  342.67   18.30
  -7   8  -1  343.57   16.00
   7   8   1  357.56   18.70
   7   8   1  314.87   15.30
   7   8   1  347.27   20.70
   8  -8   1   70.19    6.30
   8   8   1   63.09   10.00
   8   8   1   61.19    8.50
  -8   8  -1   51.59    6.70
   8   8   1   66.59    9.00
   8   8   1   51.99    6.30
   8   8   1   47.90    5.60
  -8   8  -1   53.49    5.30
   9  -8   1   35.00    5.40
  -9   8  -1   25.00    4.20
  -9   8  -1   26.40    5.50
   9   8   1   24.90    7.30
   9   8   1   33.30    7.00
   9   8   1   26.00    4.90
   9   8   1   35.80    7.50
   9   8   1   28.90    5.30
  10  -8   1   55.09    6.90
  10   8   1   55.89   10.20
  10   8   1   59.39    7.80
  10   8   1   84.69   11.00
 -10   8  -1   36.20    7.00
  10   8   1   45.30    6.40
  10   8   1   60.99    9.10
 -10   8  -1   44.80    5.60
  11  -8   1   46.90    6.80
  11   8   1   63.49   10.20
  11   8   1   47.40    8.40
  11   8   1   72.09   10.90
  11   8   1   48.10    7.20
 -11   8  -1   60.99    6.80
  12  -8   1   34.40    6.40
  12   8   1   39.10    8.90
  12   8   1   42.50    8.50
  12   8   1   38.80    7.00
  12   8   1   36.90    7.90
 -12   8  -1   50.19    6.80
  13  -8   1   21.90    6.20
  13   8   1   12.50    7.70
 -13   8  -1   14.10    5.20
  13   8   1   20.00    6.10
  13   8   1   32.50    8.30
  14   8   1   19.40    7.90
  14   8   1   21.70    6.50
 -14   9   1    4.00    5.80
  14   9  -1    8.60    9.60
  14   9  -1   26.70    9.20
  13  -9  -1   -0.10    4.20
  13   9  -1   -1.40    6.40
  13   9  -1    5.00    4.80
 -13   9   1    7.40    6.30
  12  -9  -1   22.50    5.30
 -12   9   1   11.60    6.30
  12   9  -1   33.50    8.60
  12   9  -1   13.70    4.90
  12   9  -1   38.00    8.60
  12   9  -1   33.80    9.20
  11  -9  -1    1.90    3.50
 -11   9   1    1.00    3.10
  11   9  -1   -0.80    4.10
  11   9  -1    2.90    5.20
  11   9  -1    3.40    5.80
 -11   9   1   -4.60    4.70
  11   9  -1   -1.10    3.20
  11   9  -1   -1.30    4.40
  10  -9  -1  262.47   13.10
  10   9  -1  273.77   16.60
  10   9  -1  261.67   19.10
 -10   9   1  244.18   15.10
  10   9  -1  292.67   17.40
  10   9  -1  259.27   15.80
 -10   9   1  245.88   12.20
  10   9  -1  244.78   13.10
   9  -9  -1   42.80    5.00
   9   9  -1   32.40    6.80
   9   9  -1   40.00    9.20
   9   9  -1   59.69    9.00
  -9   9   1   43.90    4.70
  -9   9   1   39.20    6.40
   9   9  -1   37.40    4.80
   9   9  -1   52.59    7.50
   8  -9  -1    1.40    2.20
  -8   9   1    4.20    3.10
   8   9  -1    5.40    4.30
   8   9  -1    9.70    2.80
   8   9  -1    1.00    3.30
  -8   9   1    3.30    2.40
   8   9  -1   -2.60    3.60
   8   9  -1    7.10    5.60
   7  -9  -1   20.60    3.00
   7   9  -1   33.20    5.20
  -7   9   1   30.70    4.80
   7   9  -1   24.90    5.70
  -7   9   1   23.80    3.40
   7   9  -1   25.50    5.50
   7   9  -1   27.50    7.60
   7   9  -1   24.30    3.30
   6  -9  -1  570.54   21.20
  -6   9   1  567.64   23.00
   6   9  -1  552.94   21.20
   6   9  -1  553.74   25.30
  -6   9   1  555.24   21.80
   6   9  -1  595.14   24.00
   6   9  -1  597.74   30.10
   6   9  -1  562.74   25.00
   5  -9  -1  160.98    6.70
   5   9  -1  151.48    6.60
   5   9  -1  130.69    8.00
  -5   9   1  139.79    8.00
   5   9  -1  145.39   14.90
   5   9  -1  150.28    9.00
   5   9  -1  139.19   10.00
  -5   9   1  156.38    7.60
   5   9  -1  135.19    9.40
   4  -9  -1  426.06   14.80
   4   9  -1  420.86   16.90
  -4   9   1  397.96   14.50
   4   9  -1  447.86   23.90
   4   9  -1  390.16   14.70
   4   9  -1  370.46   18.00
  -4   9   1  413.26   16.60
   4   9  -1  389.76   17.40
  -4   9   1  412.86   16.10
   4   9  -1  379.16   17.90
   3  -9  -1  286.17    9.90
   3   9  -1  291.87   18.70
   3   9  -1  257.17   13.10
   3   9  -1  272.97   12.70
  -3   9   1  262.17   11.40
   3   9  -1  261.07    9.70
   3   9  -1  265.57   11.90
  -3   9   1  268.87   10.10
   3   9  -1  271.17   13.10
  -3   9   1  269.87   11.60
  -3   9   1  262.17   13.20
  -2  -9   1  308.27   11.30
   2  -9  -1  296.07   10.60
   2   9  -1  306.87   13.90
   2   9  -1  298.47   13.70
   2   9  -1  292.77   12.70
  -2   9   1  306.87   12.70
  -2   9   1  306.87   14.10
   2   9  -1  291.97   13.60
  -2   9   1  318.07   12.80
   2   9  -1  288.97   18.90
   1   9  -1  176.78    8.80
   1   9  -1  168.68    8.90
  -1   9   1  177.98    8.60
   1   9  -1  184.08    9.40
  -1   9   1  160.88    9.20
   1   9  -1  167.28   13.50
   1   9  -1  180.98    8.50
  -1   9   1  180.88    8.30
   0   9   1  910.81   33.50
   0   9  -1  937.51   34.00
   0   9   1  946.41   34.90
   0   9  -1  954.60   35.00
   0   9  -1  923.31   33.80
   0   9  -1  881.11   39.30
   0   9  -1  888.01   33.60
   0   9  -1  971.40   33.90
   1   9   1  707.13   32.50
  -1   9  -1  724.63   28.00
  -1   9  -1  680.73   31.50
  -1   9  -1  707.53   26.70
  -1   9  -1  727.43   26.90
  -1   9  -1  722.33   26.10
   1   9   1  749.42   27.80
   1   9   1  731.13   26.60
  -1   9  -1  702.13   25.90
   2  -9   1   21.90    1.10
  -2  -9  -1   22.10    1.40
  -2   9  -1   14.80    3.40
  -2   9  -1   20.10    2.00
  -2   9  -1   20.70    3.20
   2   9   1   20.50    2.80
   2   9   1   26.80    6.80
   2   9   1   15.10    3.10
  -2   9  -1   19.20    1.90
   2   9   1   16.60    1.10
  -2   9  -1   20.50    3.10
   3  -9   1   20.40    1.60
   3   9   1   18.40    3.40
   3   9   1   23.60    3.40
  -3   9  -1   21.80    3.20
   3   9   1    8.90    5.30
   3   9   1   21.20    1.80
  -3   9  -1   20.20    4.00
  -3   9  -1   17.20    2.90
   4  -9   1  511.95   18.30
   4   9   1  510.85   20.80
   4   9   1  488.15   20.00
   4   9   1  501.05   18.60
   4   9   1  486.25   23.40
  -4   9  -1  503.35   19.70
   4   9   1  494.95   23.10
  -4   9  -1  489.25   20.10
   4   9   1  564.44   27.80
   5  -9   1  527.75   18.90
   5   9   1  510.55   23.80
  -5   9  -1  470.85   20.30
   5   9   1  494.85   24.10
  -5   9  -1  507.15   19.90
   5   9   1  503.05   20.90
   5   9   1  496.35   19.10
   5   9   1  513.05   27.40
   6  -9   1   81.79    5.20
   6   9   1   81.79    9.50
   6   9   1   64.09   10.10
   6   9   1   86.19    9.60
   6   9   1   81.99    7.20
   6   9   1   76.29    5.40
  -6   9  -1   70.29    6.50
  -6   9  -1   93.39    5.90
   7  -9   1   83.89    6.00
   7   9   1   74.89    9.30
  -7   9  -1   72.39    5.50
   7   9   1   81.49    9.90
   7   9   1   94.89   12.40
   7   9   1   87.89    7.90
  -7   9  -1   73.19    7.20
   7   9   1   87.99    6.20
   8  -9   1  149.09    8.70
   8   9   1  142.39    9.10
   8   9   1  161.78   16.40
  -8   9  -1  155.98    8.60
  -8   9  -1  149.79   10.20
   8   9   1  127.89    9.50
   8   9   1  172.38   13.00
   8   9   1  170.98   13.30
   9  -9   1  138.69    9.10
   9   9   1  141.69   13.20
   9   9   1  188.18   14.10
   9   9   1  130.09    9.30
  -9   9  -1  148.39   10.80
   9   9   1  157.18   16.00
   9   9   1  145.89   10.40
  -9   9  -1  144.19    8.80
  10  -9   1  121.69    9.10
  10   9   1  121.59   12.70
 -10   9  -1  136.09   12.30
 -10   9  -1  125.79    8.50
  10   9   1  110.19    9.50
  10   9   1  132.89   13.70
  10   9   1  127.29   15.00
  10   9   1  115.49   10.90
  11  -9   1   42.40    6.40
  11   9   1   38.40    6.50
  11   9   1   57.09    9.60
 -11   9  -1   48.00    8.20
  11   9   1   41.80    9.60
  11   9   1   54.69   10.00
  11   9   1   45.60    7.70
 -11   9  -1   52.49    6.30
  12  -9   1   10.70    4.60
  12   9   1   17.70    6.90
  12   9   1    7.40    6.00
 -12   9  -1    9.80    4.30
 -12   9  -1    4.40    6.10
  12   9   1   15.70    5.30
  12   9   1    8.80    6.60
  13  -9   1    7.30    4.80
  13   9   1   14.80    5.30
  13   9   1    6.70    6.80
 -13   9  -1    1.10    5.40
 -14   9  -1   29.90    9.10
  14   9   1   40.30    9.40
 -14  10   1   -3.80    9.70
 -13  10   1    8.40    6.10
  13  10  -1    7.00    6.50
  12 -10  -1   -7.30    3.10
  12  10  -1   -3.30    4.90
 -12  10   1   -4.10    5.20
  11 -10  -1    6.90    4.00
  11  10  -1   16.50    5.80
  11  10  -1   16.90    7.70
  11  10  -1    8.30    5.60
 -11  10   1   13.90    5.50
  11  10  -1   14.10    6.60
  10 -10  -1    0.30    2.90
  10  10  -1   -3.60    4.20
  10  10  -1   -0.10    4.90
 -10  10   1   -0.80    2.70
  10  10  -1    3.20    6.50
 -10  10   1    5.40    4.70
  10  10  -1   -2.50    4.90
   9 -10  -1   -1.90    2.10
   9  10  -1   -1.60    4.00
   9  10  -1   -4.40    4.30
  -9  10   1   -2.00    2.30
   9  10  -1   -0.40    2.40
  -9  10   1    0.60    3.50
   9  10  -1   -7.80    3.50
   9  10  -1    1.40    4.50
   8 -10  -1   16.20    3.20
   8  10  -1   24.80    7.90
   8  10  -1   23.70    3.50
   8  10  -1   22.60    6.50
  -8  10   1   21.00    4.50
  -8  10   1   21.70    3.60
   8  10  -1   16.20    4.70
   8  10  -1   14.80    5.20
   7 -10  -1   52.89    4.20
   7  10  -1   43.20    7.30
   7  10  -1   57.49   10.30
   7  10  -1   50.09    4.30
   7  10  -1   49.10    6.30
  -7  10   1   55.39    6.20
  -7  10   1   47.70    4.80
   7  10  -1   48.50    7.00
   6 -10  -1  146.69    6.80
   6  10  -1  157.58   10.40
  -6  10   1  134.09    8.40
   6  10  -1  141.59   10.40
   6  10  -1  156.18    9.60
   6  10  -1  133.99    6.70
   6  10  -1  149.29   15.90
  -6  10   1  144.49    7.80
   5 -10  -1    5.00    1.50
   5  10  -1    2.80    5.00
  -5  10   1    8.00    2.60
   5  10  -1    5.50    3.70
   5  10  -1    3.90    2.90
   5  10  -1    5.40    1.40
  -5  10   1    4.60    2.30
   5  10  -1    2.70    2.90
   5  10  -1    1.70    3.20
   4 -10  -1    9.20    1.30
   4  10  -1    3.80    2.50
  -4  10   1    2.70    2.20
   4  10  -1    3.90    3.20
   4  10  -1   -0.10    4.70
   4  10  -1    6.10    1.20
   4  10  -1    1.70    2.50
   4  10  -1    7.30    3.20
  -4  10   1    1.80    2.00
   3 -10  -1   87.29    3.60
   3  10  -1   83.59   12.00
   3  10  -1   72.59    6.80
   3  10  -1   84.29    6.80
   3  10  -1   87.09    7.40
  -3  10   1   90.39    5.90
  -3  10   1   96.09    5.90
  -3  10   1   99.29    7.30
   3  10  -1   91.89    5.90
   3  10  -1   81.19    3.40
  -2 -10   1  497.55   17.50
   2  10  -1  469.75   19.80
  -2  10   1  468.55   19.00
   2  10  -1  496.95   19.30
   2  10  -1  459.65   26.00
  -2  10   1  483.35   19.00
   2  10  -1  487.05   20.30
   2  10  -1  464.65   19.90
  -2  10   1  480.85   20.50
   1  10  -1   34.40    4.50
  -1  10   1   27.90    4.40
   1  10  -1   31.20    3.80
   1  10  -1   32.70    4.10
  -1  10   1   34.30    3.70
   1  10  -1   29.30    3.70
   1  10  -1   27.60    7.00
   0  10   1  217.38   10.00
   0  10   1  224.78   11.30
   0  10  -1  224.78   15.80
   0  10   1  240.28   15.90
   0  10  -1  219.58   11.30
   0  10  -1  224.68   10.20
   0  10  -1  215.18   10.40
   0  10  -1  227.78   10.10
   0  10  -1  220.08    9.90
  -1  10  -1  208.78    9.20
  -1  10  -1  229.78   10.30
   1  10   1  206.48   10.80
  -1  10  -1  214.78   10.10
   1  10   1  223.08   10.00
  -1  10  -1  214.38    9.10
   1  10   1  208.08   15.50
  -1  10  -1  211.98   11.20
  -1  10  -1  216.98   15.10
  -2 -10  -1  297.87   10.10
  -2  10  -1  280.47   12.30
   2  10   1  302.07   12.40
   2  10   1  275.77   18.50
  -2  10  -1  269.37   10.60
  -2  10  -1  252.67   10.60
  -2  10  -1  276.27   12.40
   2  10   1  301.07   13.50
  -2  10  -1  279.27   13.70
   3 -10   1   77.39    3.30
   3  10   1   78.19    5.70
  -3  10  -1   74.29    5.50
  -3  10  -1   94.69    7.20
   3  10   1   83.99    6.30
  -3  10  -1   85.79    5.70
   3  10   1   80.99   11.30
   3  10   1   92.69    9.00
   3  10   1   74.29    3.40
   4 -10   1  571.14   19.60
   4  10   1  562.34   25.10
   4  10   1  561.54   22.70
   4  10   1  518.15   25.10
   4  10   1  555.94   21.90
  -4  10  -1  552.24   23.70
  -4  10  -1  524.55   21.70
  -4  10  -1  542.65   21.40
   4  10   1  535.15   19.70
   4  10   1  540.45   29.10
   5 -10   1  121.69    5.70
   5  10   1  122.69    8.10
   5  10   1  112.49    5.80
   5  10   1  118.69   14.20
  -5  10  -1   98.69    7.10
  -5  10  -1  126.09    7.20
   5  10   1  122.09   11.40
   5  10   1  116.19   10.80
   6 -10   1   44.40    3.90
   6  10   1   49.40    9.50
  -6  10  -1   49.20    5.00
   6  10   1   45.40    4.10
   6  10   1   49.70    5.90
   6  10   1   46.00    7.70
  -6  10  -1   46.40    5.60
   6  10   1   49.60    7.70
   7 -10   1  142.79    7.50
   7  10   1  156.68   14.20
   7  10   1  157.08   11.90
   7  10   1  119.09   14.30
  -7  10  -1  143.09    8.20
   7  10   1  126.99    7.70
   7  10   1  137.69    9.40
  -7  10  -1  144.69    9.30
   8 -10   1  226.58   11.20
   8  10   1  223.28   11.40
   8  10   1  217.98   17.40
  -8  10  -1  244.18   13.50
  -8  10  -1  227.08   11.40
   8  10   1  226.58   15.20
   8  10   1  211.08   12.80
   8  10   1  238.58   15.70
   9 -10   1   31.30    4.70
   9  10   1   48.40    9.70
  -9  10  -1   32.30    4.90
   9  10   1   51.09    9.10
  -9  10  -1   33.90    6.10
   9  10   1   29.90    7.20
   9  10   1   34.20    5.00
   9  10   1   32.80    5.90
  10 -10   1    6.00    3.50
  10  10   1    0.30    5.10
 -10  10  -1    6.50    3.60
  10  10   1   15.50    5.70
 -10  10  -1    7.10    4.80
  10  10   1    1.80    6.40
  10  10   1    7.60    4.60
  11 -10   1   84.29    8.60
  11  10   1  103.59   13.00
 -11  10  -1   79.49   10.30
  11  10   1   95.29   14.20
  11  10   1  100.89   10.60
 -11  10  -1   96.19    8.50
  11  10   1  117.29   12.70
  12 -10   1   35.10    6.40
  12  10   1   62.79   10.80
 -12  10  -1   42.60    6.30
  12  10   1   56.69   13.40
 -12  10  -1   28.30    7.50
  13  10   1    6.00    6.70
 -13  10  -1   -2.70    5.80
  13  11  -1    9.10    7.70
 -13  11   1    2.90    5.80
  12  11  -1   52.69   10.60
 -12  11   1   25.20    7.60
  12  11  -1   41.40    8.80
  11  11  -1   46.60    8.90
  11  11  -1   37.90    8.00
  11  11  -1   38.60    8.70
 -11  11   1   34.00    7.70
  11  11  -1   55.09   13.20
 -10  11   1    9.80    5.10
  10  11  -1    8.00    6.30
  10  11  -1    1.20    5.10
 -10  11   1    0.10    2.90
  10  11  -1    1.10    4.60
  10  11  -1    3.90    7.00
   9  11  -1    2.10    4.50
  -9  11   1   -3.90    3.70
  -9  11   1   -0.60    2.70
   9  11  -1    3.40    4.70
   9  11  -1    6.90    6.30
   9  11  -1    7.20    4.90
   8  11  -1   47.70   10.40
   8  11  -1   24.40    6.30
   8  11  -1   11.10    4.90
  -8  11   1   21.60    4.70
   8  11  -1   24.10    5.20
  -8  11   1   26.10    4.20
  -7  11   1   37.80    4.60
   7  11  -1   52.39    6.80
   7  11  -1   40.60    7.20
   7  11  -1   39.30    7.30
   7  11  -1   52.79   10.30
  -7  11   1   39.90    5.60
   6  11  -1   84.69    9.00
  -6  11   1  108.29    7.60
  -6  11   1   94.29    6.50
   6  11  -1  102.59    8.80
   6  11  -1   84.99   12.60
   6  11  -1   91.79   10.00
  -5  11   1    4.70    2.60
   5  11  -1   10.40    3.70
   5  11  -1    1.50    2.70
  -5  11   1    8.50    2.90
   5  11  -1    6.10    3.60
   5  11  -1    3.40    3.70
   5  11  -1    6.30    5.70
  -4  11   1    3.50    2.30
   4  11  -1    0.90    2.90
   4  11  -1   -1.90    4.40
   4  11  -1    2.90    3.30
  -4  11   1    1.40    2.20
   4  11  -1   -0.90    2.30
  -4  11   1    0.80    3.00
   4  11  -1   -2.20    2.70
   3  11  -1   18.40    4.30
  -3  11   1   31.20    5.10
   3  11  -1   34.50    8.50
  -3  11   1   26.40    3.70
   3  11  -1   16.70    4.10
  -3  11   1   29.70    3.80
   3  11  -1   27.30    4.50
   3  11  -1   28.00    4.10
   2  11  -1    3.00    2.60
   2  11  -1    2.50    5.60
  -2  11   1    3.60    2.80
  -2  11   1    3.10    2.10
   2  11  -1   -0.90    2.30
   2  11  -1    3.30    2.70
  -2  11   1    4.70    2.50
   2  11  -1    2.10    2.50
   1  11  -1   12.70    2.90
   1  11  -1   12.60    5.80
   1  11  -1    9.10    2.70
   1  11  -1   13.70    3.10
  -1  11   1    9.00    2.40
  -1  11   1   10.80    3.40
   1  11  -1   11.40    3.40
   0  11  -1   20.50    2.90
   0  11  -1   21.20    3.10
   0  11   1   23.30    4.10
   0  11  -1   10.00    6.00
   0  11  -1   13.90    3.60
   0  11  -1   18.10    3.20
   0  11   1   21.40    6.90
   0  11   1   23.30    3.20
  -1 -11  -1   33.90    2.50
  -1  11  -1   37.00    3.20
   1  11   1   35.90    4.10
  -1  11  -1   27.20    3.70
  -1  11  -1   35.20    5.10
   1  11   1   32.70    4.70
  -1  11  -1   36.40    3.30
  -1  11  -1   23.60    7.00
   1  11   1   40.00    8.70
  -1  11  -1   36.90    4.20
  -2 -11  -1   33.30    1.90
  -2  11  -1   18.10    6.20
   2  11   1   25.00    4.30
  -2  11  -1   33.70    4.00
   2  11   1   19.70    4.60
   2  11   1   25.80    3.50
  -2  11  -1   22.00    3.50
  -2  11  -1   24.10    4.60
   2  11   1   21.20    7.10
  -3  11  -1   25.00    4.00
   3  11   1   25.60    3.70
   3  11   1   26.90    4.50
  -3  11  -1   27.20    4.90
  -3  11  -1   25.70    3.70
   3  11   1   19.90    7.10
   3  11   1   25.30    5.40
   3  11   1   20.70    5.40
   4  11   1   35.60    5.00
   4  11   1   42.40    9.30
   4  11   1   33.00    6.10
  -4  11  -1   33.70    5.70
  -4  11  -1   37.60    4.40
   4  11   1   39.10    7.10
  -4  11  -1   35.20    4.40
   4  11   1   36.10    4.50
   5  11   1   60.39   11.30
   5  11   1   47.00    7.40
   5  11   1   44.80    5.80
   5  11   1   39.10    4.80
  -5  11  -1   41.80    4.90
  -5  11  -1   43.60    6.60
   5  11   1   49.20    7.90
  -5  11  -1   37.00    4.90
   6  11   1   19.50    5.50
  -6  11  -1   16.50    3.90
   6  11   1   23.10    4.50
  -6  11  -1   13.00    3.20
   6  11   1    1.30    5.50
   6  11   1   25.00    6.10
   7  11   1   30.10    7.20
   7  11   1   31.20    5.40
  -7  11  -1   31.30    4.60
  -7  11  -1   30.70    5.10
   7  11   1   31.30    7.40
   7  11   1   36.00    9.40
  -8  11  -1  109.39    7.70
  -8  11  -1  116.69   10.00
   8  11   1  106.89   11.80
   8  11   1   97.49   13.70
   8  11   1  159.28   14.60
   8  11   1   98.29    9.30
   9  11   1    8.20    6.50
   9  11   1   16.90    6.60
   9  11   1    9.20    5.50
  -9  11  -1   11.40    3.80
   9  11   1   15.90    5.40
  -9  11  -1   12.40    4.80
  10  11   1   -3.00    5.30
 -10  11  -1   -1.60    3.20
  10  11   1    3.90    5.70
 -10  11  -1    2.20    5.10
  10  11   1   -1.00    4.00
  10  11   1    8.90    5.40
  11  11   1   27.70    7.40
  11  11   1   26.40    8.70
 -11  11  -1   33.70    5.70
  11  11   1   29.70    9.40
 -11  11  -1   28.50    7.50
  11  11   1   24.50    7.00
  12  11   1   50.89    8.60
 -12  11  -1   34.70    8.50
  12  11   1   55.19   10.80
 -13  11  -1   -2.50    5.20
  13  11   1    7.40    7.10
  12  12  -1   55.79   10.00
  12  12  -1   50.89   10.80
 -12  12   1   39.50    8.30
 -11  12   1   29.20    7.30
  11  12  -1   43.90    9.40
  11  12  -1   29.10    7.50
  10  12  -1   89.19   10.90
  10  12  -1   82.99   11.30
 -10  12   1   81.49    9.70
  10  12  -1   73.89    9.60
  10  12  -1   96.89   17.40
   9  12  -1   27.30    7.30
  -9  12   1   20.40    5.30
   9  12  -1   24.20    8.80
   9  12  -1   19.10    7.10
  -9  12   1   27.30    4.60
   9  12  -1   25.30    6.00
   8  12  -1  260.67   16.50
   8  12  -1  273.47   17.20
  -8  12   1  236.08   12.60
   8  12  -1  272.37   15.40
  -8  12   1  262.37   14.10
   8  12  -1  328.97   22.50
   7  12  -1   33.30    6.70
   7  12  -1   27.20    5.60
   7  12  -1   54.49   11.60
  -7  12   1   22.00    5.00
  -7  12   1   29.30    4.50
   7  12  -1   26.80    6.80
   6  12  -1    3.30    3.90
   6  12  -1   14.40    4.50
   6  12  -1    2.50    4.00
   6  12  -1    5.90    6.20
  -6  12   1    7.70    3.30
  -6  12   1    4.10    2.90
  -5  12   1   32.40    4.40
  -5  12   1   31.20    4.80
   5  12  -1   31.70    4.90
   5  12  -1   34.70    6.10
   5  12  -1   46.80   10.60
  -5  12   1   33.70    6.30
   5  12  -1   22.80    5.00
   5  12  -1   33.70    6.30
   4  12  -1  337.77   23.10
   4  12  -1  322.67   15.10
   4  12  -1  326.27   16.20
  -4  12   1  380.66   17.70
  -4  12   1  333.77   14.90
  -4  12   1  320.07   14.80
   4  12  -1  339.17   16.40
   4  12  -1  319.57   16.50
   3  12  -1    3.20    2.60
   3  12  -1    7.90    6.20
   3  12  -1   -1.20    2.50
  -3  12   1   -2.10    3.00
  -3  12   1   -0.70    2.10
   3  12  -1    1.00    2.90
   3  12  -1    4.80    3.20
  -3  12   1    1.50    2.40
   2  12  -1   68.09    6.10
   2  12  -1   92.39    8.00
   2  12  -1   90.69   13.40
   2  12  -1   76.69    6.60
  -2  12   1   91.99    8.30
   2  12  -1   67.59    6.60
  -2  12   1   75.09    5.70
   1  12  -1   26.60    4.70
   1  12  -1   28.20    4.00
   1  12  -1   27.40    4.10
  -1  12   1   14.10    6.30
   1  12  -1   22.30    3.70
  -1  12   1   37.20    5.50
   1  12  -1   27.40    8.20
  -1  12   1   26.60    3.70
   0  12  -1   73.49    7.30
   0  12  -1   81.19    5.90
   0  12   1   84.99   12.20
   0  12  -1   76.19    5.90
   0  12   1   74.29    5.60
   0  12  -1   74.99   12.00
   0  12   1   76.79    7.40
  -1  12  -1   20.50    7.50
   1  12   1   26.10    4.50
  -1  12  -1   23.30    4.60
   1  12   1   14.40    4.20
  -1  12  -1   17.10    3.30
   1  12   1   28.30    8.30
  -1  12  -1   27.30    4.10
   1  12   1   19.60    3.40
   2  12   1   54.89    7.70
  -2  12  -1   55.89    5.40
   2  12   1   69.19    5.80
  -2  12  -1   48.40    5.40
  -2  12  -1   63.79   10.70
  -2  12  -1   65.59    7.50
   2  12   1   65.49    6.60
   2  12   1   42.30    9.50
   2  12   1   48.20    6.80
   3  12   1    9.40    4.30
  -3  12  -1   27.40    7.40
  -3  12  -1   20.00    3.70
   3  12   1   21.60    5.60
   3  12   1   27.30    8.60
  -3  12  -1   17.30    4.60
  -3  12  -1   20.80    3.90
   3  12   1   24.00    4.10
   3  12   1   26.40    4.70
   4  12   1    2.50    4.00
   4  12   1    5.00    4.40
  -4  12  -1   12.30    3.60
  -4  12  -1   14.80    4.70
   4  12   1   12.70    7.20
  -4  12  -1   12.80    3.20
   4  12   1    8.80    3.20
   4  12   1   18.80    4.40
   5  12   1   -1.30    2.60
   5  12   1   -5.40    3.50
  -5  12  -1   -3.70    3.50
   5  12   1   -0.90    4.30
  -5  12  -1   -1.20    2.90
   5  12   1   -1.80    5.40
   5  12   1    1.80    3.50
  -5  12  -1    1.60    2.90
   6  12   1   18.90    8.20
   6  12   1   11.40    5.70
  -6  12  -1   15.40    4.20
   6  12   1   12.10    5.90
   6  12   1   13.60    4.70
  -6  12  -1   12.80    5.20
  -6  12  -1   15.10    3.80
   7  12   1    9.60    5.70
   7  12   1    5.90    4.00
  -7  12  -1    7.70    4.10
   7  12   1   13.60    6.40
  -7  12  -1    4.10    3.30
   7  12   1   11.30    7.60
   8  12   1   18.80    7.20
  -8  12  -1   11.10    3.50
   8  12   1    6.10    4.10
  -8  12  -1   18.80    4.80
   8  12   1   10.90    7.20
   8  12   1   15.40    6.10
   9  12   1    4.80    6.80
   9  12   1    5.80    6.00
  -9  12  -1    2.30    4.60
  -9  12  -1   -0.80    3.20
   9  12   1    2.80    4.10
   9  12   1    2.10    5.90
  10  12   1    4.40    4.80
  10  12   1    1.40    6.00
  10  12   1    3.80    8.20
 -10  12  -1    1.40    4.40
  10  12   1   -2.60    5.90
 -10  12  -1   -1.10    3.10
 -11  12  -1    7.60    5.60
  11  12   1   16.60    7.40
  11  12   1   13.80    6.20
 -11  12  -1   18.60    4.90
 -12  12  -1    5.60    6.50
  12  12   1    0.90    6.60
  12  12   1    1.30    5.60
  12  13  -1    8.30    7.50
 -12  13   1    9.00    6.90
  11  13  -1   83.29   11.90
  11  13  -1  108.89   11.70
 -11  13   1   87.69   10.90
  10  13  -1    9.80    5.70
  10  13  -1    6.10    6.30
  10  13  -1    3.80    6.30
 -10  13   1    1.20    4.20
   9  13  -1    9.30    5.30
   9  13  -1   17.00    6.40
   9  13  -1   25.40   16.40
   9  13  -1    8.70    6.60
  -9  13   1   13.10    4.80
  -9  13   1   12.20    4.10
   8  13  -1   35.30    7.60
  -8  13   1   50.09    6.70
  -8  13   1   34.40    5.10
   8  13  -1   27.40   10.40
   8  13  -1   33.80    7.10
   8  13  -1   24.70    7.30
   7  13  -1  189.48   20.20
   7  13  -1  157.28   12.50
  -7  13   1  192.58   10.90
   7  13  -1  145.99   11.90
   7  13  -1  190.68   12.80
  -7  13   1  163.08    9.80
  -6  13   1    4.30    3.20
   6  13  -1    5.30    4.90
   6  13  -1    3.10    3.90
  -6  13   1   -0.10    5.00
   6  13  -1    6.20    6.60
   6  13  -1   -0.20    3.90
  -6  13   1    4.80    3.20
  -5  13   1  174.28   10.00
  -5  13   1  176.68   10.00
   5  13  -1  160.78   18.80
   5  13  -1  175.48   11.90
   5  13  -1  173.48   11.50
   5  13  -1  172.68   10.50
  -5  13   1  180.28   12.60
   5  13  -1  169.98   11.90
   4  13  -1  167.98   11.00
   4  13  -1  172.68   11.20
  -4  13   1  160.58    9.60
   4  13  -1  179.28   10.90
   4  13  -1  179.08   19.70
   4  13  -1  156.68    9.90
  -4  13   1  184.68   10.10
  -4  13   1  189.88   12.60
   3  13  -1   91.59    8.60
  -3  13   1   94.49    6.90
   3  13  -1  102.39    7.40
   3  13  -1  109.69    8.10
  -3  13   1  101.69    9.60
   3  13  -1   95.19    8.40
  -3  13   1   98.39    7.40
   3  13  -1   90.99   14.80
   2  13  -1   18.90    4.10
  -2  13   1   12.70    3.30
  -2  13   1    3.50    3.80
   2  13  -1   15.60    3.70
   2  13  -1    3.90    2.90
   2  13  -1    1.40    5.90
   2  13  -1   15.30    4.40
  -1  13   1  238.88   14.00
  -1  13   1  268.27   12.50
   1  13  -1  220.68   20.20
   1  13  -1  294.47   13.20
   1  13  -1  268.47   14.60
  -1  13   1  287.07   20.90
   0  13   1  247.18   11.90
   0  13   1  209.88   18.80
   0  13  -1  248.18   12.00
   0  13   1  247.18   13.70
   0  13  -1  216.98   21.80
   0  13  -1  250.77   13.90
   1  13   1    1.20    3.30
  -1  13  -1    5.00    3.90
  -1  13  -1    8.80    3.50
   1  13   1    7.30    6.40
   1  13   1    8.50    3.00
   1  13   1    2.80    3.80
  -1  13  -1    4.00    5.80
   1  13   1    8.10    3.80
   2  13   1   53.39    7.10
  -2  13  -1   56.99   10.40
   2  13   1   71.29   12.70
   2  13   1   62.19    8.00
  -2  13  -1   76.79    6.90
   2  13   1   76.29    6.70
  -2  13  -1   63.99    7.70
   2  13   1   61.79    7.00
  -2  13  -1   57.49    5.80
  -3  13  -1  136.79    8.90
  -3  13  -1  140.29   10.40
   3  13   1  148.99   18.40
   3  13   1  143.59    9.80
   3  13   1  132.29    8.50
   3  13   1  131.69   11.40
  -3  13  -1  153.18   16.10
  -3  13  -1  146.89    8.70
   3  13   1  136.39   10.90
  -4  13  -1   67.99    6.50
   4  13   1   63.79    8.50
  -4  13  -1   78.09    8.90
   4  13   1   68.39    6.80
  -4  13  -1   93.49   12.80
   4  13   1   92.89    8.60
   4  13   1  105.29   15.40
  -4  13  -1   83.19    7.20
   4  13   1   68.39    9.30
   5  13   1   44.30    6.30
   5  13   1   44.10    8.00
   5  13   1   39.70    7.20
   5  13   1   31.10    9.40
  -5  13  -1   44.90    5.60
   5  13   1   44.50    5.70
  -5  13  -1   45.50    5.40
  -5  13  -1   39.20    7.20
   6  13   1   99.09   11.60
   6  13   1   95.49    9.20
  -6  13  -1   92.49   10.70
  -6  13  -1   86.79    7.70
   6  13   1   97.19   14.60
  -6  13  -1   90.49    8.40
   6  13   1  111.19   11.70
   7  13   1   10.00    6.50
   7  13   1    5.20    6.90
  -7  13  -1    2.50    3.00
   7  13   1    3.40    4.00
  -7  13  -1   -0.20    4.90
  -7  13  -1    2.30    3.80
   7  13   1    5.40    5.50
  -8  13  -1    6.40    3.60
  -8  13  -1    1.00    6.60
   8  13   1    6.80    7.10
   8  13   1   12.70    6.10
   8  13   1    8.50    5.30
   8  13   1    4.40    4.20
  -8  13  -1    4.10    4.00
  -9  13  -1   12.30    5.10
   9  13   1   17.40    6.50
  -9  13  -1   17.10    4.40
   9  13   1   27.90    6.20
   9  13   1   15.00    7.10
  10  13   1   35.00    9.30
 -10  13  -1   40.00    6.10
  10  13   1   36.00    7.20
 -10  13  -1   34.10    7.10
  11  13   1    9.10    6.50
 -11  13  -1   -1.30    5.00
  11  13   1    2.90    7.10
  12  13   1   -7.20    5.60
  11  14  -1    4.90    7.30
 -11  14   1    7.50    5.40
  10  14  -1    5.10    6.80
 -10  14   1    8.10    5.10
  10  14  -1    1.90    6.10
  -9  14   1   -0.50    3.80
   9  14  -1    0.50    5.50
   9  14  -1    0.70    5.30
   9  14  -1    0.40    5.50
   8  14  -1   32.10    6.70
   8  14  -1   26.70    7.40
   8  14  -1   18.30    6.10
  -8  14   1   31.20    8.30
  -8  14   1   25.10    4.80
  -8  14   1   21.00    5.60
   7  14  -1   19.80    5.90
   7  14  -1   21.90    6.30
  -7  14   1   15.60    4.30
   7  14  -1   27.20    6.80
  -7  14   1   10.10    5.90
  -7  14   1   21.00    4.80
   7  14  -1   19.60    8.90
  -6  14   1   -0.30    4.70
   6  14  -1   -1.40    3.80
   6  14  -1    1.00    4.50
   6  14  -1   -1.60    6.30
  -6  14   1    1.60    3.00
   6  14  -1    1.50    4.10
  -6  14   1    1.90    3.30
  -5  14   1   32.20    5.10
   5  14  -1   19.50    5.00
   5  14  -1   28.80    6.10
   5  14  -1   21.80    4.80
  -5  14   1   19.90    5.90
   5  14  -1   12.90    8.00
   5  14  -1   19.80    5.50
  -5  14   1   26.80    5.00
  -4  14   1   51.99    5.90
   4  14  -1   64.99    6.90
  -4  14   1   66.69    8.50
   4  14  -1   49.99    6.90
   4  14  -1   52.99    6.80
   4  14  -1   52.39    7.10
   4  14  -1   51.39   11.60
  -4  14   1   57.39    6.30
  -3  14   1   56.59    5.90
   3  14  -1   45.40   11.50
  -3  14   1   49.20    7.00
   3  14  -1   53.19    6.10
   3  14  -1   59.99    7.50
   2  14  -1   -4.40    2.90
  -2  14   1    7.50    4.20
  -2  14   1    0.20    2.70
   2  14  -1    0.90    3.30
  -2  14   1   -0.60    6.70
   2  14  -1   -2.10    5.90
   1  14  -1  146.59   18.80
  -1  14   1  158.88    9.10
  -1  14   1  125.99   16.40
   1  14  -1  164.68   11.00
   1  14  -1  154.48    9.30
  -1  14   1  138.89   10.40
   0  14  -1   63.09    6.40
   0  14   1   37.60   10.10
   0  14   1   72.69    7.90
   0  14  -1   71.29    8.40
   0  14   1   57.89    5.90
   0  14  -1   37.20   11.00
  -1  14  -1   16.60    7.90
   1  14   1   13.60    8.80
   1  14   1    8.20    3.60
   1  14   1   10.70    4.20
  -1  14  -1   10.30    3.90
  -1  14  -1   15.10    5.10
   2  14   1    9.90    8.60
   2  14   1    3.10    3.80
  -2  14  -1   12.40    4.80
   2  14   1    3.70    3.50
  -2  14  -1    5.10    3.50
  -2  14  -1   18.80    8.30
  -2  14  -1    8.80    3.90
  -3  14  -1  269.37   13.70
  -3  14  -1  277.57   13.70
  -3  14  -1  279.77   16.00
  -3  14  -1  238.28   20.30
   3  14   1  269.57   16.00
   3  14   1  266.57   15.50
   3  14   1  315.07   15.60
   3  14   1  269.07   13.60
   3  14   1  291.97   23.10
  -4  14  -1   30.30    5.10
   4  14   1   28.10    6.50
  -4  14  -1   23.60    6.20
   4  14   1   33.20    6.80
   4  14   1   26.40    4.80
   4  14   1   20.90    9.20
   4  14   1   35.30    6.10
  -4  14  -1   30.70    4.80
  -4  14  -1   23.10    9.00
   5  14   1   16.50    5.50
   5  14   1   24.80    5.90
  -5  14  -1   15.00    4.40
   5  14   1   20.10    6.40
   5  14   1   19.90    4.40
   5  14   1   21.10    9.30
  -5  14  -1   17.70    6.10
  -5  14  -1   13.20    4.50
  -6  14  -1   24.80    6.80
   6  14   1   17.20    6.20
  -6  14  -1   23.40    4.90
  -6  14  -1   27.80    5.20
   6  14   1   17.90    6.70
   6  14   1   20.60    9.40
   6  14   1   27.40    6.30
  -7  14  -1  116.49    8.50
   7  14   1  128.19   13.20
  -7  14  -1  117.29    9.90
   7  14   1  127.99   17.40
  -7  14  -1  125.29   13.20
   7  14   1  116.29   13.30
   7  14   1  138.59   11.70
   8  14   1    4.70    5.90
  -8  14  -1   -3.40    5.10
   8  14   1    3.70    5.80
   8  14   1    4.50    4.70
  -8  14  -1    4.60    4.40
  -8  14  -1    1.10    3.70
   9  14   1   49.50   10.20
   9  14   1   33.40    7.20
  -9  14  -1   37.80    9.30
  -9  14  -1   49.99    7.70
  -9  14  -1   41.80    6.40
   9  14   1   51.29    9.70
 -10  14  -1    8.50    7.50
  10  14   1    5.00    6.50
  10  14   1   21.50    6.80
 -10  14  -1    6.50    5.40
  11  14   1   13.70    7.20
  11  14   1    7.50    8.10
  10  15  -1   -1.00    6.20
 -10  15   1    4.20    5.40
   9  15  -1    4.00    5.90
   9  15  -1    5.00    6.30
  -9  15   1   -3.30    4.00
  -9  15   1   11.70    8.30
   8  15  -1   28.30    7.00
   8  15  -1   25.80    6.80
  -8  15   1   28.10    8.20
   8  15  -1   18.40    6.50
  -8  15   1   27.70    6.00
   7  15  -1    3.70    5.30
   7  15  -1    0.50    5.00
  -7  15   1   -3.80    3.10
   7  15  -1   -4.60    4.10
  -7  15   1  -12.40    4.40
  -7  15   1   -5.70    3.70
  -6  15   1   19.10    6.70
   6  15  -1   17.10    5.70
   6  15  -1   47.60   12.40
  -6  15   1   15.70    4.90
   6  15  -1   17.60    5.70
  -6  15   1   18.20    4.50
   5  15  -1   -3.00    3.70
   5  15  -1   -1.90    3.90
   5  15  -1    0.20    6.60
  -5  15   1    5.00    5.50
  -5  15   1   -1.20    3.30
  -5  15   1   -1.90    2.90
  -4  15   1   51.49    8.00
   4  15  -1   47.80    7.20
  -4  15   1   48.10    6.00
   4  15  -1   49.80   13.00
   4  15  -1   41.60    6.00
   3  15  -1   11.10    5.30
  -3  15   1    3.90    3.50
  -3  15   1    5.10    5.00
  -3  15   1    8.10    8.30
   3  15  -1    3.80    3.50
   3  15  -1    3.50    6.50
  -2  15   1   60.79    8.00
   2  15  -1   57.49    7.80
   2  15  -1   59.09    6.60
  -2  15   1   62.79    6.70
   2  15  -1   67.49   14.20
  -2  15   1   55.29   12.30
   1  15  -1    2.20    3.10
  -1  15   1   -3.50    6.80
   1  15  -1    5.30    7.20
  -1  15   1   -2.50    4.20
  -1  15   1    2.00    3.00
   1  15  -1   -2.00    3.50
   0  15   1   25.80    9.70
   0  15   1   34.10    6.10
   0  15  -1   31.80   10.90
   0  15  -1   33.70    5.10
   0  15  -1   35.90    6.90
   0  15   1   34.90    5.00
   1  15   1   11.00    8.10
  -1  15  -1   25.30    5.80
  -1  15  -1   11.20    8.60
   1  15   1   24.80    5.50
  -1  15  -1   23.10    4.70
   1  15   1   14.30    3.90
   2  15   1   54.59    7.30
   2  15   1   66.09    7.00
   2  15   1   31.00   12.00
  -2  15  -1   76.99   14.30
  -2  15  -1   57.99    6.30
  -2  15  -1   52.29    7.90
  -3  15  -1    3.00    7.80
  -3  15  -1    1.40    3.50
   3  15   1    6.60    4.40
   3  15   1    8.20    9.00
  -3  15  -1    3.70    3.80
  -3  15  -1    3.50    4.60
   3  15   1    2.10    3.70
  -4  15  -1    3.10    4.80
   4  15   1    2.20    4.60
  -4  15  -1    4.90    4.10
  -4  15  -1    6.20    3.70
   4  15   1   14.70    9.70
   4  15   1    8.50    4.20
   5  15   1   21.00    9.80
  -5  15  -1    4.90    4.00
  -5  15  -1   16.00    4.70
   5  15   1   16.60    5.40
   5  15   1   13.80    4.60
  -5  15  -1   -0.30    5.50
   5  15   1    4.20    5.40
  -6  15  -1   42.30    6.30
   6  15   1   43.20    8.40
  -6  15  -1   51.29    9.10
   6  15   1   40.90    7.90
  -6  15  -1   53.09    6.80
   6  15   1   45.30    7.70
   6  15   1   46.10   18.60
  -7  15  -1   30.70    8.00
   7  15   1   37.00    6.90
  -7  15  -1   34.40    5.90
  -7  15  -1   42.60    6.80
   7  15   1   29.80    8.30
   7  15   1   26.30    7.60
  -8  15  -1    3.80    4.80
   8  15   1   -0.10    5.30
  -8  15  -1   -6.20    3.50
   8  15   1   -2.10    5.40
  -8  15  -1   -1.60    5.70
   8  15   1    9.90    6.00
  -9  15  -1   -1.30    7.10
   9  15   1    6.50    5.50
   9  15   1    0.30    6.40
  -9  15  -1    2.00    4.10
  -9  15  -1    4.70    5.40
  10  15   1   28.70    9.30
   8  16  -1    6.20    6.80
  -8  16   1   -0.30    7.30
  -8  16   1    2.50    4.40
  -7  16   1   -3.90    3.60
   7  16  -1    1.90    5.60
  -7  16   1    0.50    6.00
  -7  16   1    3.30    4.30
  -6  16   1    6.70    5.90
   6  16  -1    1.40    5.10
  -6  16   1   -6.90    3.80
  -6  16   1    3.10    3.80
  -5  16   1   82.89   10.80
   5  16  -1   92.99   10.30
   5  16  -1   89.09    9.00
  -5  16   1   83.19    8.40
  -4  16   1    8.40    5.40
  -4  16   1   -1.40    3.80
   4  16  -1    6.70    4.20
   4  16  -1   -3.00    8.60
  -4  16   1    6.80    8.30
   4  16  -1    2.50    4.50
   3  16  -1   45.60    7.50
  -3  16   1   37.40    5.90
  -3  16   1   43.60    7.80
   3  16  -1   62.69    7.40
  -3  16   1   39.40   12.10
   3  16  -1   33.10   11.50
   2  16  -1    8.20    5.30
  -2  16   1    0.60    7.30
  -2  16   1    5.60    3.60
   2  16  -1   -3.20    7.10
  -2  16   1   -1.40    4.80
   2  16  -1    1.00    3.40
  -1  16   1   25.70    6.00
  -1  16   1   34.10   11.00
   1  16  -1   28.20    6.40
   1  16  -1   -1.40    7.60
   1  16  -1   28.90    5.10
  -1  16   1   28.70    4.80
   0  16   1    3.30    4.90
   0  16   1    2.30    3.60
   0  16  -1   -4.90    7.40
   0  16  -1    3.00    4.60
   0  16  -1   -0.40    3.50
   0  16   1   -3.70    8.20
   1  16   1   42.90    5.70
   1  16   1   47.60    7.30
  -1  16  -1   37.60    7.30
   1  16   1   48.10   13.50
  -1  16  -1   36.40   12.30
  -1  16  -1   56.89    6.70
  -2  16  -1   -0.80    7.80
   2  16   1    1.80    4.20
  -2  16  -1    3.40    4.80
   2  16   1   -1.10    8.50
  -2  16  -1   -6.00    3.30
   2  16   1    0.00    3.70
   3  16   1    0.10    4.20
   3  16   1    1.70    8.50
   3  16   1    4.10    3.50
  -3  16  -1   -0.60    3.70
  -3  16  -1    1.80    4.50
  -3  16  -1   -8.60    7.30
   4  16   1   19.60    5.80
  -4  16  -1    7.60    4.10
   4  16   1   16.30   12.10
  -4  16  -1   12.40    4.80
  -4  16  -1    9.90    5.80
   4  16   1   15.30    4.70
   5  16   1   11.20    5.30
  -5  16  -1   18.60    7.40
   5  16   1   13.70    5.10
  -5  16  -1    8.20    4.20
  -5  16  -1   10.30    4.40
  -6  16  -1   -6.70    5.50
  -6  16  -1    2.20    4.10
  -6  16  -1   -2.50    3.50
   6  16   1    5.80    5.10
   7  16   1    2.80    4.70
  -7  16  -1   -6.50    5.30
  -7  16  -1    3.80    4.10
   7  16   1    0.20    8.70
  -7  16  -1    1.00    4.20
   8  16   1    5.70    6.30
  -8  16  -1   11.40    5.10
  -8  16  -1    9.70    5.20
   8  16   1   10.30    7.60
  -8  16  -1   10.80    8.10
  -7  17   1   -0.60    4.20
   6  17  -1   82.69   11.90
  -6  17   1  101.59   19.20
  -6  17   1   89.69    9.20
  -5  17   1   23.40    7.30
   5  17  -1    9.60    5.70
  -5  17   1   10.30    4.40
   5  17  -1    6.40    4.80
  -4  17   1    1.10    4.20
   4  17  -1   10.40    5.90
  -4  17   1    0.50    5.40
   4  17  -1   -2.10    4.40
  -3  17   1    1.90    5.20
  -3  17   1    0.90    4.10
   3  17  -1    0.70    4.70
  -3  17   1   -0.10    9.00
   3  17  -1    2.50    4.40
   2  17  -1   90.09    8.80
  -2  17   1   87.49   10.30
   2  17  -1   70.59    9.60
   2  17  -1   86.19   17.10
  -2  17   1   70.99   15.20
  -2  17   1   83.59    8.30
   1  17  -1   14.50    4.60
  -1  17   1   13.80    4.30
   1  17  -1   14.80    5.80
  -1  17   1   15.10   12.60
  -1  17   1    8.60    5.40
   1  17  -1   21.40   11.60
   0  17   1   26.50    5.20
   0  17  -1   40.60   13.20
   0  17  -1   36.60    7.50
   0  17   1   15.20    9.90
   0  17  -1   28.50    5.40
   0  17   1   26.50    6.60
  -1  17  -1    2.60   10.10
  -1  17  -1    8.80    4.50
   1  17   1    4.00    9.30
   1  17   1    4.30    4.90
  -1  17  -1    0.10    5.20
   1  17   1    9.90    4.30
  -2  17  -1   14.20    4.60
   2  17   1   12.40    4.50
  -2  17  -1   14.60    6.10
   2  17   1   15.40    5.80
  -2  17  -1    4.90   10.20
  -3  17  -1   -1.10    3.60
   3  17   1   -2.10    3.70
  -3  17  -1   -4.60    4.70
   3  17   1    2.50    4.70
   4  17   1   17.50    6.40
   4  17   1   25.70    6.10
  -4  17  -1   25.90    8.00
  -4  17  -1   30.50    6.00
  -5  17  -1   11.80    5.30
   5  17   1    7.70    5.20
  -5  17  -1   17.80    5.40
  -5  17  -1   19.10    7.90
   6  17   1    8.50    5.80
  -6  17  -1   -3.00    4.10
  -6  17  -1    0.30    6.00
  -6  17  -1   -0.50    4.40
  -7  17  -1   -0.50    4.30
   4  18  -1    7.00    9.00
  -4  18   1    3.60    4.70
   3  18  -1   13.00    5.20
  -3  18   1    9.40    4.40
  -2  18   1   13.30    4.70
   2  18  -1   14.90    5.50
  -2  18   1   11.80    7.20
   2  18  -1   25.10    7.70
  -1  18   1   10.40    6.10
   1  18  -1   11.30    6.70
  -1  18   1   10.90    4.50
   1  18  -1   13.30    5.00
   0  18  -1   -3.30    4.30
   0  18   1   -0.10    4.50
   0  18  -1   -3.80    5.10
   0  18   1    0.40    5.10
  -1  18  -1   20.00    5.70
   1  18   1   27.80    7.10
   1  18   1   18.60    5.20
  -1  18  -1   17.90    6.80
   2  18   1   26.30    6.10
  -2  18  -1   20.70    5.70
   2  18   1   16.50    6.60
  -2  18  -1   13.90    6.90
  -3  18  -1   11.40    4.90
   3  18   1    3.50    4.80
  -4  18  -1   16.70    6.70
   4  18   1   23.70    5.80
  17   0  -2   10.10    6.40
  16   0  -2   20.90    7.40
  15   0  -2    4.50    5.40
  15   0  -2    0.00    5.10
  14   0  -2   10.70    5.30
  14   0  -2    7.80    5.80
  14   0  -2   -1.10    4.30
  13   0  -2    2.80    4.50
  13   0  -2   -0.90    3.50
  13   0  -2   -0.20    3.60
  12   0  -2   90.89    9.40
  12   0  -2   72.99    8.10
  12   0  -2   57.29    7.80
  11   0  -2   -2.40    2.70
  11   0  -2   -5.60    2.70
  11   0  -2    1.10    3.30
  10   0  -2   30.30    4.80
  10   0  -2   20.80    4.70
  10   0  -2   21.90    4.10
   9   0  -2   -0.50    2.10
   9   0  -2   -3.50    1.90
   9   0  -2   -0.80    2.50
   9   0  -2   -0.90    2.60
   8   0  -2    2.20    2.30
   8   0  -2    5.00    3.10
   8   0  -2    9.10    2.70
   8   0  -2    4.10    2.30
   7   0  -2    0.80    1.60
   7   0  -2    0.10    1.60
   7   0  -2    1.60    2.20
   7   0  -2   -0.50    1.40
   6   0  -2  172.58    8.10
   6   0  -2  181.18    8.30
   6   0  -2  163.08    9.10
   6   0  -2  162.48    7.90
   5   0  -2    1.10    1.20
  -5   0   2    1.70    1.20
  -5   0   2    0.20    1.30
   5   0  -2    1.70    1.30
   5   0  -2   -0.40    1.10
   5   0  -2    0.10    1.60
   4   0  -2  763.52   28.30
   4   0  -2  747.03   27.20
  -4   0   2  780.32   28.10
   4   0  -2  751.42   27.10
   4   0  -2  740.33   27.10
  -4   0   2  779.72   27.10
  -3   0   2    0.80    0.70
   3   0  -2    1.20    0.70
  -3   0   2    0.90    0.60
  -3   0   2    0.80    0.90
   3   0  -2   -0.60    0.50
   3   0  -2    0.50    0.80
   3   0  -2    0.40    0.90
  -2   0   2   21.70    1.40
   2   0  -2   22.20    1.40
  -2   0   2   20.40    1.40
   2   0  -2   23.30    1.40
  -2   0   2   20.20    1.40
  -2   0   2   22.10    1.90
   2   0  -2   20.40    1.30
   2   0  -2   22.50    1.90
   2   0  -2   18.30    1.30
   1   0  -2    0.20    0.30
   1   0  -2    1.20    0.20
  -1   0   2    5.70    0.60
   1   0  -2    0.70    0.40
   1   0  -2    0.40    0.30
  -1   0   2    2.40    0.50
  -1   0   2    0.10    0.30
  -1   0   2    5.30    0.60
  -1   0   2    2.00    0.20
  -1   0   2    5.10    0.60
   0   0  -2 1991.90   69.99
   0   0   2 2196.78   69.99
   0   0   2 2104.79   69.99
   0   0  -2 2001.90   69.99
   0   0   2 2102.29   70.29
   0   0   2 2091.09   69.99
   0   0  -2 1918.61   70.29
   1   0   2    0.60    0.60
  -1   0  -2    1.40    0.70
   2   0   2   17.50    2.10
  -2   0  -2   15.30    1.90
  -2   0  -2   19.00    2.10
   2   0   2   24.10    2.30
  -3   0  -2    0.90    1.60
   3   0   2    0.90    1.20
  -3   0  -2    2.60    1.80
   3   0   2    1.80    1.40
   4   0   2 1359.56   48.80
   4   0   2 1377.16   48.70
  -4   0  -2 1383.26   49.40
   5   0   2   -2.00    1.80
   5   0   2    3.80    1.60
  -5   0  -2    0.60    1.70
   5   0   2    1.10    1.30
   5   0   2   -0.90    1.70
  -6   0  -2  180.98    9.90
   6   0   2  191.08   10.30
   6   0   2  184.68    8.80
   6   0   2  174.08    9.90
   6   0   2  185.38    9.20
   7   0   2   -0.50    2.70
   7   0   2    3.70    2.00
   7   0   2   -1.90    2.40
   7   0   2   -1.70    1.70
   8   0   2  355.16   16.80
   8   0   2  359.86   16.40
   8   0   2  359.56   17.30
   8   0   2  376.06   15.50
   9   0   2    0.10    1.90
   9   0   2    5.10    3.60
   9   0   2    4.00    2.90
   9   0   2   -1.30    2.20
  10   0   2  364.86   17.20
  10   0   2  373.86   18.20
  10   0   2  330.47   17.30
  11   0   2    0.60    4.20
  11   0   2    3.50    3.40
  11   0   2   -1.30    3.60
  12   0   2    9.30    4.70
  12   0   2    8.50    4.50
  13   0   2   -1.00    4.00
  13   0   2    3.60    4.40
  14   0   2   90.49   10.80
  14   0   2   81.59    9.90
  14   0   2   74.19   10.10
  15   0   2    0.20    5.00
  15   0   2    7.50    5.40
 -16   0  -2    4.70    5.50
  16   0   2   14.00    6.20
  16  -1  -2    4.90    5.70
  16   1  -2    0.10    5.90
  15  -1  -2   14.70    6.30
  15  -1  -2   18.60    6.40
  15   1  -2   16.10    6.80
  15   1  -2   15.50    6.60
  14  -1  -2   24.80    6.20
  14  -1  -2   36.80    7.40
  14  -1  -2   19.30    5.70
  14   1  -2   18.90    6.30
  14   1  -2   18.60    5.80
  14   1  -2   22.70    6.20
  13  -1  -2   -6.70    3.40
  13  -1  -2   -1.00    3.80
  13  -1  -2    1.50    4.10
  13   1  -2   -4.40    4.00
  13   1  -2    5.30    4.30
  13   1  -2    0.20    4.10
  12  -1  -2    7.30    3.80
  12  -1  -2    8.20    4.00
  12  -1  -2    9.10    4.20
  12   1  -2    5.50    4.30
  12   1  -2    8.10    4.50
  12   1  -2    5.80    4.70
  12   1  -2    6.00    4.60
  11  -1  -2   -0.40    3.00
  11  -1  -2   -0.30    3.20
  11  -1  -2   -1.10    2.90
  11   1  -2    0.70    3.10
  11   1  -2    2.70    4.10
  11   1  -2   -1.00    3.30
  11   1  -2    0.80    3.40
  10  -1  -2   43.30    5.40
  10  -1  -2   36.00    5.10
  10  -1  -2   40.00    5.40
  10   1  -2   38.10    5.50
  10   1  -2   35.80    5.50
  10   1  -2   50.79    7.20
  10   1  -2   29.30    5.20
   9  -1  -2   48.30    5.50
   9  -1  -2   45.80    4.90
   9  -1  -2   53.29    5.70
   9   1  -2   42.80    6.30
   9   1  -2   52.69    6.30
   9   1  -2   48.30    5.70
   9   1  -2   49.90    5.50
   8  -1  -2  105.99    6.70
   8  -1  -2   81.09    5.90
   8  -1  -2   87.79    6.20
   8   1  -2  105.59    7.90
   8   1  -2   97.29    7.10
   8   1  -2   90.99    6.50
   8   1  -2  101.49    6.70
   7  -1  -2   25.30    3.10
   7  -1  -2   31.10    3.60
   7  -1  -2   24.40    3.30
   7   1  -2   22.50    4.20
   7   1  -2   24.60    3.80
   7   1  -2   20.50    3.10
   7   1  -2   25.70    3.70
   6  -1  -2    2.40    1.70
   6  -1  -2    1.90    1.40
   6  -1  -2   -0.30    1.30
   6   1  -2    3.30    2.50
   6   1  -2    2.70    1.90
   6   1  -2    3.40    1.60
   6   1  -2    0.90    1.60
   5  -1  -2   10.60    1.60
   5  -1  -2   11.20    2.00
   5  -1  -2    7.90    1.50
  -5   1   2   17.00    2.60
   5   1  -2   12.30    2.70
  -5   1   2   14.10    1.90
   5   1  -2   13.50    2.10
   5   1  -2    8.90    1.90
   5   1  -2   11.10    2.20
  -4  -1   2   53.39    4.10
   4  -1  -2   52.39    2.90
   4  -1  -2   51.49    2.90
   4  -1  -2   43.10    2.90
  -4  -1   2   48.80    3.10
  -4   1   2   49.30    3.40
   4   1  -2   47.30    3.10
   4   1  -2   45.60    2.30
  -4   1   2   50.79    2.80
   4   1  -2   50.29    3.00
   4   1  -2   48.20    4.00
   3  -1  -2  120.29    4.90
  -3  -1   2  109.19    5.10
   3  -1  -2  113.29    4.80
  -3  -1   2  117.19    6.20
  -3  -1   2  120.59    5.00
   3  -1  -2  114.39    5.00
  -3   1   2  124.79    5.60
   3   1  -2  120.59    4.80
   3   1  -2  114.39    5.10
   3   1  -2  103.59    6.00
  -3   1   2  116.09    4.90
   3   1  -2  117.99    5.20
   3   1  -2  117.69    5.00
   3   1  -2  116.59    4.60
  -3   1   2  124.39    5.00
  -2  -1   2    8.50    0.80
   2  -1  -2    8.20    0.90
  -2  -1   2   12.10    1.10
  -2  -1   2    7.00    0.90
  -2  -1   2    5.90    0.90
  -2  -1   2   11.10    1.70
  -2  -1   2    8.10    0.80
   2  -1  -2    9.20    1.00
  -2  -1   2    9.60    1.40
   2  -1  -2   11.30    1.00
   2   1  -2    6.10    1.40
   2   1  -2    9.40    1.00
   2   1  -2    9.00    1.50
   2   1  -2    7.90    0.80
   2   1  -2    9.30    1.00
  -2   1   2    7.90    0.90
   2   1  -2    6.20    1.00
  -2   1   2   10.30    0.70
   2   1  -2    7.50    1.00
  -2   1   2    9.00    0.90
  -2   1   2    8.30    0.90
   1  -1  -2  163.08    6.20
   1  -1  -2  165.88    6.10
  -1  -1   2  178.38    7.00
  -1  -1   2  165.28    6.10
  -1  -1   2  174.98    6.10
  -1  -1   2  173.68    6.20
  -1  -1   2  163.68    6.50
  -1  -1   2  171.28    6.10
  -1  -1   2  179.68    6.50
   1  -1  -2  165.48    6.30
  -1  -1   2  165.18    6.10
  -1  -1   2  175.48    6.20
  -1   1   2  169.88    6.20
   1   1  -2  157.08    6.10
   1   1  -2  167.68    6.20
   1   1  -2  163.38    6.10
   1   1  -2  163.38    6.70
  -1   1   2  172.18    6.20
   1   1  -2  160.78    6.80
   1   1  -2  176.08    6.60
   1   1  -2  170.98    6.10
  -1   1   2  160.08    6.10
  -1   1   2  164.18    6.20
   1   1  -2  162.08    6.20
   0  -1   2    2.30    0.40
   0  -1   2    1.30    0.40
   0  -1   2    3.50    0.70
   0  -1  -2    1.20    0.40
   0  -1   2    2.00    0.50
   0  -1   2    4.70    1.10
   0  -1  -2    2.70    0.20
   0  -1   2    2.60    0.40
   0  -1  -2    3.20    0.70
   0  -1   2    3.30    0.40
   0  -1   2    2.20    0.40
   0  -1   2    3.30    0.50
   0   1  -2    4.80    0.70
   0   1  -2    4.50    1.10
   0   1  -2    2.20    0.40
   0   1  -2    1.80    0.40
   0   1  -2    3.20    0.50
   0   1  -2    2.00    0.40
   0   1   2    2.70    0.30
   0   1   2    1.90    0.40
   0   1   2    1.50    0.40
   0   1  -2    1.70    0.40
   0   1  -2    1.60    0.50
  -1  -1  -2  274.27   10.20
   1  -1   2  262.97   11.20
  -1  -1  -2  289.07    9.80
  -1  -1  -2  270.97   10.00
   1   1   2  295.97    9.80
  -1   1  -2  257.27   11.30
   1   1   2  282.77   10.20
  -1   1  -2  281.07   10.20
  -2  -1  -2   80.79    3.60
   2  -1   2   69.49    2.90
  -2  -1  -2   74.99    3.30
   2  -1   2   77.09    4.60
  -2   1  -2   81.49    4.00
   2   1   2   74.89    3.40
   2   1   2   79.69    4.60
  -2   1  -2   74.09    3.20
   3  -1   2  339.67   13.70
  -3  -1  -2  325.77   12.80
   3  -1   2  317.57   12.20
   3   1   2  337.77   12.60
  -3   1  -2  343.87   12.50
   3   1   2  331.97   14.10
   4  -1   2  106.19    6.10
  -4  -1  -2  106.09    5.60
   4  -1   2  106.09    6.10
   4  -1   2   98.79    5.00
   4   1   2  102.59    5.10
  -4   1  -2  107.49    5.30
   4   1   2  108.69    6.60
   5  -1   2   20.10    3.00
   5  -1   2   18.90    2.80
  -5  -1  -2    7.30    2.40
   5  -1   2   20.00    3.10
   5  -1   2   22.60    2.60
   5   1   2   20.80    3.80
   5   1   2   17.10    2.20
   5   1   2   20.80    3.50
   5   1   2   15.90    3.40
  -5   1  -2   20.80    2.70
  -6  -1  -2    0.50    1.90
   6  -1   2    1.80    1.60
   6  -1   2   -0.10    2.00
   6  -1   2   -2.40    1.70
   6  -1   2    3.10    1.80
   6   1   2   -1.30    2.20
   6   1   2    2.20    2.10
   6   1   2    0.20    2.40
   6   1   2    1.00    1.20
  -6   1  -2    1.90    1.80
   7  -1   2  571.04   23.80
   7  -1   2  589.54   23.60
   7  -1   2  579.74   23.20
   7  -1   2  542.45   22.80
  -7   1  -2  627.44   23.70
   7   1   2  592.34   22.20
   7   1   2  603.34   25.10
   7   1   2  590.84   24.30
   7   1   2  583.24   24.70
   8  -1   2  135.69    8.90
   8  -1   2  127.99    8.50
   8  -1   2  136.69    8.10
   8  -1   2  130.19    7.80
   8   1   2  145.59    9.50
   8   1   2  141.39    9.80
   8   1   2  136.29    7.00
   8   1   2  135.99    8.60
   9  -1   2    0.60    2.40
   9  -1   2   11.00    3.40
   9  -1   2    6.10    2.50
   9  -1   2    6.80    3.50
   9   1   2    3.90    1.90
   9   1   2    4.40    3.90
   9   1   2    2.70    3.40
   9   1   2    7.50    3.40
  10  -1   2   76.89    7.80
  10  -1   2   60.49    7.30
  10   1   2   86.59    8.90
  10   1   2   71.69    8.80
  10   1   2   71.19    7.70
  11  -1   2  254.97   14.20
  11  -1   2  247.68   14.40
  11   1   2  258.97   14.50
  11   1   2  235.48   14.50
  11   1   2  263.47   15.50
  12  -1   2   36.20    6.40
  12  -1   2   37.80    6.30
  12   1   2   47.70    7.80
  12   1   2   31.90    6.00
  12   1   2   27.60    6.30
  13  -1   2   27.90    6.30
  13  -1   2   23.60    5.80
  13   1   2   11.00    5.40
  13   1   2   27.50    6.00
  13   1   2   19.90    5.90
  14  -1   2   84.19   10.60
  14  -1   2   64.99    9.00
  14  -1   2   85.59    9.90
 -14   1  -2   71.19    9.20
  14   1   2   78.39   10.40
  14   1   2   74.49    9.90
  14   1   2   71.19    9.70
  15  -1   2   32.20    7.60
  15  -1   2   28.90    7.10
  15   1   2   39.20    7.90
 -15   1  -2   61.69    8.70
  15   1   2   41.60    8.40
  16  -1   2    3.60    5.50
  16  -1   2    3.40    5.70
 -16   1  -2    6.40    5.80
  16   1   2   13.10    6.20
  16  -2  -2   17.70    6.20
  16  -2  -2   13.50    6.20
  16   2  -2   14.90    6.60
  15  -2  -2    2.60    4.50
  15  -2  -2    5.00    4.50
  15   2  -2    0.50    5.20
  15   2  -2   -0.10    4.90
  14  -2  -2    1.40    3.90
  14  -2  -2   -7.80    3.50
  14  -2  -2   -0.90    4.30
  14   2  -2    3.80    5.70
  14   2  -2   -0.70    5.20
  14   2  -2   -2.90    3.80
 -14   2   2   10.00    6.90
  13  -2  -2   10.60    5.20
  13  -2  -2   16.90    5.20
  13  -2  -2   12.20    4.60
  13   2  -2   23.90    6.10
  13   2  -2   13.70    5.40
  13   2  -2   14.80    5.20
  13   2  -2   18.80    6.50
 -13   2   2   15.70    5.00
  12  -2  -2   23.60    4.80
  12  -2  -2   34.50    5.80
  12  -2  -2   19.90    5.20
  12   2  -2   40.50    7.10
  12   2  -2   37.00    7.30
 -12   2   2   43.50    6.30
  12   2  -2   31.40    6.50
  12   2  -2   32.40    5.90
  11  -2  -2   11.90    4.00
  11  -2  -2   22.10    4.30
  11  -2  -2   18.80    4.50
  11   2  -2   11.90    4.00
  11   2  -2   14.50    5.20
  11   2  -2   27.60    6.40
 -11   2   2   21.10    4.70
  11   2  -2   17.20    4.80
  10  -2  -2   73.59    7.30
  10  -2  -2   68.89    6.30
  10  -2  -2   81.49    7.10
  10   2  -2   78.19    7.90
  10   2  -2   98.79   10.00
  10   2  -2   76.89    7.40
  10   2  -2   90.59    8.90
   9  -2  -2    2.80    2.30
   9  -2  -2    3.30    2.30
   9  -2  -2   -3.60    2.30
   9   2  -2    3.00    3.60
   9   2  -2    2.10    2.70
   9   2  -2   -0.70    2.60
   9   2  -2    4.00    3.10
   8  -2  -2   30.80    3.70
   8  -2  -2   40.40    4.30
   8  -2  -2   39.10    4.70
   8   2  -2   32.30    5.50
   8   2  -2   34.40    4.80
   8   2  -2   26.90    4.20
   8   2  -2   35.90    4.30
   7  -2  -2   87.39    5.80
   7  -2  -2   93.49    5.20
   7  -2  -2   83.99    5.10
   7   2  -2   94.29    5.80
   7   2  -2   90.39    6.20
   7   2  -2   75.19    6.00
   7   2  -2   81.69    8.00
   6  -2  -2  156.38    7.20
   6  -2  -2  169.68    7.40
   6  -2  -2  155.18    7.70
   6   2  -2  162.58    8.30
   6   2  -2  171.08    9.90
   6   2  -2  151.18    8.30
   6   2  -2  168.58    7.90
   5  -2  -2   95.89    5.00
   5  -2  -2   95.89    4.70
   5  -2  -2   93.39    4.50
   5   2  -2   93.09    5.40
   5   2  -2   89.09    6.70
  -5   2   2   99.59    5.40
  -5   2   2   98.29    4.60
  -5   2   2   98.19    5.00
   5   2  -2   87.69    4.90
   5   2  -2   90.39    5.50
   4  -2  -2   66.79    3.20
   4  -2  -2   62.59    3.20
   4  -2  -2   56.89    3.30
  -4  -2   2   67.39    3.90
  -4  -2   2   63.69    5.20
  -4   2   2   65.89    3.20
   4   2  -2   62.89    3.00
   4   2  -2   58.89    4.40
   4   2  -2   55.29    3.80
   4   2  -2   61.49    5.20
   4   2  -2   56.09    3.80
   4   2  -2   62.09    3.50
   4   2  -2   57.99    2.80
  -4   2   2   65.99    3.20
  -3  -2   2  173.08    9.00
  -3  -2   2  175.48    6.40
   3  -2  -2  179.08    6.90
   3  -2  -2  178.28    6.80
  -3  -2   2  185.78    7.40
   3  -2  -2  169.18    6.70
  -3  -2   2  186.58    7.00
   3   2  -2  170.78    7.90
   3   2  -2  171.38    6.60
   3   2  -2  174.08    6.90
   3   2  -2  178.98    7.50
   3   2  -2  168.78    8.90
   3   2  -2  169.58    7.30
  -3   2   2  181.58    6.50
  -3   2   2  175.38    6.70
   3   2  -2  157.78    6.80
  -2  -2   2   28.50    2.40
  -2  -2   2   25.90    1.50
  -2  -2   2   24.20    1.80
  -2  -2   2   27.70    1.60
  -2  -2   2   24.40    1.70
  -2  -2   2   24.90    1.30
  -2  -2   2   22.40    1.80
  -2  -2   2   24.50    1.90
   2  -2  -2   22.80    1.40
   2  -2  -2   25.00    1.50
   2  -2  -2   25.50    1.30
  -2  -2   2   36.30    3.70
   2   2  -2   26.20    1.40
   2   2  -2   24.10    2.30
   2   2  -2   21.70    1.70
   2   2  -2   17.80    1.70
   2   2  -2   25.70    1.70
   2   2  -2   24.70    2.10
   2   2  -2   22.70    1.40
  -2   2   2   25.80    1.20
  -2   2   2   26.80    1.50
   2   2  -2   25.60    3.20
  -2   2   2   23.50    1.50
  -2   2   2   24.10    1.40
  -1  -2   2   13.60    1.10
  -1  -2   2   16.60    2.30
  -1  -2   2   16.40    1.20
  -1  -2   2   15.70    1.20
  -1  -2   2   16.30    1.00
  -1  -2   2   15.80    2.00
   1  -2  -2   17.80    1.00
  -1  -2   2   16.60    1.00
  -1  -2   2   17.70    1.60
   1  -2  -2   14.30    0.90
   1  -2  -2   15.90    1.20
  -1  -2   2   17.70    1.10
  -1   2   2   16.00    1.00
   1   2  -2   12.40    2.00
   1   2  -2   16.90    1.20
   1   2  -2   11.20    1.10
   1   2  -2   15.60    1.10
   1   2  -2   14.40    0.90
   1   2  -2   15.30    1.50
   1   2  -2   15.20    1.20
   1   2  -2   16.60    1.20
   0  -2   2   31.00    1.50
   0  -2  -2   32.60    1.60
   0  -2   2   32.10    1.50
   0  -2  -2   31.90    1.50
   0  -2   2   31.50    1.40
   0  -2   2   32.80    1.70
   0  -2   2   32.00    3.10
   0  -2   2   33.10    1.70
   0  -2   2   31.30    1.70
   0  -2   2   31.00    2.60
   0   2  -2   33.00    1.70
   0   2  -2   29.40    1.40
   0   2  -2   30.60    1.80
   0   2   2   33.50    1.50
   0   2  -2   31.40    2.50
   0   2  -2   31.80    1.40
  -1  -2  -2  192.78    7.00
   1  -2   2  198.58    7.30
   1  -2   2  203.68    7.40
  -1   2  -2  199.08    7.40
   1   2   2  194.08    7.20
   1   2   2  189.78    7.00
  -1   2  -2  194.88    7.40
  -1   2  -2  177.08    7.70
  -1   2  -2  197.78    7.40
   2  -2   2  132.69    5.80
  -2  -2  -2  126.69    5.20
   2   2   2  129.19    5.30
   2   2   2  127.59    5.10
  -2   2  -2  123.09    5.40
   2   2   2  138.39    7.10
  -3  -2  -2   83.89    6.00
  -3  -2  -2   71.69    3.40
   3  -2   2   67.29    4.00
   3  -2   2   72.29    4.00
   3   2   2   84.29    5.90
  -3   2  -2   74.59    3.20
   3   2   2   72.19    3.80
   3   2   2   73.99    3.40
   4  -2   2    7.20    1.70
  -4  -2  -2   10.00    3.00
   4  -2   2    8.10    1.70
  -4  -2  -2    7.70    1.40
   4   2   2    7.90    2.60
   4   2   2    6.80    1.10
  -4   2  -2    9.20    1.30
  -4   2  -2   10.10    2.00
   4   2   2    8.10    1.60
   5  -2   2   46.70    4.00
   5  -2   2   52.09    3.80
  -5  -2  -2   49.00    6.30
  -5  -2  -2   49.20    3.60
   5   2   2   46.60    2.90
  -5   2  -2   51.39    3.30
  -5   2  -2   56.09    5.10
   5   2   2   39.60    5.40
   6  -2   2    1.00    1.80
   6  -2   2   -0.40    1.50
   6   2   2    0.60    1.00
   6   2   2   -0.90    2.60
   6   2   2    1.10    2.40
   6   2   2   -0.90    2.30
  -6   2  -2   -0.10    2.20
  -6   2  -2    1.00    1.40
   7  -2   2  205.08    9.80
   7  -2   2  170.18    9.20
   7   2   2  193.18   11.30
   7   2   2  179.58   11.40
   7   2   2  179.38   11.00
   7   2   2  176.18    7.90
  -7   2  -2  206.18    9.50
   8  -2   2   42.50    5.10
   8  -2   2   41.40    5.10
   8  -2   2   43.10    5.00
   8   2   2   53.69    6.50
   8   2   2   37.10    5.50
   8   2   2   58.99    7.40
   8   2   2   40.00    3.20
   9  -2   2   15.40    3.80
   9  -2   2   20.00    3.90
   9   2   2   18.00    4.50
   9   2   2   15.80    4.70
   9   2   2   20.00    4.50
   9   2   2   20.10    2.50
  -9   2  -2   17.10    4.10
  10  -2   2   -0.80    2.70
  10  -2   2   -2.10    2.70
  10   2   2    1.90    3.30
 -10   2  -2    4.40    3.30
  10   2   2   -2.10    3.10
  10   2   2    1.30    3.70
  11  -2   2  118.59    9.40
  11  -2   2  129.99    9.30
 -11   2  -2  122.09    9.60
  11   2   2  135.39   12.00
  11   2   2  118.09    9.90
  11   2   2  131.49   12.30
  12  -2   2   74.19    8.00
  12  -2   2   90.39    9.30
  12   2   2   83.69    9.60
  12   2   2   99.89   10.80
  12   2   2   93.99    9.70
 -12   2  -2   96.79    9.50
  13  -2   2   58.29    7.40
  13  -2   2   54.79    7.70
  13   2   2   41.00    7.50
  13   2   2   60.09    9.20
 -13   2  -2   59.39    8.30
  13   2   2   43.10    7.40
  14  -2   2   29.80    6.70
  14  -2   2   32.60    7.80
  14  -2   2   33.80    6.60
  14   2   2   52.09    9.10
 -14   2  -2   28.20    6.80
  14   2   2   31.60    6.90
  14   2   2   50.49    8.70
  14   2   2   32.80    7.60
  15  -2   2   19.70    5.90
  15  -2   2    7.20    5.40
 -15   2  -2   15.70    5.90
  15   2   2    8.80    6.60
  15   2   2   18.20    6.70
  16   2   2   31.60    8.00
 -16   2  -2   31.40    7.30
  16  -3  -2    0.30    5.20
  16   3  -2    0.30    5.70
  15  -3  -2   23.90    6.30
  15  -3  -2   17.30    5.10
  15   3  -2   12.20    6.40
  15   3  -2   16.80    7.20
  14  -3  -2   21.40    5.80
  14  -3  -2   18.40    5.30
  14  -3  -2   14.40    5.40
  14   3  -2   11.30    5.30
  14   3  -2   22.20    7.60
  14   3  -2   13.50    6.00
  14   3  -2   17.50    5.90
  13  -3  -2   57.59    6.90
  13  -3  -2   42.80    7.40
  13  -3  -2   50.29    7.00
  13   3  -2   61.79    9.10
 -13   3   2   52.49    6.60
  13   3  -2   49.10    7.50
  13   3  -2   75.49    9.70
  13   3  -2   46.30    8.20
  12  -3  -2    5.00    3.50
  12  -3  -2    4.60    4.30
  12  -3  -2   -1.10    2.90
  12   3  -2    9.20    5.50
  12   3  -2    6.30    4.30
 -12   3   2    7.60    3.80
  12   3  -2    7.60    5.30
  12   3  -2    1.00    3.60
  11  -3  -2   12.80    3.60
  11  -3  -2   20.20    4.10
  11  -3  -2    9.30    4.10
 -11   3   2   16.20    4.10
  11   3  -2   13.60    4.10
  11   3  -2   16.10    5.20
  11   3  -2   18.80    5.10
  11   3  -2   19.70    5.60
  10  -3  -2   19.60    3.70
  10  -3  -2   19.50    4.40
  10  -3  -2   13.10    3.40
 -10   3   2   24.40    4.30
  10   3  -2   12.70    4.60
  10   3  -2   13.20    4.40
  10   3  -2   15.80    3.90
  10   3  -2   25.90    5.80
   9  -3  -2  409.56   17.70
   9  -3  -2  386.96   16.40
   9  -3  -2  392.56   16.30
  -9   3   2  388.16   17.00
   9   3  -2  389.16   20.30
   9   3  -2  373.66   18.60
   9   3  -2  400.16   18.60
   9   3  -2  416.26   17.80
   8  -3  -2   41.70    3.90
   8  -3  -2   37.00    3.90
   8  -3  -2   55.39    5.30
   8   3  -2   43.10    4.70
   8   3  -2   34.00    5.10
   8   3  -2   45.50    5.70
  -8   3   2   39.10    4.40
   8   3  -2   48.30    6.70
   7  -3  -2   46.40    3.60
   7  -3  -2   44.40    3.80
   7  -3  -2   42.80    4.20
  -7   3   2   49.50    4.30
   7   3  -2   44.30    5.40
   7   3  -2   39.00    6.00
   7   3  -2   45.60    4.60
   7   3  -2   32.30    4.50
   6  -3  -2   31.80    2.80
   6  -3  -2   28.80    2.80
   6  -3  -2   25.00    2.90
  -6   3   2   29.90    2.90
   6   3  -2   27.90    5.00
   6   3  -2   27.30    3.70
   6   3  -2   22.10    3.90
   6   3  -2   28.20    3.90
   6   3  -2   23.40    3.00
   6   3  -2   31.20    2.40
   5  -3  -2  352.56   13.40
   5  -3  -2  366.66   13.40
   5  -3  -2  349.27   13.80
   5   3  -2  344.47   14.90
   5   3  -2  355.96   17.30
   5   3  -2  362.46   14.90
   5   3  -2  360.06   13.90
   5   3  -2  380.06   15.50
  -5   3   2  368.06   13.40
   5   3  -2  329.87   13.00
  -5   3   2  353.26   13.30
   4  -3  -2  418.36   15.20
   4  -3  -2  419.16   15.10
  -4  -3   2  421.56   14.50
   4  -3  -2  410.66   15.40
   4   3  -2  411.76   16.30
   4   3  -2  419.56   16.70
  -4   3   2  425.46   15.00
   4   3  -2  400.76   15.40
   4   3  -2  409.26   16.40
   4   3  -2  406.16   14.80
   4   3  -2  418.36   19.00
  -4   3   2  430.36   15.10
  -3  -3   2 1445.86   51.49
  -3  -3   2 1432.26   50.79
  -3  -3   2 1533.95   54.39
   3  -3  -2 1472.25   50.49
   3  -3  -2 1535.95   50.39
   3  -3  -2 1462.95   50.49
   3  -3  -2 1445.66   50.49
   3   3  -2 1424.46   51.29
   3   3  -2 1433.36   51.39
   3   3  -2 1427.66   50.49
   3   3  -2 1408.66   54.09
  -3   3   2 1536.05   50.39
  -3   3   2 1513.35   50.39
   3   3  -2 1371.66   50.09
  -3   3   2 1487.05   50.69
   3   3  -2 1494.35   51.69
  -3   3   2 1514.65   50.29
  -2  -3   2  126.19    5.80
   2  -3  -2  135.79    5.00
   2  -3  -2  136.39    5.10
  -2  -3   2  126.89    4.80
  -2  -3   2  127.69    5.10
  -2  -3   2  118.89    6.20
   2   3  -2  123.29    5.90
   2   3  -2  131.39    5.70
   2   3  -2  125.49    4.90
   2   3  -2  128.39    5.00
   2   3  -2  135.99    5.50
  -2   3   2  137.09    5.00
  -2   3   2  126.99    5.10
  -2   3   2  128.39    5.10
  -2   3   2  128.09    5.40
   2   3  -2  136.59    8.10
   2   3  -2  133.89    5.70
  -1  -3   2   33.20    4.00
   1  -3  -2   33.60    1.70
  -1  -3   2   35.50    2.20
  -1  -3   2   35.40    2.20
   1  -3  -2   34.80    1.80
  -1  -3   2   36.20    1.80
  -1  -3   2   34.90    1.60
  -1   3   2   35.70    1.90
   1   3  -2   26.00    3.50
  -1   3   2   36.40    1.90
  -1   3   2   36.20    1.70
   1   3  -2   34.20    1.60
   1   3  -2   33.60    2.00
   1   3  -2   33.70    2.30
   1   3  -2   38.20    2.10
   1   3  -2   31.60    1.90
   0  -3   2  189.58    7.20
   0  -3   2  172.78    6.70
   0  -3   2  183.98    6.50
   0  -3   2  180.88    7.10
   0  -3   2  176.18    7.10
   0  -3   2  181.38    8.40
   0  -3  -2  183.58    6.60
   0  -3   2  177.08    6.60
   0   3  -2  175.08    6.50
   0   3   2  180.98    6.70
   0   3   2  180.88    6.50
   0   3  -2  178.28    7.20
   0   3  -2  175.78    6.50
   0   3  -2  177.18    6.90
   0   3   2  185.18    7.20
   0   3  -2  170.58    6.90
   0   3  -2  176.68    8.80
   1  -3   2  501.65   17.60
  -1  -3  -2  510.85   17.80
  -1  -3  -2  532.95   18.60
   1  -3   2  504.85   17.60
  -1   3  -2  497.85   19.40
   1   3   2  527.05   18.20
   1   3   2  527.85   18.50
   1   3   2  517.05   17.80
  -1   3  -2  527.65   18.40
  -1   3  -2  511.05   18.40
  -1   3  -2  518.85   18.60
  -2  -3  -2  736.23   25.70
   2  -3   2  708.73   24.70
  -2  -3  -2  715.83   25.70
   2  -3   2  735.63   24.70
   2   3   2  724.73   27.70
   2   3   2  703.83   24.80
   2   3   2  739.43   25.60
  -2   3  -2  722.83   25.60
  -2   3  -2  715.93   25.70
   3  -3   2  205.88    7.60
   3  -3   2  192.58    7.50
  -3  -3  -2  206.38    7.70
   3   3   2  191.18    7.60
   3   3   2  197.78    8.20
  -3   3  -2  202.38    8.20
   3   3   2  201.58   10.70
  -4  -3  -2    1.00    0.80
  -4  -3  -2    1.70    2.70
   4  -3   2    2.50    1.00
   4  -3   2    0.90    1.00
   4   3   2   -0.70    2.00
  -4   3  -2    1.00    0.70
  -4   3  -2    7.00    1.70
   4   3   2    2.70    1.30
   5  -3   2   42.30    3.00
  -5  -3  -2   36.50    2.70
   5  -3   2   36.00    2.90
   5   3   2   32.10    5.30
   5   3   2   33.00    3.40
  -5   3  -2   44.80    2.80
  -5   3  -2   44.00    4.20
   6  -3   2  483.25   19.30
   6  -3   2  479.55   19.20
  -6  -3  -2  502.75   19.00
   6   3   2  533.15   23.00
  -6   3  -2  512.45   19.10
   6   3   2  489.25   22.30
   6   3   2  511.15   20.40
   6   3   2  537.65   23.20
  -6   3  -2  538.05   20.70
   7  -3   2   34.40    3.80
   7  -3   2   29.60    3.40
  -7   3  -2   31.60    4.60
  -7   3  -2   37.20    3.70
   7   3   2   46.30    6.40
   7   3   2   37.80    5.80
   7   3   2   28.50    5.30
   8  -3   2   35.80    4.30
   8  -3   2   28.90    3.80
  -8   3  -2   27.80    4.70
   8   3   2   37.70    6.30
   8   3   2   36.10    6.00
   8   3   2   20.40    5.10
   9  -3   2   68.29    6.40
   9  -3   2   79.69    6.20
   9   3   2   74.39    8.30
   9   3   2   80.79    8.80
  -9   3  -2   63.49    7.30
   9   3   2   61.29    8.00
  10  -3   2   63.89    6.40
  10  -3   2   87.49    6.80
  10   3   2   70.09    8.50
  10   3   2   95.89   10.10
 -10   3  -2   77.19    8.30
  10   3   2   78.09    8.60
  11  -3   2   20.20    4.30
  11  -3   2   19.50    4.50
  11   3   2   18.40    5.30
  11   3   2   21.10    5.90
 -11   3  -2   18.00    5.30
  11   3   2   21.30    5.90
  12  -3   2   55.39    6.70
  12  -3   2   42.50    6.10
  12   3   2   42.30    7.60
  12   3   2   46.10    8.40
  12   3   2   43.30    7.20
 -12   3  -2   48.30    7.40
  13  -3   2    2.90    3.80
  13  -3   2   10.40    4.50
  13   3   2    4.00    5.70
  13   3   2   11.10    5.60
  13   3   2    8.70    5.00
 -13   3  -2   14.40    5.20
  14  -3   2    9.20    4.50
  14  -3   2    7.60    4.60
  14  -3   2   13.70    5.90
 -14   3  -2    7.90    5.00
  14   3   2    3.90    4.80
  14   3   2   -1.30    4.90
  14   3   2    4.50    5.70
  14   3   2    8.30    5.60
 -15   3  -2   67.69    8.90
  15   3   2   57.99    9.60
  16   3   2   17.00    7.50
 -16   3  -2   15.30    6.20
  16   4  -2   33.20    9.40
  15  -4  -2   14.40    7.80
  15   4  -2   23.60    8.10
  15   4  -2   14.10    6.90
  14  -4  -2   -1.60    3.70
  14  -4  -2    2.60    4.40
  14  -4  -2    5.90    3.90
  14   4  -2    9.80    6.10
  14   4  -2    5.30    5.90
  14   4  -2    3.40    4.90
  14   4  -2   10.30    5.50
  13  -4  -2   38.70    5.70
  13  -4  -2   32.40    5.90
  13  -4  -2   39.00    7.00
  13   4  -2   27.80    6.20
  13   4  -2   45.40    8.30
  13   4  -2   40.20    7.70
  13   4  -2   38.20    8.10
 -13   4   2   33.90    5.80
  12  -4  -2   43.20    6.50
  12  -4  -2   42.70    5.50
  12  -4  -2   50.99    6.10
  12   4  -2   53.09    9.00
  12   4  -2   58.19    8.60
  12   4  -2   48.50    8.20
 -12   4   2   47.00    6.10
  12   4  -2   36.10    6.40
  11  -4  -2  159.08    8.90
  11  -4  -2  151.18   10.40
  11  -4  -2  145.29    9.00
  11   4  -2  150.98   10.40
  11   4  -2  128.69    8.00
  11   4  -2  154.28   11.30
  11   4  -2  167.08   12.80
  11   4  -2  168.38   12.10
 -11   4   2  152.28    9.40
  10  -4  -2   59.09    5.40
  10  -4  -2   46.60    6.00
  10  -4  -2   58.79    5.60
 -10   4   2   53.19    5.60
  10   4  -2   54.19    6.10
  10   4  -2   41.30    6.80
  10   4  -2   47.50    7.80
  10   4  -2   62.49    7.60
  10   4  -2   51.89    4.70
   9  -4  -2   25.00    3.30
   9  -4  -2   20.80    3.90
   9  -4  -2   28.20    3.70
   9   4  -2   20.90    5.00
   9   4  -2   27.20    3.20
   9   4  -2   18.90    5.40
   9   4  -2   26.60    4.30
   9   4  -2   17.00    4.60
  -9   4   2   29.40    3.90
   8  -4  -2   19.70    2.70
   8  -4  -2   21.30    3.60
   8  -4  -2   20.60    3.00
   8   4  -2   20.30    2.50
   8   4  -2   17.40    5.00
   8   4  -2   21.50    4.60
   8   4  -2   16.30    4.10
   8   4  -2   19.70    3.40
  -8   4   2   23.70    3.20
   7  -4  -2  385.86   15.10
   7  -4  -2  382.66   15.00
   7  -4  -2  388.96   15.90
   7   4  -2  381.06   17.20
  -7   4   2  397.76   15.20
   7   4  -2  388.66   17.50
   7   4  -2  361.66   14.50
   7   4  -2  424.16   18.10
   7   4  -2  397.26   16.00
   7   4  -2  375.86   19.90
   6  -4  -2  138.99    6.30
   6  -4  -2  140.89    6.20
   6  -4  -2  136.99    6.80
  -6   4   2  139.99    6.20
   6   4  -2  131.99   10.20
   6   4  -2  134.19    8.10
   6   4  -2  142.89    6.90
   6   4  -2  132.69    5.70
  -6   4   2  130.39    6.60
   6   4  -2  127.49    8.00
   6   4  -2  122.09    7.80
   5  -4  -2  919.91   33.00
   5  -4  -2  937.01   32.60
   5  -4  -2  913.71   32.50
  -5  -4   2  901.01   31.40
   5   4  -2  934.91   34.60
   5   4  -2  910.61   33.00
   5   4  -2  945.51   34.60
   5   4  -2  876.91   32.00
  -5   4   2  948.11   32.40
   5   4  -2  869.81   37.60
   5   4  -2  971.40   34.50
  -5   4   2  948.91   32.50
  -4  -4   2    1.10    0.90
   4  -4  -2    1.60    0.90
   4  -4  -2    2.00    0.90
   4  -4  -2    2.00    1.00
   4   4  -2    0.40    0.90
   4   4  -2    1.00    1.50
   4   4  -2    1.10    1.40
   4   4  -2    1.70    0.60
   4   4  -2   -0.80    1.40
  -4   4   2    4.00    0.90
  -4   4   2    1.90    0.80
   4   4  -2   -2.90    2.00
  -3  -4   2   52.59    7.00
   3  -4  -2   53.49    2.70
  -3  -4   2   54.49    3.90
   3  -4  -2   50.09    2.50
  -3  -4   2   42.40    3.40
  -3  -4   2   49.90    2.10
  -3   4   2   49.70    2.50
  -3   4   2   53.19    2.60
   3   4  -2   52.89    3.70
   3   4  -2   42.10    5.80
   3   4  -2   48.80    2.60
   3   4  -2   41.40    3.30
   3   4  -2   47.80    2.30
   3   4  -2   53.59    3.70
   3   4  -2   49.20    3.20
  -3   4   2   48.80    2.60
   2  -4  -2   39.50    2.10
  -2  -4   2   44.00    5.50
   2  -4  -2   44.80    2.20
  -2  -4   2   39.10    1.90
  -2  -4   2   44.70    2.20
  -2  -4   2   44.90    3.30
   2   4  -2   36.90    2.00
   2   4  -2   44.00    2.70
   2   4  -2   45.90    3.10
  -2   4   2   42.90    2.30
  -2   4   2   40.50    2.40
  -2   4   2   43.00    2.20
  -2   4   2   44.60    2.30
   2   4  -2   36.70    2.70
   2   4  -2   38.90    2.70
   2   4  -2   34.50    4.90
   1  -4  -2 2155.08   70.89
  -1  -4   2 2053.99   72.09
  -1  -4   2 2095.09   71.29
  -1  -4   2 2043.10   72.19
  -1  -4   2 2035.30   74.49
  -1  -4   2 2088.39   70.79
  -1   4   2 2208.28   71.39
  -1   4   2 2147.89   71.39
   1   4  -2 2117.39   72.09
   1   4  -2 2045.40   71.49
   1   4  -2 2118.39   71.59
   1   4  -2 2003.60   74.99
   1   4  -2 1981.10   70.79
   1   4  -2 2079.89   71.59
   1   4  -2 2019.70   71.49
  -1   4   2 2156.58   70.89
   0  -4  -2   15.90    1.50
   0  -4  -2    6.50    0.90
   0  -4   2    7.40    0.70
   0   4  -2   10.10    1.30
   0   4  -2    5.70    2.30
   0   4   2   10.40    1.50
   0   4  -2    8.60    1.50
   0   4   2   11.00    1.20
   0   4   2    7.60    0.70
   0   4  -2    7.40    0.90
   0   4  -2    6.60    0.80
   0   4  -2   10.30    1.30
  -1  -4  -2  782.22   27.20
  -1   4  -2  801.92   28.40
  -1   4  -2  842.72   28.10
   1   4   2  826.22   27.80
   1   4   2  848.82   28.20
  -1   4  -2  725.33   26.90
  -1   4  -2  774.42   29.60
  -1   4  -2  728.93   26.90
  -1   4  -2  817.82   28.00
  -2  -4  -2   95.69    3.70
   2   4   2   94.19    3.60
  -2   4  -2   94.29    4.50
  -2   4  -2   90.29    4.60
   2   4   2   96.09    6.60
   2   4   2   97.09    4.60
   2   4   2   94.79    4.50
   3  -4   2  850.61   28.70
   3  -4   2  868.11   28.70
  -3   4  -2  863.01   30.50
  -3   4  -2  825.42   29.90
   3   4   2  825.92   33.40
   3   4   2  810.22   28.80
   3   4   2  838.82   30.10
   4  -4   2   16.80    1.30
   4  -4   2   17.10    1.40
  -4  -4  -2   15.60    1.60
   4   4   2   18.00    1.60
  -4   4  -2   15.90    2.10
   4   4   2   16.20    2.20
   4   4   2   15.70    4.20
   5  -4   2 1031.30   36.10
  -5  -4  -2 1053.29   36.10
   5  -4   2 1017.80   36.10
  -5   4  -2 1035.60   37.30
   5   4   2 1066.59   37.60
   5   4   2  995.70   41.10
   6  -4   2  158.18    6.90
  -6  -4  -2  154.68    6.80
   6  -4   2  155.28    7.00
   6   4   2  172.88   11.20
   6   4   2  151.68    8.30
  -6   4  -2  161.58    7.20
   6   4   2  167.08   10.60
   6   4   2  159.78   10.90
  -6   4  -2  152.38    8.00
   7  -4   2    0.90    1.40
   7  -4   2   -0.90    1.30
  -7   4  -2   -3.70    1.50
   7   4   2   -2.50    1.90
  -7   4  -2   -1.40    1.20
   7   4   2   -0.70    3.00
   7   4   2   -1.30    3.00
   7   4   2    4.00    3.10
   8  -4   2   -0.10    1.70
   8  -4   2   -0.70    1.80
   8   4   2    2.10    3.70
   8   4   2    0.20    3.50
  -8   4  -2    1.10    2.60
   8   4   2    0.20    2.90
   9  -4   2  343.97   14.90
   9  -4   2  353.16   15.20
   9   4   2  374.76   19.10
   9   4   2  367.96   19.30
  -9   4  -2  328.67   16.70
   9   4   2  376.66   18.80
  10  -4   2   28.60    4.00
  10  -4   2   34.90    4.70
  10   4   2   27.30    6.00
  10   4   2   34.80    6.80
  10   4   2   31.00    6.30
 -10   4  -2   29.30    5.70
  11  -4   2   83.89    6.50
  11  -4   2   66.39    6.60
  11   4   2   76.19    9.10
 -11   4  -2   48.40    7.30
  11   4   2   77.29    9.30
  11   4   2   85.99   10.30
  12  -4   2    1.80    3.20
  12  -4   2    2.10    3.10
  12   4   2    0.70    4.30
 -12   4  -2    2.30    4.20
  12   4   2    2.00    4.70
  12   4   2   -3.10    3.90
  13  -4   2   55.39    6.80
  13  -4   2   32.20    7.00
  13  -4   2   49.99    6.40
  13   4   2   44.00    8.80
  13   4   2   41.50    8.10
 -13   4  -2   47.00    7.20
  13   4   2   41.70    7.70
  14  -4   2    8.40    6.00
  14   4   2   10.10    5.40
 -14   4  -2    6.00    4.70
  14   4   2   12.40    6.30
  14   4   2   14.80    6.70
  14   4   2   13.50    5.80
  15   4   2   25.20    7.90
 -15   4  -2   33.50    7.10
  15   4   2   25.00    7.30
  16   4   2   -2.60    5.50
  15   5  -2   15.20    7.60
  14  -5  -2   24.30    6.40
  14   5  -2   19.40    7.00
  14   5  -2   19.10    5.80
  14   5  -2   37.40    8.30
  14   5  -2   26.60    7.60
  13  -5  -2    0.60    3.30
  13  -5  -2   -3.70    4.30
  13  -5  -2    4.50    3.70
  13   5  -2    0.00    5.00
  13   5  -2   -1.70    4.20
  13   5  -2   -3.30    4.50
  13   5  -2   -0.70    4.60
  12  -5  -2   12.60    4.90
  12  -5  -2    9.20    3.30
  12  -5  -2    8.20    3.50
  12   5  -2   10.80    4.50
  12   5  -2   10.30    6.00
  12   5  -2   16.30    5.80
 -12   5   2   12.80    3.80
  12   5  -2   16.10    6.40
  11  -5  -2   -3.50    2.70
  11  -5  -2   -1.90    2.20
  11  -5  -2    0.50    2.60
  11   5  -2   -0.60    3.10
  11   5  -2    2.30    3.80
 -11   5   2    0.30    2.60
  11   5  -2    3.00    5.00
  11   5  -2   -1.30    4.00
  10  -5  -2   34.70    4.30
  10  -5  -2   38.90    5.40
  10  -5  -2   32.80    4.10
  10   5  -2   42.60    6.90
  10   5  -2   31.40    6.30
 -10   5   2   36.00    4.50
  10   5  -2   32.90    3.70
  10   5  -2   44.30    8.30
  10   5  -2   29.50    4.70
   9  -5  -2   -1.10    2.00
   9  -5  -2    1.80    1.80
   9  -5  -2    3.60    2.20
   9   5  -2    2.70    4.50
   9   5  -2    3.50    2.40
  -9   5   2    2.50    2.10
   9   5  -2   -0.50    3.10
   9   5  -2    2.10    1.70
   9   5  -2   -2.80    3.50
   8  -5  -2  176.68    8.30
   8  -5  -2  180.98    8.10
   8  -5  -2  177.78    9.20
   8   5  -2  170.28    7.60
   8   5  -2  161.68   10.70
   8   5  -2  182.28    9.40
  -8   5   2  175.78    8.40
   8   5  -2  172.28   13.00
   8   5  -2  178.98   10.80
   8   5  -2  180.28   10.90
   7  -5  -2    5.10    1.70
   7  -5  -2    3.40    1.50
   7  -5  -2    0.40    1.80
   7   5  -2    0.80    2.60
   7   5  -2    3.90    2.60
   7   5  -2   -1.00    3.10
   7   5  -2    0.00    1.60
   7   5  -2    2.50    1.10
   7   5  -2    5.60    3.20
  -7   5   2    5.70    1.70
   6  -5  -2   53.39    3.40
   6  -5  -2   50.99    3.90
   6  -5  -2   46.60    3.30
   6   5  -2   56.99    6.10
   6   5  -2   56.49    5.70
   6   5  -2   40.70    7.00
   6   5  -2   52.19    3.90
  -6   5   2   58.39    3.30
   6   5  -2   49.70    5.40
   6   5  -2   51.19    2.80
  -6   5   2   54.89    3.40
   5  -5  -2   64.29    3.60
   5  -5  -2   61.19    3.80
   5  -5  -2   72.09    3.60
  -5  -5   2   62.39    3.40
   5   5  -2   56.69    2.80
  -5   5   2   62.19    3.30
   5   5  -2   70.19    5.20
   5   5  -2   63.49    3.80
  -5   5   2   64.29    3.50
   5   5  -2   52.09    5.30
   5   5  -2   45.40    7.10
   5   5  -2   59.99    5.50
   4  -5  -2  247.88    9.70
  -4  -5   2  228.88   10.40
   4   5  -2  241.98   11.10
   4   5  -2  239.28   14.60
   4   5  -2  241.48    9.60
   4   5  -2  244.28   11.30
  -4   5   2  265.87    9.70
  -4   5   2  268.47   10.60
   4   5  -2  238.28    8.90
  -4   5   2  253.77    9.30
   4   5  -2  246.98   11.20
  -3  -5   2   43.30    2.00
   3  -5  -2   44.60    2.50
   3   5  -2   49.50    4.20
  -3   5   2   47.10    2.40
   3   5  -2   44.90    3.30
   3   5  -2   46.90    2.50
   3   5  -2   51.89    6.80
  -3   5   2   44.00    2.60
  -3   5   2   46.60    3.10
   3   5  -2   45.20    3.90
  -3   5   2   41.70    2.60
   3   5  -2   47.80    3.80
   2  -5  -2  668.03   22.80
  -2  -5   2  654.63   22.70
  -2  -5   2  648.04   28.80
   2   5  -2  653.43   24.30
   2   5  -2  634.54   22.70
   2   5  -2  627.94   24.00
  -2   5   2  671.13   23.00
   2   5  -2  665.63   23.80
  -2   5   2  686.03   23.50
  -2   5   2  677.03   23.30
   2   5  -2  635.64   23.90
   2   5  -2  635.94   28.00
  -1  -5   2  527.05   18.40
   1  -5  -2  543.05   18.60
  -1  -5   2  563.64   22.60
   1   5  -2  517.35   19.40
  -1   5   2  543.05   19.20
  -1   5   2  549.35   18.50
   1   5  -2  528.95   18.50
   1   5  -2  510.05   23.30
   1   5  -2  520.55   19.40
  -1   5   2  533.95   19.30
   1   5  -2  539.25   19.60
   1   5  -2  525.65   20.00
   1   5  -2  533.75   19.30
   0  -5   2   11.80    0.80
   0   5  -2   12.30    1.70
   0   5  -2   13.60    1.30
   0   5  -2   13.60    1.40
   0   5  -2   11.50    1.60
   0   5   2    9.30    1.70
   0   5   2   10.60    0.90
   0   5  -2   26.50    4.30
   0   5  -2   10.80    1.80
   0   5   2   12.40    1.40
  -1  -5  -2   11.10    0.90
  -1   5  -2   11.80    2.00
  -1   5  -2    9.60    1.60
   1   5   2   16.50    2.10
   1   5   2    8.50    1.30
  -1   5  -2    8.60    1.50
  -1   5  -2   11.00    0.80
  -1   5  -2   11.00    0.80
  -1   5  -2    8.10    2.60
  -2  -5  -2  750.72   25.70
   2   5   2  749.82   26.70
  -2   5  -2  749.82   26.80
   2   5   2  764.92   30.10
  -2   5  -2  726.03   26.90
   2   5   2  747.43   27.10
  -3   5  -2 1060.29   39.10
  -3   5  -2 1099.69   38.80
   3   5   2 1161.28   37.40
   3   5   2 1093.69   39.10
   3   5   2 1057.49   42.70
   4  -5   2  184.08    6.40
   4  -5   2  176.38    6.40
   4   5   2  182.48    8.30
  -4   5  -2  178.48    8.60
  -4   5  -2  171.78    7.90
   4   5   2  181.58   12.00
   4   5   2  174.48    6.40
   5  -5   2  106.19    4.40
   5  -5   2  102.39    4.40
  -5  -5  -2  108.29    4.80
   5   5   2  104.89    4.60
  -5   5  -2  107.29    5.80
   5   5   2  110.89    9.60
   5   5   2  108.99    6.20
   6  -5   2  363.46   13.30
   6  -5   2  363.46   13.30
  -6  -5  -2  367.26   13.30
  -6   5  -2  342.77   14.70
   6   5   2  360.86   18.90
   6   5   2  353.96   18.20
   6   5   2  347.97   15.20
   6   5   2  346.57   17.90
   7  -5   2  428.56   16.40
   7  -5   2  424.86   16.30
  -7  -5  -2  446.46   16.10
   7   5   2  437.66   22.00
   7   5   2  409.06   18.30
   7   5   2  466.95   21.90
  -7   5  -2  446.56   18.20
  -7   5  -2  451.55   17.10
   7   5   2  435.06   21.10
   8  -5   2  237.88   10.30
   8  -5   2  231.38   10.10
   8   5   2  250.97   15.40
   8   5   2  273.47   15.20
   8   5   2  256.57   15.00
   8   5   2  233.28   12.50
  -8   5  -2  235.98   11.90
   9  -5   2  249.18   11.40
   9  -5   2  280.17   11.70
   9   5   2  250.17   15.30
   9   5   2  274.07   16.50
  -9   5  -2  254.87   13.40
   9   5   2  275.57   16.20
  10  -5   2   41.50    4.50
  10  -5   2   44.70    4.50
  10   5   2   40.90    7.30
  10   5   2   37.20    7.50
  10   5   2   38.10    7.20
 -10   5  -2   35.50    5.90
  11  -5   2   23.60    3.90
  11  -5   2   23.30    4.00
  11   5   2   20.80    6.10
 -11   5  -2   17.30    4.80
  11   5   2   21.10    6.40
  11   5   2   14.20    5.90
  12  -5   2  108.79   13.20
  12   5   2  120.09   12.40
  12   5   2  116.69   12.60
 -12   5  -2  107.19   10.40
  12   5   2  142.29   12.20
  13  -5   2   91.39   10.80
  13   5   2  104.29   12.10
 -13   5  -2   81.79    9.30
  13   5   2  103.09   11.10
  13   5   2   83.79   11.00
  13   5   2   90.39   11.20
  14  -5   2    5.00    5.60
  14   5   2   -2.70    4.80
  14   5   2    7.90    5.70
  14   5   2   -2.30    4.80
 -14   5  -2    0.50    4.40
  14   5   2    2.10    5.20
 -15   5  -2   18.10    6.00
  15   5   2   18.30    6.90
  15   5   2   22.90    7.70
  15   6  -2    6.40    6.50
  14  -6  -2    6.50    5.10
  14   6  -2   21.30    8.00
  14   6  -2    6.40    5.10
  14   6  -2    2.40    5.70
  13  -6  -2    4.30    4.70
  13   6  -2    4.10    5.90
  13   6  -2    3.40    5.30
  13   6  -2    9.40    6.10
  13   6  -2   -3.10    3.50
  12  -6  -2   -1.80    3.60
  12  -6  -2   -1.40    2.80
  12  -6  -2   -0.20    2.80
 -12   6   2    0.50    2.60
  12   6  -2    0.20    4.70
  12   6  -2   -3.20    3.10
  12   6  -2    0.60    4.80
  12   6  -2   -3.70    4.10
  11  -6  -2   20.40    3.60
  11  -6  -2   23.20    3.90
  11  -6  -2   23.00    4.70
  11   6  -2   28.00    7.30
  11   6  -2   19.40    4.60
 -11   6   2   27.80    4.30
  11   6  -2   15.70    6.40
  11   6  -2   18.70    5.60
  10  -6  -2   -1.40    2.40
  10  -6  -2    0.40    2.10
  10  -6  -2   -0.50    2.10
  10   6  -2    1.20    2.60
 -10   6   2   -2.00    2.30
  10   6  -2   -0.90    4.40
  10   6  -2   -1.90    3.70
  10   6  -2   -2.60    3.40
   9  -6  -2    4.30    2.00
   9  -6  -2    5.50    2.40
   9  -6  -2   -2.50    2.30
   9   6  -2    3.60    3.70
   9   6  -2    1.10    3.80
  -9   6   2    4.10    2.20
   9   6  -2    4.50    5.20
   9   6  -2    3.60    1.70
   9   6  -2   -1.10    3.30
   9   6  -2    2.70    2.60
   8  -6  -2   12.50    2.30
   8  -6  -2   12.20    2.80
   8  -6  -2   12.10    2.30
   8   6  -2    9.70    2.70
   8   6  -2   21.70    5.20
   8   6  -2   17.50    4.40
   8   6  -2   15.50    5.60
   8   6  -2   10.90    1.80
  -8   6   2   11.90    2.40
   8   6  -2    8.10    3.90
   7  -6  -2   89.29    5.60
   7  -6  -2   84.89    4.80
   7  -6  -2   93.49    5.00
   7   6  -2   82.89    7.60
   7   6  -2   90.29    8.10
   7   6  -2   90.29    5.40
   7   6  -2   88.89   10.60
  -7   6   2   87.19    4.90
   7   6  -2  106.39    9.10
   7   6  -2   77.29    3.90
   6  -6  -2    5.50    1.80
   6  -6  -2    4.60    1.40
  -6  -6   2    2.40    0.90
   6   6  -2    1.60    1.50
  -6   6   2    3.20    1.20
   6   6  -2    5.40    2.70
   6   6  -2    2.60    2.80
   6   6  -2    3.40    0.80
   6   6  -2    0.30    3.30
  -6   6   2    3.50    1.50
   6   6  -2    1.10    2.60
  -5  -6   2   18.60    2.50
   5  -6  -2   22.00    2.40
  -5   6   2   22.30    2.30
   5   6  -2   19.60    3.50
  -5   6   2   17.70    1.80
   5   6  -2   13.50    3.30
   5   6  -2   16.30    3.20
   5   6  -2    8.80    4.50
   5   6  -2   18.90    2.30
   5   6  -2   20.10    1.40
  -5   6   2   17.20    2.80
   4  -6  -2  280.87   11.00
   4   6  -2  295.77   12.80
   4   6  -2  285.57   16.70
   4   6  -2  288.77   13.10
  -4   6   2  281.77   11.90
   4   6  -2  288.27   12.20
  -4   6   2  297.67   10.70
   4   6  -2  270.87   11.00
  -4   6   2  295.97   11.20
   4   6  -2  308.87   13.10
   3  -6  -2  273.27   10.20
  -3  -6   2  270.17    9.60
   3   6  -2  262.27   15.60
   3   6  -2  263.67   10.10
   3   6  -2  269.77   11.90
   3   6  -2  281.77   12.00
   3   6  -2  272.97   11.30
  -3   6   2  276.97   10.20
  -3   6   2  279.97   11.10
  -3   6   2  283.47   10.70
   3   6  -2  277.97   11.80
   2  -6  -2  103.99    4.30
  -2  -6   2  108.19    4.30
   2   6  -2  115.59    5.50
   2   6  -2  109.89    6.00
   2   6  -2  108.79    9.30
  -2   6   2  104.59    5.00
  -2   6   2  111.69    5.20
   2   6  -2  109.79    5.60
   2   6  -2  103.49    4.20
   2   6  -2  103.29    5.70
   1  -6  -2   48.80    2.30
   1   6  -2   53.69    6.90
   1   6  -2   46.10    3.30
  -1   6   2   48.70    4.30
  -1   6   2   47.70    3.10
   1   6  -2   52.99    3.50
   1   6  -2   43.00    3.10
   1   6  -2   47.50    3.70
  -1   6   2   49.80    2.20
  -1   6   2   52.99    3.10
   1   6  -2   51.09    3.30
   1   6  -2   47.70    2.10
   0  -6   2  724.53   25.50
   0   6   2  788.12   27.60
   0   6  -2  744.43   27.50
   0   6   2  750.52   25.60
   0   6   2  784.42   26.60
   0   6  -2  769.62   27.00
   0   6  -2  728.83   26.30
   0   6  -2  730.93   26.30
   0   6  -2  710.23   30.60
   0   6  -2  742.83   26.90
  -1  -6  -2   98.59    4.00
  -1   6  -2  122.29    5.30
  -1   6  -2   94.39    4.90
  -1   6  -2   90.29    3.80
   1   6   2   95.89    5.40
  -1   6  -2   91.99    3.80
   1   6   2  102.79    4.70
   1   6   2  100.39    4.00
  -1   6  -2   98.69    5.50
  -1   6  -2   99.99    7.30
  -2  -6  -2  612.24   20.90
  -2   6  -2  576.74   23.10
  -2   6  -2  616.04   22.30
   2   6   2  603.14   22.60
   2   6   2  584.24   22.10
  -2   6  -2  612.64   22.40
   2   6   2  651.33   26.40
   3   6   2    8.40    1.80
   3   6   2    5.10    1.90
   3   6   2    6.50    3.50
  -3   6  -2    7.30    1.80
  -3   6  -2    8.40    1.80
  -4   6  -2  114.49    5.90
   4   6   2  110.59    6.30
   4   6   2  134.29   10.20
  -4   6  -2  115.09    6.40
   5  -6   2   34.30    1.90
   5  -6   2   36.90    1.80
  -5  -6  -2   35.40    2.60
   5   6   2   29.20    6.10
   5   6   2   36.20    1.50
   5   6   2   31.10    3.60
  -5   6  -2   33.30    4.00
  -5   6  -2   37.60    3.60
  -6  -6  -2  697.33   24.10
   6  -6   2  673.23   23.70
   6  -6   2  680.63   23.80
   6   6   2  657.83   26.10
  -6   6  -2  667.63   25.50
   6   6   2  687.23   29.50
  -6   6  -2  678.63   26.80
   6   6   2  669.13   23.70
   6   6   2  667.33   29.70
   6   6   2  675.43   30.80
  -7  -6  -2   40.70    2.70
   7  -6   2   36.60    2.70
   7  -6   2   40.80    2.70
   7   6   2   38.00    4.60
   7   6   2   39.40    7.30
  -7   6  -2   34.20    4.00
   7   6   2   36.20    3.10
  -7   6  -2   35.70    3.40
   7   6   2   46.10    7.00
   7   6   2   25.20    5.70
   8  -6   2   55.79    3.70
   8  -6   2   52.59    3.50
   8   6   2   44.60    7.40
  -8   6  -2   50.39    5.50
   8   6   2   50.49    8.00
   8   6   2   48.80    7.30
   8   6   2   58.39    6.30
   9  -6   2  112.49    6.00
   9  -6   2  119.39    6.20
  -9   6  -2  104.09    7.90
   9   6   2  122.49   11.90
   9   6   2  107.09   10.80
   9   6   2  110.89    8.50
   9   6   2  112.99   12.30
  10  -6   2  197.88    9.30
  10  -6   2  184.78    9.20
  10   6   2  200.78   14.20
 -10   6  -2  200.08   11.50
  10   6   2  191.08   14.40
  10   6   2  188.08   13.40
  11   6   2   39.30    7.80
  11   6   2   48.90    9.00
  11   6   2   42.20    7.50
 -11   6  -2   33.00    6.00
  12  -6   2  120.29   11.40
 -12   6  -2  107.09   10.20
  12   6   2  112.29   12.80
  12   6   2   99.79   12.00
  12   6   2  131.79   13.00
  13  -6   2   57.79    9.00
 -13   6  -2   85.19    9.40
  13   6   2   85.69   10.40
  13   6   2   90.59   11.40
  13   6   2   87.59   11.50
  13   6   2   80.29   10.70
  14  -6   2   15.70    6.40
  14   6   2   11.30    6.30
  14   6   2    7.80    6.20
 -14   6  -2    8.20    4.90
  14   6   2   16.40    6.50
  15   6   2    1.90    6.40
  15   6   2    1.80    5.70
  15   7  -2    5.20    7.00
  14  -7  -2   48.50    8.20
  14   7  -2   53.59    8.30
  14   7  -2   70.99   10.90
  13  -7  -2   37.50    6.90
  13   7  -2   45.90    9.70
  13   7  -2   49.40    8.80
  13   7  -2   61.09   10.20
  13   7  -2   39.00    7.00
  12  -7  -2   27.60    5.60
  12   7  -2   27.90    7.20
  12   7  -2   19.30    6.30
  12   7  -2   19.30    4.80
  12   7  -2   21.90    7.60
  11  -7  -2   -0.40    3.40
  11   7  -2    5.50    5.40
  11   7  -2    5.90    4.60
  11   7  -2    5.90    3.80
 -11   7   2    4.50    2.90
  11   7  -2   11.20    6.50
  10  -7  -2  171.88    8.90
  10  -7  -2  182.68    8.80
  10  -7  -2  167.08    9.90
  10   7  -2  177.28   14.60
 -10   7   2  163.58    8.80
  10   7  -2  164.38   10.20
  10   7  -2  168.48   12.20
  10   7  -2  174.58   12.70
   9  -7  -2  204.08    9.50
   9  -7  -2  208.38    9.70
   9  -7  -2  207.38   10.60
   9   7  -2  220.88   13.60
   9   7  -2  214.88   12.90
  -9   7   2  207.98    9.80
   9   7  -2  211.38   10.80
   9   7  -2  190.98   15.50
   9   7  -2  212.68   13.50
   8  -7  -2  226.58   11.00
   8  -7  -2  242.88   10.30
   8   7  -2  237.48   14.00
   8   7  -2  227.48   11.10
   8   7  -2  227.88   12.90
   8   7  -2  244.98   13.60
   8   7  -2  224.58   16.40
  -8   7   2  225.28   10.20
   7  -7  -2    0.60    1.80
   7  -7  -2    0.50    1.50
   7   7  -2   -2.00    3.40
   7   7  -2    6.40    3.20
  -7   7   2    3.00    2.60
  -7   7   2    1.30    1.70
   7   7  -2   -0.40    3.30
   7   7  -2    4.80    2.90
   7   7  -2   -0.30    1.80
   7   7  -2    1.30    0.80
   6  -7  -2   59.99    4.20
  -6  -7   2   67.59    4.30
  -6   7   2   72.39    3.80
   6   7  -2   79.29    7.30
  -6   7   2   68.39    6.00
   6   7  -2   71.49    7.40
   6   7  -2   66.39    9.50
   6   7  -2   73.69    6.60
   6   7  -2   65.69    4.50
  -6   7   2   75.59    4.40
   5  -7  -2  380.26   14.50
  -5   7   2  388.96   14.70
   5   7  -2  378.46   21.20
  -5   7   2  384.16   15.70
   5   7  -2  379.36   16.50
  -5   7   2  394.96   14.00
   5   7  -2  373.16   14.50
   5   7  -2  386.06   16.90
   5   7  -2  357.36   16.90
   4  -7  -2  674.93   23.10
  -4   7   2  636.54   22.70
   4   7  -2  636.64   25.50
   4   7  -2  622.14   24.40
   4   7  -2  635.24   30.10
   4   7  -2  615.14   22.90
  -4   7   2  664.63   24.20
   4   7  -2  661.73   25.30
   4   7  -2  639.74   25.30
  -4   7   2  656.63   23.50
   3  -7  -2  134.59    5.20
  -3  -7   2  128.99    4.70
   3   7  -2  121.79    5.10
  -3   7   2  122.39    5.30
   3   7  -2  118.29    6.90
  -3   7   2  122.89    5.90
   3   7  -2   93.89   10.80
   3   7  -2  115.99    6.30
  -3   7   2  130.09    6.20
   3   7  -2  132.39    7.00
   3   7  -2  130.09    7.10
   2  -7  -2   15.30    1.30
  -2  -7   2   16.80    1.50
   2   7  -2   16.80    2.40
   2   7  -2   14.70    2.50
  -2   7   2   13.10    2.00
   2   7  -2   15.00    2.70
   2   7  -2   11.20    2.20
   2   7  -2   14.30    1.10
   2   7  -2   17.80    5.30
  -2   7   2   20.20    2.30
   1   7  -2  239.78   10.20
   1   7  -2  251.47   10.00
  -1   7   2  236.78    9.70
   1   7  -2  243.98   14.70
  -1   7   2  244.28   11.00
   1   7  -2  236.98   10.00
   1   7  -2  246.48   10.10
   1   7  -2  233.08   10.70
   0   7  -2  287.87   15.70
   0   7  -2  291.17   11.50
   0   7  -2  284.37   11.60
   0   7  -2  286.77   10.90
   0   7  -2  278.97   10.90
   0   7   2  287.87   12.10
   0   7   2  294.57   11.20
   0   7   2  268.97    9.90
   0   7  -2  289.17   12.30
  -1  -7  -2  512.35   17.40
   1  -7   2  500.45   17.10
  -1   7  -2  447.46   21.80
  -1   7  -2  504.25   18.70
  -1   7  -2  496.65   17.40
  -1   7  -2  487.35   18.60
  -1   7  -2  483.95   19.50
   1   7   2  506.25   19.20
  -1   7  -2  482.15   17.40
   1   7   2  487.65   17.20
   1   7   2  501.75   18.40
  -2  -7  -2   73.19    3.00
   2   7   2   72.19    4.20
   2   7   2   79.39    8.70
  -2   7  -2   76.49    4.60
   2   7   2   71.29    4.70
  -2   7  -2   73.99    5.40
  -2   7  -2   76.29    4.40
   3   7   2   11.80    2.20
  -3   7  -2   10.00    2.10
   3   7   2   11.30    2.30
   3   7   2   14.70    4.50
  -3   7  -2   11.50    2.10
   4   7   2    1.60    3.40
  -4   7  -2    5.60    1.70
  -4   7  -2    4.40    2.20
   4   7   2    6.60    2.10
  -5   7  -2  254.57   11.80
   5   7   2  252.57   11.60
  -5   7  -2  236.88   10.70
   5   7   2  251.07   15.90
  -6  -7  -2   -0.30    1.10
  -6   7  -2   -3.40    2.20
   6   7   2   -1.50    3.20
   6   7   2    5.90    3.70
   6   7   2    1.60    2.20
  -6   7  -2   -1.20    1.80
   6   7   2    2.40    3.80
   7  -7   2    4.70    1.20
  -7  -7  -2   10.30    1.60
   7  -7   2    6.80    1.30
  -7   7  -2    8.80    3.40
   7   7   2    7.10    5.00
   7   7   2   12.40    5.20
  -7   7  -2    8.40    2.80
   7   7   2    6.90    2.80
   7   7   2   16.00    5.10
   8  -7   2   34.60    2.90
   8  -7   2   32.50    2.70
   8   7   2   35.80    6.80
   8   7   2   26.50    7.10
   8   7   2   28.00    4.70
  -8   7  -2   33.30    4.40
   8   7   2   34.00    7.50
   9   7   2   60.59   10.10
   9   7   2   76.69    9.50
  -9   7  -2   63.29    6.40
   9   7   2   68.39    7.60
   9   7   2   64.69    9.30
  10   7   2   72.49   10.40
  10   7   2   52.39    7.40
  10   7   2   52.39    8.40
 -10   7  -2   57.29    6.80
  10   7   2   57.19    9.20
  11  -7   2   15.20    5.00
 -11   7  -2   15.70    4.50
  11   7   2   13.30    6.20
  11   7   2   18.70    6.90
  11   7   2   15.00    5.90
  12  -7   2    6.00    5.00
 -12   7  -2    6.80    4.20
  12   7   2    3.00    5.50
  12   7   2   -0.20    4.60
  12   7   2    5.80    5.50
  12   7   2   -6.00    3.90
  13  -7   2   22.40    6.50
  13   7   2   25.00    7.60
  13   7   2   19.40    6.90
 -13   7  -2   18.00    5.30
  13   7   2   26.10    7.70
  13   7   2   10.80    5.70
  14  -7   2   42.80    9.50
  14   7   2   52.59   10.00
  14   7   2   37.50    8.20
 -14   7  -2   50.19    8.20
  14   7   2   47.00    8.30
  15   7   2    9.50    7.70
  14  -8  -2    0.40    5.30
  14   8  -2   -1.90    6.80
  14   8  -2    0.50    4.20
  13  -8  -2    0.40    3.80
  13   8  -2    5.20    4.00
  13   8  -2    3.60    6.50
  13   8  -2    7.90    6.20
  12  -8  -2  104.39    9.90
  12   8  -2  122.69   13.40
  12   8  -2  150.38   16.00
  12   8  -2  141.79   13.40
  12   8  -2  108.49    9.90
  11  -8  -2  100.39    8.70
 -11   8   2  100.49    7.20
  11   8  -2  101.39   13.50
  11   8  -2   98.69   11.50
  11   8  -2   93.89    8.40
  11   8  -2  117.39   11.80
  10  -8  -2  158.08    9.30
  10   8  -2  159.18   14.10
  10   8  -2  140.89    9.30
  10   8  -2  143.89   12.80
  10   8  -2  159.68   16.00
  10   8  -2  124.79   11.70
 -10   8   2  147.89    8.30
   9  -8  -2    2.70    2.30
   9  -8  -2    3.40    2.60
  -9   8   2    5.70    2.40
  -9   8   2   11.50    4.50
   9   8  -2    9.50    4.50
   9   8  -2   -1.10    2.50
   9   8  -2    1.90    3.40
   9   8  -2    4.10    4.30
   9   8  -2    8.80    5.70
   8  -8  -2   81.49    5.60
  -8   8   2   81.59    7.60
  -8   8   2   81.09    5.30
   8   8  -2   70.29    7.70
   8   8  -2   68.29    7.90
   8   8  -2   75.09   11.30
   8   8  -2   82.89    8.90
   8   8  -2   76.59    5.70
   7  -8  -2  292.37   12.60
  -7   8   2  308.27   14.30
   7   8  -2  298.37   12.60
   7   8  -2  284.57   15.30
   7   8  -2  303.87   20.00
   7   8  -2  281.57   15.40
   7   8  -2  297.67   14.90
  -7   8   2  316.57   12.50
   6  -8  -2  861.31   30.80
  -6  -8   2  872.61   31.70
   6   8  -2  859.61   30.90
   6   8  -2  873.91   34.30
  -6   8   2  859.41   32.10
   6   8  -2  843.52   33.80
  -6   8   2  848.72   32.30
  -6   8   2  836.32   31.00
   6   8  -2  809.32   33.10
   6   8  -2  863.11   39.30
   5  -8  -2   28.30    2.60
  -5   8   2   29.70    3.10
  -5   8   2   36.80    4.10
   5   8  -2   26.70    4.60
  -5   8   2   29.10    2.20
   5   8  -2   26.60    2.60
   5   8  -2   29.30    4.00
   5   8  -2   22.60    6.50
   5   8  -2   23.40    4.20
   5   8  -2   33.00    4.40
   4  -8  -2   14.90    1.80
   4   8  -2   15.60    3.30
  -4   8   2   21.60    3.10
   4   8  -2   20.00    3.00
   4   8  -2   18.70    1.90
  -4   8   2   16.60    1.70
   4   8  -2   26.60    6.60
  -4   8   2   18.50    2.60
   4   8  -2   19.40    3.70
   4   8  -2   24.30    4.00
   3  -8  -2  164.58    6.40
  -3  -8   2  152.78    5.90
   3   8  -2  168.88   13.40
   3   8  -2  166.38    8.70
  -3   8   2  175.58    7.60
   3   8  -2  162.28    8.50
   3   8  -2  155.78    8.60
   3   8  -2  148.19    6.20
  -3   8   2  170.48    6.70
  -3   8   2  161.58    7.70
   3   8  -2  168.38    8.10
   2  -8  -2 1026.60   34.60
  -2  -8   2  999.30   34.90
  -2   8   2 1029.40   37.60
   2   8  -2  971.40   36.60
   2   8  -2 1033.80   36.60
   2   8  -2  958.00   42.70
   2   8  -2  969.10   36.30
   2   8  -2  994.90   34.40
   2   8  -2 1011.00   37.20
  -2   8   2 1046.10   36.10
  -2   8   2 1000.70   36.00
  -1   8   2   92.99    5.10
   1   8  -2  107.09    5.60
  -1   8   2  112.49    6.50
   1   8  -2   89.39   10.30
   1   8  -2  101.59    5.70
   1   8  -2   98.89    6.20
   1   8  -2   98.59    5.30
   1   8  -2   92.59    5.30
   0   8  -2  664.73   24.60
   0   8  -2  628.04   29.40
   0   8  -2  667.63   23.60
   0   8  -2  682.13   24.60
   0   8   2  656.53   24.10
   0   8  -2  653.03   23.70
   0   8  -2  650.73   25.30
   0   8   2  641.14   25.20
  -1  -8  -2   99.59    4.20
  -1   8  -2   98.69    4.20
   1   8   2   96.39    3.70
  -1   8  -2   95.09    5.40
  -1   8  -2  104.89    8.90
  -1   8  -2  103.19    6.40
  -1   8  -2  100.39    5.50
   1   8   2   88.89    5.80
  -1   8  -2   96.59    4.20
   1   8   2   99.09    5.30
  -2  -8  -2  399.06   13.40
  -2   8  -2  357.96   15.10
  -2   8  -2  375.36   15.10
   2   8   2  369.16   19.90
  -2   8  -2  381.16   16.30
   2   8   2  364.26   14.90
   2   8   2  394.06   15.80
   3   8   2   33.30    6.90
  -3   8  -2   32.70    3.50
  -3   8  -2   32.40    4.30
   3   8   2   32.10    3.80
  -3   8  -2   37.90    3.70
   3   8   2   32.00    3.50
  -4   8  -2  675.83   25.50
   4   8   2  691.93   32.00
   4   8   2  676.63   25.70
   4   8   2  679.33   26.20
  -4   8  -2  683.03   26.00
   5   8   2   68.49    9.90
  -5   8  -2   43.10    4.80
   5   8   2   63.39    5.60
  -5   8  -2   53.79    4.30
  -6  -8  -2    6.30    1.60
   6   8   2    1.40    2.40
   6   8   2   -0.80    3.50
  -6   8  -2    1.60    2.00
   6   8   2    2.00    4.00
   6   8   2    7.20    4.80
  -6   8  -2   -0.70    2.30
  -7  -8  -2    9.80    1.70
   7   8   2    6.60    4.80
  -7   8  -2    3.80    3.10
   7   8   2   10.50    5.10
   7   8   2   -0.60    3.80
  -7   8  -2   12.90    3.10
   7   8   2    4.20    2.80
   8   8   2  196.68   13.60
  -8   8  -2  183.18    9.80
   8   8   2  198.98   14.00
   8   8   2  182.38   10.80
   8   8   2  192.88   14.80
  -8   8  -2  181.88   11.90
   9   8   2   24.30    6.30
  -9   8  -2   25.60    4.50
  -9   8  -2   34.40    6.60
   9   8   2   27.30    5.50
   9   8   2   22.50    6.90
   9   8   2   29.30    7.40
  10  -8   2   28.10    5.70
  10   8   2   32.30    8.20
  10   8   2   42.70    8.00
 -10   8  -2   28.60    5.00
 -10   8  -2   25.90    6.90
  10   8   2   29.00    7.70
  10   8   2   31.50    6.40
  11  -8   2    0.10    3.80
 -11   8  -2    2.40    3.60
  11   8   2    1.70    5.20
  11   8   2    2.80    4.00
  11   8   2    3.40    4.80
  11   8   2    2.90    5.20
  12  -8   2    3.30    5.00
  12   8   2   12.30    7.20
  12   8   2   15.00    6.60
  12   8   2   -0.40    4.30
 -12   8  -2    1.90    4.20
  12   8   2   15.20    6.10
  13  -8   2   10.20    5.30
 -13   8  -2   10.00    5.00
  13   8   2   24.20    7.70
  13   8   2   16.30    6.20
  13   8   2    9.70    6.20
  14   8   2    5.70    6.00
  14   8   2   11.20    6.90
  14   9  -2    3.00    6.60
 -14   9   2    7.00    6.70
  13  -9  -2   59.59    7.80
  13   9  -2   70.39   11.40
 -13   9   2   35.80    8.10
  13   9  -2   64.69    8.10
  12  -9  -2   22.80    5.20
  12   9  -2   22.10    5.20
  12   9  -2   31.60    9.40
  12   9  -2   30.00    7.90
  12   9  -2   23.30    7.20
 -12   9   2   16.50    6.40
  11  -9  -2   -1.60    3.10
  11   9  -2    1.80    5.70
  11   9  -2    3.60    5.30
 -11   9   2   -4.50    3.90
  11   9  -2    2.80    5.10
  11   9  -2    5.70    5.30
  11   9  -2   -0.10    3.20
  10  -9  -2    4.20    3.10
  10   9  -2   10.70    6.60
 -10   9   2    8.80    3.10
  10   9  -2    9.20    4.80
  10   9  -2    9.30    5.00
  10   9  -2    4.50    5.50
  10   9  -2    8.10    3.40
 -10   9   2    0.80    4.20
   9  -9  -2  216.28   10.90
   9   9  -2  240.28   14.40
   9   9  -2  225.68   11.20
  -9   9   2  214.08   10.40
   9   9  -2  214.98   17.50
  -9   9   2  230.98   13.00
   9   9  -2  204.98   13.30
   9   9  -2  228.78   14.60
   8  -9  -2   11.50    2.80
  -8   9   2   13.80    2.90
   8   9  -2   10.80    2.70
  -8   9   2   10.00    4.00
   8   9  -2   20.10    5.10
   8   9  -2    9.30    4.40
   8   9  -2    5.40    4.10
   8   9  -2    7.30    5.60
   7  -9  -2  123.79    6.50
   7   9  -2  126.59   10.00
  -7   9   2  115.19    8.20
   7   9  -2  120.19    8.80
   7   9  -2  132.39    6.80
   7   9  -2  100.39    9.50
  -7   9   2  122.89    6.70
   7   9  -2  126.29   14.60
   6  -9  -2   54.09    3.80
   6   9  -2   41.60    8.70
  -6   9   2   52.89    4.50
   6   9  -2   55.29    6.80
  -6   9   2   53.89    5.40
   6   9  -2   52.89    6.80
   6   9  -2   50.69    3.80
   6   9  -2   51.69    6.10
   5  -9  -2  261.77    9.90
   5   9  -2  245.68   12.80
   5   9  -2  268.37   18.20
  -5   9   2  248.78   11.40
   5   9  -2  244.88    9.80
   5   9  -2  222.98   12.80
  -5   9   2  247.08   10.70
   5   9  -2  233.58   11.70
   5   9  -2  241.18   12.40
   4  -9  -2   49.50    3.00
  -4   9   2   51.59    4.30
  -4   9   2   56.09    4.80
   4   9  -2   44.30    5.30
   4   9  -2   46.00    5.60
   4   9  -2   54.29    9.00
   4   9  -2   48.60    5.40
  -4   9   2   52.59    2.90
   4   9  -2   48.10    2.90
  -3  -9   2  608.44   21.40
   3  -9  -2  644.14   21.80
  -3   9   2  653.73   23.40
   3   9  -2  609.94   23.80
   3   9  -2  570.04   30.10
   3   9  -2  608.74   24.50
   3   9  -2  662.23   25.00
  -3   9   2  615.24   22.10
  -3   9   2  645.84   23.50
   3   9  -2  609.84   24.20
   3   9  -2  581.34   21.60
   2  -9  -2  224.78    8.60
  -2  -9   2  238.68    9.10
  -2   9   2  232.58   10.30
   2   9  -2  226.68   10.80
   2   9  -2  225.88   10.50
  -2   9   2  232.08   11.60
   2   9  -2  238.58   10.70
   2   9  -2  237.58   11.40
  -2   9   2  256.67   10.40
   2   9  -2  235.78   16.30
  -1   9   2   10.90    3.00
  -1   9   2   12.60    2.30
   1   9  -2   12.20    2.50
   1   9  -2    8.00    2.20
   1   9  -2   13.30    5.60
   1   9  -2   14.20    3.00
   1   9  -2   15.90    2.40
   1   9  -2   14.30    2.50
   0   9  -2  241.18    9.90
   0   9   2  243.58   10.40
   0   9   2  253.07   11.60
   0   9  -2  237.38   11.60
   0   9  -2  220.98   15.50
   0   9  -2  241.58    9.80
   0   9  -2  241.48   10.70
   0   9  -2  250.77   10.90
  -1  -9  -2  505.15   17.10
  -1   9  -2  479.55   17.10
  -1   9  -2  471.65   17.10
   1   9   2  481.55   19.40
  -1   9  -2  457.45   18.60
  -1   9  -2  464.85   19.80
  -1   9  -2  462.25   18.70
  -1   9  -2  486.05   23.60
   1   9   2  468.25   18.30
   1   9   2  475.45   23.70
   2  -9   2  190.48    6.50
  -2  -9  -2  186.58    6.60
  -2   9  -2  171.98    8.60
  -2   9  -2  166.88    9.50
   2   9   2  156.38   12.70
  -2   9  -2  165.38    6.30
   2   9   2  174.58    8.50
  -2   9  -2  181.08   12.40
   2   9   2  165.18    6.60
  -2   9  -2  177.18    8.70
   2   9   2  181.98    9.20
   3  -9   2  150.68    6.10
  -3   9  -2  144.99    7.80
  -3   9  -2  148.09    9.00
  -3   9  -2  148.49    7.70
   3   9   2  150.08   12.50
   3   9   2  139.19    8.10
   4  -9   2  624.04   21.80
  -4   9  -2  564.94   23.10
  -4   9  -2  615.24   25.10
   4   9   2  564.04   22.90
   4   9   2  579.24   23.50
  -4   9  -2  573.74   22.80
   4   9   2  651.73   30.60
   5   9   2  115.39   11.20
  -5   9  -2  133.39    8.00
   5   9   2  139.29    8.50
   5   9   2  158.18   15.40
  -5   9  -2  140.29    7.50
   6   9   2   18.20    5.60
   6   9   2   12.30    3.40
   6   9   2   23.90    7.00
  -6   9  -2   17.30    3.20
   6   9   2   14.90    5.60
  -6   9  -2   11.80    3.40
   7  -9   2  154.38    8.50
   7   9   2  127.19   12.60
   7   9   2  139.79   14.80
  -7   9  -2  151.28    9.70
   7   9   2  135.09    9.10
  -7   9  -2  131.49    7.90
   7   9   2  137.89   13.40
   8  -9   2  314.87   15.40
  -8   9  -2  327.67   15.20
   8   9   2  354.76   21.50
   8   9   2  352.76   16.70
  -8   9  -2  328.07   16.80
   8   9   2  354.86   20.00
   8   9   2  333.37   19.20
   9  -9   2   16.70    4.30
  -9   9  -2    6.70    4.50
   9   9   2   11.60    4.70
   9   9   2   12.30    6.30
   9   9   2    0.10    4.40
  -9   9  -2   15.30    4.00
   9   9   2   12.40    6.30
  10  -9   2   26.70    5.50
  10   9   2   29.30    8.60
  10   9   2   19.40    4.90
  10   9   2   30.80    8.20
  10   9   2   35.20    6.40
  10   9   2   18.60    6.20
 -10   9  -2   29.20    6.50
 -10   9  -2   37.60    5.60
  11  -9   2   47.90    7.10
  11   9   2   38.00    7.30
 -11   9  -2   29.90    5.70
  11   9   2   54.99   10.20
  11   9   2   49.40    8.80
  11   9   2   38.60    6.70
  11   9   2   37.80    8.80
 -11   9  -2   30.30    7.30
  12  -9   2   80.99    9.20
  12   9   2   59.99    9.70
  12   9   2   79.79    9.30
  12   9   2   74.29   11.30
 -12   9  -2   84.29    8.70
 -12   9  -2   68.69   10.90
  12   9   2   69.99   11.80
  13  -9   2    5.40    4.80
 -13   9  -2    0.10    4.50
  13   9   2    2.00    5.70
 -13   9  -2   -9.00    5.40
  13   9   2    1.20    4.80
  14   9   2   28.20    8.70
 -14   9  -2   22.70    8.00
 -14  10   2    3.40    6.10
 -13  10   2    2.90    5.40
  13  10  -2   10.50    6.80
  12 -10  -2   -3.60    3.30
 -12  10   2    0.30    5.50
  12  10  -2    2.70    6.40
  11 -10  -2    7.20    3.60
  11  10  -2   11.40    7.30
  11  10  -2   13.10    6.10
 -11  10   2    0.00    5.00
  11  10  -2    8.70    5.60
  11  10  -2   -4.80    4.80
  10 -10  -2   -1.20    2.60
  10  10  -2    3.20    4.90
  10  10  -2    9.80    4.80
 -10  10   2    2.80    4.00
 -10  10   2    0.50    2.70
  10  10  -2    6.10    6.40
  10  10  -2    1.40    4.80
   9 -10  -2   -1.20    2.20
   9  10  -2    0.10    2.50
   9  10  -2   -3.90    3.40
  -9  10   2   -2.90    3.20
   9  10  -2   -1.50    3.90
   9  10  -2    5.80    4.50
  -9  10   2   -0.80    2.20
   9  10  -2    3.20    6.10
   8 -10  -2   -0.60    2.40
  -8  10   2   -1.60    3.30
   8  10  -2   -1.00    1.90
   8  10  -2    0.40    3.40
   8  10  -2   -2.80    3.70
  -8  10   2   -0.60    2.10
   8  10  -2    5.10    5.70
   8  10  -2   -4.20    3.40
   7 -10  -2   58.59    4.30
   7  10  -2   53.09    4.40
   7  10  -2   62.69   11.20
  -7  10   2   60.39    5.10
  -7  10   2   51.59    6.00
   7  10  -2   43.70    6.70
   7  10  -2   44.20    6.70
   7  10  -2   47.30    6.30
   6 -10  -2    0.60    1.50
  -6  10   2    2.10    2.60
   6  10  -2   -1.50    3.10
   6  10  -2   -0.50    3.10
   6  10  -2    2.20    5.00
   6  10  -2   -2.40    3.20
  -6  10   2    0.10    2.00
   6  10  -2    1.90    1.50
   5 -10  -2    9.70    1.70
   5  10  -2    7.90    3.40
  -5  10   2   13.20    2.90
  -5  10   2   14.10    2.80
   5  10  -2    9.00    5.50
   5  10  -2    9.30    1.60
   5  10  -2   11.30    4.00
   5  10  -2    5.50    3.30
   5  10  -2   10.30    3.00
   4 -10  -2    0.90    1.00
   4  10  -2    8.40    3.10
   4  10  -2   -0.30    2.00
   4  10  -2    2.00    2.50
   4  10  -2   -1.30    2.40
   4  10  -2    4.30    4.80
   4  10  -2    1.20    0.90
  -4  10   2    3.50    2.20
  -4  10   2    2.90    2.00
   3 -10  -2  374.56   13.50
  -3  10   2  346.87   15.20
   3  10  -2  372.96   15.90
   3  10  -2  359.16   13.20
  -3  10   2  400.76   15.60
   3  10  -2  349.47   22.50
   3  10  -2  383.76   16.20
   3  10  -2  403.06   16.70
  -3  10   2  381.76   17.30
   3  10  -2  396.26   17.00
  -2 -10   2   30.00    2.50
  -2  10   2   30.80    3.90
   2  10  -2   30.30    3.80
  -2  10   2   31.00    4.60
  -2  10   2   28.80    3.40
   2  10  -2   26.70    7.30
   2  10  -2   27.80    3.60
   2  10  -2   31.40    3.70
   2  10  -2   34.70    4.50
   1  10  -2    0.00    2.20
   1  10  -2    1.20    1.60
  -1  10   2    1.30    1.90
   1  10  -2   -1.00    1.70
  -1  10   2   -1.40    2.20
   1  10  -2    0.20    1.70
   1  10  -2    0.80    4.00
   0  10  -2   10.60    2.50
   0  10  -2   10.80    2.70
   0  10  -2    7.20    4.80
   0  10  -2   15.50    3.60
   0  10   2   12.80    3.30
   0  10  -2    9.80    1.90
   0  10   2    9.40    2.50
   0  10  -2   10.00    1.90
  -1 -10  -2  844.62   28.60
  -1  10  -2  840.32   32.00
   1  10   2  791.92   31.30
   1  10   2  801.32   36.60
  -1  10  -2  826.42   28.70
  -1  10  -2  822.82   28.80
  -1  10  -2  787.02   30.50
  -1  10  -2  785.12   36.50
  -1  10  -2  792.22   30.40
   1  10   2  848.52   30.30
  -2 -10  -2   96.99    3.90
   2  10   2   86.99    5.90
   2  10   2   83.99   11.20
  -2  10  -2   97.09    3.90
  -2  10  -2   87.79    5.90
  -2  10  -2   90.09    3.60
   2  10   2   87.79    6.50
  -2  10  -2   92.79    6.00
  -2  10  -2   92.39   11.10
  -2  10  -2   93.69    7.90
   3 -10   2  100.89    4.30
   3  10   2  111.39    7.10
   3  10   2  103.79    6.30
  -3  10  -2  108.29    6.40
   3  10   2  118.69   13.50
  -3  10  -2   99.09    6.40
  -3  10  -2   92.79    8.20
   3  10   2   96.59    4.50
   4 -10   2   89.99    4.50
   4  10   2   80.99   11.50
  -4  10  -2   92.49    6.00
  -4  10  -2   89.29    8.30
   4  10   2   89.29    6.70
  -4  10  -2   88.09    6.30
   4  10   2  100.29    6.50
   5 -10   2  467.45   16.50
   5  10   2  389.76   21.80
   5  10   2  412.76   18.50
  -5  10  -2  429.36   18.40
  -5  10  -2  406.26   19.90
   5  10   2  410.36   24.60
   5  10   2  410.56   21.90
  -5  10  -2  428.86   17.70
   6 -10   2   62.19    4.80
   6  10   2   71.39   11.00
  -6  10  -2   63.49    6.30
  -6  10  -2   56.59    5.50
   6  10   2   61.99    6.40
   6  10   2   86.59   10.90
   6  10   2   57.59    8.50
   7 -10   2  310.87   14.50
  -7  10  -2  367.26   15.50
   7  10   2  327.77   15.10
  -7  10  -2  340.87   16.40
   7  10   2  363.36   16.60
   7  10   2  354.56   22.40
   7  10   2  336.17   20.20
   7  10   2  329.57   19.50
   8 -10   2  119.79    8.10
  -8  10  -2  107.69    9.80
   8  10   2  115.69    9.90
   8  10   2  107.49    8.00
   8  10   2  147.99   14.50
   8  10   2  124.19   15.00
  -8  10  -2  106.09    7.70
   8  10   2  116.19   12.50
   9 -10   2   61.49    6.60
   9  10   2   53.79    7.50
   9  10   2   72.89   10.80
  -9  10  -2   74.89    8.60
   9  10   2   61.09    6.80
   9  10   2   69.19   10.30
  -9  10  -2   55.49    6.10
   9  10   2   63.49   11.30
  10 -10   2    2.90    3.30
 -10  10  -2    7.20    4.70
  10  10   2   -0.70    4.60
  10  10   2    3.40    4.20
  10  10   2   -0.30    5.70
 -10  10  -2   -0.40    2.90
  10  10   2    2.40    5.80
  11 -10   2  225.28   13.20
  11  10   2  177.28   18.20
 -11  10  -2  209.98   15.00
  11  10   2  229.18   17.00
  11  10   2  189.58   13.70
  11  10   2  263.37   17.00
 -11  10  -2  189.98   12.20
  12 -10   2   51.69    7.50
  12  10   2   45.60   11.70
 -12  10  -2   51.59    7.20
  12  10   2   56.89   10.40
 -12  10  -2   46.10    9.00
  13  10   2    6.70    7.30
 -13  10  -2   -8.10    5.60
  13  11  -2    4.80    7.40
 -13  11   2    4.80    6.50
  12  11  -2   14.90    6.40
 -12  11   2    6.00    5.50
  12  11  -2    7.10    6.60
  11  11  -2    5.20    6.20
  11  11  -2    1.20    5.00
 -11  11   2    6.20    5.50
  11  11  -2    5.30    5.70
 -10  11   2   64.89    8.50
  10  11  -2   42.70   10.60
  10  11  -2   62.49    8.80
  10  11  -2   83.99   10.70
  10  11  -2   61.39   10.10
   9  11  -2   38.00    7.60
   9  11  -2   33.70    6.80
   9  11  -2   27.30    7.00
  -9  11   2   34.80    4.60
   9  11  -2   36.60    9.70
  -9  11   2   36.20    6.40
   8  11  -2   77.59    9.30
   8  11  -2   79.89    8.80
   8  11  -2   87.99   13.90
  -8  11   2   72.09    6.30
   8  11  -2   79.79    9.00
  -8  11   2   75.89    7.50
  -7  11   2   26.10    4.60
   7  11  -2   37.90    6.60
   7  11  -2   29.00    5.60
   7  11  -2   50.09    7.50
  -7  11   2   27.50    4.00
   7  11  -2   37.80    9.40
  -6  11   2   41.80    4.50
   6  11  -2   32.30    5.40
   6  11  -2   41.00    9.40
   6  11  -2   36.40    5.70
  -6  11   2   32.10    4.60
   6  11  -2   28.80    5.50
   5  11  -2    6.80    3.40
   5  11  -2   -0.30    2.90
   5  11  -2   -0.40    4.60
   5  11  -2   -0.70    3.00
  -5  11   2   -1.30    2.10
  -5  11   2    4.50    2.50
   5  11  -2    0.30    2.60
   4  11  -2  183.88    9.90
  -4  11   2  197.48   11.70
   4  11  -2  182.48   10.70
   4  11  -2  192.88   10.50
  -4  11   2  186.58    9.40
  -4  11   2  183.58    9.40
   4  11  -2  205.48   17.10
   4  11  -2  173.18   10.70
  -3  11   2  211.48   10.10
   3  11  -2  212.78   10.50
  -3  11   2  212.98   11.90
   3  11  -2  214.48   11.50
  -3  11   2  202.68   10.00
   3  11  -2  207.98   10.90
   3  11  -2  203.08   10.60
   3  11  -2  184.68   16.60
   2  11  -2    6.80    2.50
   2  11  -2   15.20    3.70
  -2  11   2   13.70    3.80
   2  11  -2    9.60    6.30
   2  11  -2   10.30    2.80
  -2  11   2    9.70    2.50
   2  11  -2    5.70    2.60
   1  11  -2   17.70    2.70
   1  11  -2   26.90    8.30
  -1  11   2   16.90    3.80
  -1  11   2   17.40    2.90
   1  11  -2   16.70    3.10
   1  11  -2   20.80    4.10
   1  11  -2   17.70    2.90
   0 -11  -2  253.67    9.70
   0  11  -2  241.78   10.00
   0  11  -2  255.17   12.60
   0  11   2  245.98   11.00
   0  11  -2  226.88    9.90
   0  11  -2  219.78   16.90
   0  11  -2  242.68   11.60
   0  11  -2  233.38   11.20
   0  11   2  217.98   12.00
  -1 -11  -2   60.19    3.20
   1  11   2   50.79    4.70
  -1  11  -2   50.69    5.20
  -1  11  -2   44.40    5.70
   1  11   2   49.70    9.00
  -1  11  -2   47.00    4.70
   1  11   2   58.59    5.90
  -1  11  -2   49.99    3.20
  -1  11  -2   56.69    9.30
  -2 -11  -2    1.10    0.90
   2  11   2    3.90    5.00
  -2  11  -2    3.10    4.80
  -2  11  -2    1.30    2.80
  -2  11  -2    0.90    2.20
   2  11   2   -0.10    2.70
   2  11   2   -0.10    1.90
  -2  11  -2   -1.30    2.10
   3  11   2   50.09    4.90
  -3  11  -2   53.79    5.30
   3  11   2   63.39    6.30
  -3  11  -2   47.30    8.30
  -3  11  -2   50.69    5.00
   3  11   2   56.59   10.30
  -3  11  -2   58.39    6.70
   4  11   2  224.88   14.80
   4  11   2  227.38   11.30
   4  11   2  237.28   12.40
   4  11   2  244.88   18.80
  -4  11  -2  217.28   11.30
  -4  11  -2  244.98   11.50
  -4  11  -2  236.88   13.30
  -5  11  -2   28.70    5.60
   5  11   2   18.40    5.70
  -5  11  -2   29.30    4.40
  -5  11  -2   29.00    4.50
   5  11   2   40.80    5.40
   5  11   2   44.20    7.80
   5  11   2   32.70    8.90
  -6  11  -2   29.60    6.20
   6  11   2   41.70    7.80
  -6  11  -2   29.50    4.50
   6  11   2   29.60    8.70
   6  11   2   23.40    6.50
  -6  11  -2   26.80    4.70
   6  11   2   22.90    4.70
   7  11   2    7.10    5.60
   7  11   2    4.10    5.80
   7  11   2    5.00    3.50
  -7  11  -2   10.80    3.40
   7  11   2    6.00    5.30
  -7  11  -2    7.60    4.10
   8  11   2  151.28   16.80
  -8  11  -2  151.88    9.50
  -8  11  -2  139.59   10.50
   8  11   2  172.48   15.20
   8  11   2  193.68   16.90
   8  11   2  165.48   11.20
  -9  11  -2   60.69    6.60
   9  11   2   79.69    8.70
   9  11   2   74.69   10.50
   9  11   2   68.39   10.40
   9  11   2   96.49   13.70
  -9  11  -2   90.89    9.60
  10  11   2   22.40    7.50
 -10  11  -2   25.00    6.20
  10  11   2   23.70    8.30
  10  11   2   25.70    6.60
 -10  11  -2   13.40    4.10
  10  11   2   26.20    8.00
  11  11   2   30.90   10.90
  11  11   2   30.90    9.30
  11  11   2   22.90    8.50
  11  11   2   19.10    6.60
 -11  11  -2   21.30    5.00
 -11  11  -2   19.70    6.90
  12  11   2   36.80    9.50
  12  11   2   40.70    8.10
 -12  11  -2   27.10    7.60
 -12  11  -2   33.40    6.10
  13  11   2   46.20   17.50
  12  12  -2   15.60    6.80
  12  12  -2   14.50    7.10
 -12  12   2   28.10    7.20
  11  12  -2  230.98   16.60
 -11  12   2  187.58   14.30
  11  12  -2  195.08   14.90
  10  12  -2    5.70    8.40
  10  12  -2   14.20    6.40
  10  12  -2    7.80    5.20
 -10  12   2    5.00    5.00
  10  12  -2    2.30    5.40
   9  12  -2   -2.60    4.40
   9  12  -2    0.00    4.20
   9  12  -2    0.20    4.20
  -9  12   2    1.50    4.30
   9  12  -2    9.90    8.00
  -8  12   2   28.00    5.20
   8  12  -2   28.90    7.20
   8  12  -2   37.20   10.50
   8  12  -2   22.80    6.10
  -8  12   2   26.70    4.30
   8  12  -2   27.20    6.60
  -7  12   2  426.96   18.60
   7  12  -2  447.36   21.90
   7  12  -2  500.05   29.10
   7  12  -2  457.05   21.40
   7  12  -2  444.96   21.50
  -7  12   2  440.86   19.70
   6  12  -2   56.89    7.40
   6  12  -2   51.39    6.90
   6  12  -2   40.00    9.50
   6  12  -2   55.39    7.10
  -6  12   2   70.49    6.80
  -6  12   2   58.09    5.60
  -5  12   2  192.18   12.80
  -5  12   2  178.58    9.50
   5  12  -2  182.78   11.00
   5  12  -2  155.48   10.00
   5  12  -2  174.78   18.50
  -5  12   2  162.68    9.70
   5  12  -2  166.88   11.00
   5  12  -2  181.38   11.30
   4  12  -2    5.20    3.40
   4  12  -2    3.10    3.50
  -4  12   2    7.00    3.00
   4  12  -2   17.80    8.30
  -4  12   2   12.40    3.20
  -4  12   2    9.10    4.40
   4  12  -2   12.60    4.40
   4  12  -2    8.60    3.30
   3  12  -2  253.57   12.10
   3  12  -2  225.88   11.80
  -3  12   2  261.57   13.80
   3  12  -2  256.27   12.30
   3  12  -2  213.38   18.40
  -3  12   2  236.28   11.60
  -3  12   2  245.98   11.80
   3  12  -2  233.28   13.00
   2  12  -2   54.29    6.50
  -2  12   2   72.69    5.40
   2  12  -2   56.29   11.30
  -2  12   2   56.39    6.70
   2  12  -2   63.59    5.50
   2  12  -2   62.69    6.20
   2  12  -2   64.49    5.80
   1  12  -2  411.26   18.30
   1  12  -2  401.56   15.80
   1  12  -2  350.56   23.90
   1  12  -2  386.56   16.80
  -1  12   2  362.86   17.70
  -1  12   2  395.16   16.30
   1  12  -2  392.76   15.90
   0 -12  -2   17.70    2.30
   0  12   2   17.00    4.10
   0  12   2   17.30    3.40
   0  12  -2   16.00    4.10
   0  12  -2   13.30    3.30
   0  12  -2   25.30    8.20
   0  12   2   40.00    8.90
  -1  12  -2    3.70    2.70
   1  12   2    6.20    3.30
   1  12   2    4.60    2.30
   1  12   2   -2.20    5.60
  -1  12  -2    5.70    2.70
  -1  12  -2    1.00    3.20
  -1  12  -2    2.30    5.20
   2  12   2    1.60    2.80
  -2  12  -2    5.20    5.30
  -2  12  -2   -0.90    2.60
   2  12   2    1.60    2.30
   2  12   2    5.50    5.70
  -2  12  -2    0.90    3.20
  -2  12  -2    1.70    2.70
  -3  12  -2  270.07   12.80
   3  12   2  243.88   15.60
   3  12   2  263.97   12.60
  -3  12  -2  264.97   12.80
  -3  12  -2  274.37   14.70
   3  12   2  286.67   13.80
  -3  12  -2  253.67   18.40
   3  12   2  277.17   20.90
  -4  12  -2   67.79    6.20
   4  12   2   67.59    9.70
   4  12   2   53.49   10.90
  -4  12  -2   65.69    6.40
   4  12   2   66.39    7.10
  -4  12  -2   59.29    9.80
  -4  12  -2   60.89    7.70
   4  12   2   58.69    5.90
   4  12   2   63.49    8.90
   5  12   2   46.70   10.90
   5  12   2   28.00    7.40
   5  12   2   20.60    5.90
  -5  12  -2   18.70    5.20
  -5  12  -2   28.70    4.30
  -5  12  -2   19.90    4.10
   5  12   2   27.50    5.00
   6  12   2    3.30    5.70
   6  12   2    4.90    5.20
  -6  12  -2   -1.10    2.90
   6  12   2    0.90    4.60
  -6  12  -2   -4.30    2.50
  -6  12  -2   -0.60    4.00
   6  12   2   -3.30    2.80
  -7  12  -2   29.40    7.00
  -7  12  -2   29.00    5.30
   7  12   2   36.60    9.40
   7  12   2   35.70    8.30
   7  12   2   26.60    7.00
  -7  12  -2   28.90    4.90
   7  12   2   23.30    5.50
   8  12   2    1.80    6.50
   8  12   2    2.10    5.90
   8  12   2    2.30    3.70
   8  12   2    7.00    5.80
  -8  12  -2    2.80    3.00
  -8  12  -2    3.30    4.20
   9  12   2   -0.30    6.30
   9  12   2    6.00    5.60
  -9  12  -2    9.80    4.90
   9  12   2    3.50    4.70
   9  12   2   -0.30    5.40
  -9  12  -2    9.30    4.00
  10  12   2   -0.50    5.90
  10  12   2    0.80    8.60
  10  12   2   -0.70    4.10
  10  12   2   -1.60    6.30
 -10  12  -2   -2.30    4.90
 -10  12  -2   -3.00    3.40
 -11  12  -2    0.00    4.00
 -11  12  -2    8.40    6.40
  11  12   2    0.40    6.20
  11  12   2    5.60    5.50
  12  12   2    3.00    5.30
  12  12   2    3.20    7.30
 -12  12  -2    4.20    6.50
  12  13  -2   16.20    8.90
 -12  13   2   27.70    7.50
  11  13  -2    4.90    5.40
 -11  13   2    4.40    5.10
  11  13  -2    4.00    6.80
  10  13  -2   80.59   10.40
  10  13  -2   78.99   10.90
  10  13  -2  100.59   12.60
 -10  13   2   96.99    9.90
  -9  13   2    6.00    4.00
   9  13  -2   10.00    6.00
   9  13  -2    9.00    5.60
   9  13  -2    2.60    4.90
  -8  13   2  188.38   10.90
   8  13  -2  216.48   14.70
   8  13  -2  193.88   20.90
   8  13  -2  196.78   13.50
   8  13  -2  202.48   14.00
  -8  13   2  202.28   12.00
  -7  13   2    1.40    3.60
   7  13  -2    6.00    4.50
   7  13  -2    0.60    4.40
  -7  13   2    4.70    3.20
   7  13  -2    4.80    4.40
   7  13  -2    1.30    6.80
   6  13  -2   27.80    9.50
   6  13  -2   36.10    6.50
  -6  13   2   14.50    5.90
  -6  13   2   32.70    4.80
   6  13  -2   39.20    6.60
  -6  13   2   29.10    4.80
   6  13  -2   44.30    7.00
   5  13  -2   29.50    9.10
   5  13  -2   25.80    5.40
  -5  13   2   31.40    4.90
  -5  13   2   31.80    6.50
   5  13  -2   29.80    6.10
   5  13  -2   34.40    5.30
  -5  13   2   25.00    4.30
   5  13  -2   33.10    5.50
   4  13  -2  544.65   22.60
  -4  13   2  520.25   21.50
   4  13  -2  468.95   30.00
   4  13  -2  508.05   22.10
   4  13  -2  526.95   22.10
   4  13  -2  519.85   23.50
  -4  13   2  507.65   21.40
  -4  13   2  518.15   23.90
   3  13  -2   32.80    6.00
  -3  13   2   24.50    5.60
  -3  13   2   26.20    4.40
   3  13  -2   28.90    4.50
   3  13  -2   13.30    7.50
   3  13  -2   24.20    4.40
   3  13  -2   28.10    4.50
  -2  13   2   40.30    4.80
   2  13  -2   41.60    6.10
   2  13  -2   32.30    9.50
   2  13  -2   37.30    5.00
  -2  13   2   51.99    6.70
   1 -13  -2  117.79    6.30
   1  13  -2  111.49   15.40
   1  13  -2  123.69    9.30
   1  13  -2  134.19    8.10
  -1  13   2  108.49    7.30
  -1  13   2  115.09    9.90
  -1  13   2  107.09   14.20
   0  13   2  496.85   20.80
   0  13  -2  559.64   23.60
   0  13   2  520.75   22.70
   0  13   2  492.25   29.00
   0  13  -2  472.85   29.40
   0  13  -2  523.95   21.30
  -1  13  -2    1.70    3.70
   1  13   2    3.20    2.90
   1  13   2    1.10    3.70
  -1  13  -2    4.10    3.30
  -1  13  -2    2.00    3.00
  -1  13  -2    5.20    6.40
   1  13   2   -0.30    5.70
   2  13   2  118.19   11.40
  -2  13  -2  130.59    8.50
  -2  13  -2  147.49    9.20
   2  13   2  145.69    9.70
   2  13   2  145.29    8.40
  -2  13  -2  130.59   15.60
  -2  13  -2  138.89   10.30
   2  13   2  155.68   17.60
   3  13   2  245.68   19.50
  -3  13  -2  209.08   17.10
  -3  13  -2  195.78   10.90
   3  13   2  191.48   13.50
   3  13   2  205.08   10.80
   3  13   2  159.98   13.20
  -3  13  -2  191.88   10.70
   3  13   2  199.48   11.70
  -3  13  -2  173.38   12.10
  -4  13  -2   86.89    7.50
   4  13   2   63.99    9.40
  -4  13  -2   81.39    7.30
   4  13   2   70.89   10.10
   4  13   2   83.29   13.90
  -4  13  -2   71.49    8.50
  -4  13  -2   66.89   10.90
   4  13   2   67.49    6.60
   4  13   2   61.29    7.30
   5  13   2   58.29    7.00
  -5  13  -2   47.70    5.90
  -5  13  -2   59.99    8.40
   5  13   2   49.40    8.50
   5  13   2   63.59    9.80
  -5  13  -2   44.90    5.90
   5  13   2   43.40   10.70
   6  13   2   96.59   14.60
   6  13   2  113.09   10.10
  -6  13  -2   98.69    8.70
   6  13   2   88.49   11.40
   6  13   2   84.39   10.80
  -6  13  -2   92.89   10.60
  -6  13  -2  102.89    8.10
   7  13   2   21.20    8.80
   7  13   2   40.80    8.30
   7  13   2   46.20    6.70
   7  13   2   20.30    6.80
  -7  13  -2   27.80    5.70
  -7  13  -2   49.00    8.60
  -7  13  -2   42.90    5.60
  -8  13  -2   -3.00    3.10
   8  13   2    2.80    6.50
  -8  13  -2   -3.20    4.10
   8  13   2   -2.70    4.10
   8  13   2   -3.20    4.70
   8  13   2   -2.70    7.20
  -8  13  -2   -5.60    5.40
  -9  13  -2   51.89    6.70
  -9  13  -2   40.00    9.30
   9  13   2   51.09    8.00
   9  13   2   70.19   11.70
   9  13   2   64.09   10.30
  -9  13  -2   60.59    8.30
  10  13   2   21.30    6.90
 -10  13  -2   20.50    6.80
 -10  13  -2   14.30    4.90
  10  13   2    7.50    7.40
 -11  13  -2    2.40    4.30
 -11  13  -2   -7.40    5.40
  11  13   2   -0.70    4.80
  11  13   2   -0.50    6.40
  12  13   2   -6.00    6.30
  11  14  -2   34.70    8.70
 -11  14   2   24.40    6.60
 -10  14   2   -1.20    4.70
  10  14  -2    4.10    6.40
  10  14  -2   -2.30    5.70
   9  14  -2   -3.70    4.70
   9  14  -2   -0.60    5.20
   9  14  -2    2.90    5.70
  -9  14   2   -2.10    4.30
   8  14  -2   15.90    6.40
  -8  14   2    4.60    4.00
   8  14  -2   15.60    6.10
   8  14  -2   15.70    6.10
   7  14  -2   50.89   11.70
  -7  14   2   43.70    8.40
   7  14  -2   40.70    7.60
  -7  14   2   49.40    6.50
  -7  14   2   51.99    5.90
   7  14  -2   64.79    8.70
   7  14  -2   55.19    8.00
   6  14  -2    7.60    8.50
  -6  14   2   -4.40    3.00
   6  14  -2    2.80    4.00
  -6  14   2   -3.60    4.80
   6  14  -2   -0.40    3.80
   6  14  -2    4.70    4.20
  -6  14   2    2.80    3.70
   5  14  -2   21.30    8.70
  -5  14   2   24.70    4.70
   5  14  -2   21.00    5.90
  -5  14   2   22.20    6.10
   5  14  -2   19.20    4.60
  -5  14   2   18.80    4.20
   5  14  -2   11.10    4.40
   5  14  -2   10.30    4.50
   4  14  -2   44.60   11.10
   4  14  -2   56.49    7.90
  -4  14   2   61.79    6.30
   4  14  -2   40.40    5.70
  -4  14   2   53.99    7.80
   4  14  -2   59.49    7.50
  -3  14   2   76.29    6.70
  -3  14   2   67.59    8.60
   3  14  -2   69.09    7.00
   3  14  -2   71.99    8.20
   3  14  -2   86.19   14.50
   2  14  -2   19.10    5.20
   2  14  -2   17.20    8.30
   2  14  -2   33.40    4.90
  -2  14   2   25.30    4.40
  -2  14   2   30.90    5.80
  -1  14   2   47.40   10.90
   1  14  -2   50.49   12.10
   1  14  -2   66.89    6.40
  -1  14   2   64.79    6.00
   1  14  -2   73.59    8.40
  -1  14   2   50.79    7.30
   0  14   2   95.09    9.10
   0  14  -2  100.79    9.50
   0  14  -2  108.09    8.00
   0  14   2   96.49    6.90
   0  14   2   81.59   13.30
   0  14  -2   66.89   13.10
   1  14   2   38.90   11.10
  -1  14  -2   50.49   11.40
  -1  14  -2   52.19    7.10
   1  14   2   54.69    7.30
  -1  14  -2   47.70    5.90
   1  14   2   53.79    5.70
  -2  14  -2  109.29   16.00
  -2  14  -2  149.19   11.10
   2  14   2  130.49   12.50
  -2  14  -2  154.58    9.40
   2  14   2  148.19   18.50
  -2  14  -2  164.88   10.20
   2  14   2  142.39    8.90
   2  14   2  152.68   10.40
   3  14   2  147.79   19.00
  -3  14  -2  141.89    9.30
  -3  14  -2  139.29    9.60
   3  14   2  132.99   13.20
  -3  14  -2  156.78   11.60
   3  14   2  146.79   12.90
   3  14   2  137.89    9.30
   3  14   2  161.28   11.10
  -3  14  -2  125.29   16.20
   4  14   2   24.30    6.40
  -4  14  -2   28.60    9.00
  -4  14  -2   29.60    5.00
   4  14   2   38.50    5.60
   4  14   2   45.00    6.60
   4  14   2   39.50    8.00
  -4  14  -2   36.30    5.70
   4  14   2   23.90    9.30
  -4  14  -2   38.60    7.10
  -5  14  -2    5.70    3.80
  -5  14  -2    3.00    3.80
   5  14   2   13.10    4.80
   5  14   2   15.30    6.30
   5  14   2    9.30    5.70
  -5  14  -2    6.00    5.00
   5  14   2   22.40   10.00
  -6  14  -2  230.18   12.90
  -6  14  -2  219.48   13.10
   6  14   2  217.28   16.70
   6  14   2  257.17   21.40
   6  14   2  235.18   14.40
  -6  14  -2  240.48   16.10
   6  14   2  257.87   17.00
   7  14   2  151.08   18.60
   7  14   2   97.59   11.90
   7  14   2  127.69   13.90
  -7  14  -2  103.19    8.80
   7  14   2  125.79   11.10
  -7  14  -2   85.19    8.90
  -7  14  -2   90.29   11.60
  -8  14  -2    1.00    4.20
   8  14   2   11.50    5.60
   8  14   2    7.40    5.90
  -8  14  -2    3.10    4.10
  -8  14  -2   -1.60    5.60
   8  14   2    1.20    6.30
  -9  14  -2    2.40    3.80
  -9  14  -2    4.70    6.20
   9  14   2    2.30    6.10
  -9  14  -2   -2.00    4.30
   9  14   2    7.30    5.60
 -10  14  -2  124.29   12.30
 -10  14  -2   95.69   13.60
 -10  14  -2   94.39    9.50
  10  14   2   92.79   10.90
  10  14   2  152.38   16.20
  11  14   2   11.60    6.90
  11  14   2   36.30   10.80
 -11  14  -2   29.00   10.10
 -10  15   2   -1.50    5.00
  10  15  -2    6.70    6.50
   9  15  -2   46.10    8.50
   9  15  -2   45.10    9.20
  -9  15   2   47.70   10.80
  -9  15   2   50.99    7.60
   8  15  -2   -1.80    4.80
  -8  15   2   -4.40    5.10
  -8  15   2   -1.50    3.60
   8  15  -2   -2.10    4.90
   8  15  -2   -5.90    4.10
  -7  15   2    5.50    4.00
   7  15  -2   -4.10    4.00
  -7  15   2    2.20    4.10
   7  15  -2    1.90    4.70
  -7  15   2    3.80    5.70
   6  15  -2   16.40    9.00
   6  15  -2   -7.00    3.80
  -6  15   2    5.60    4.00
  -6  15   2    5.90    3.90
  -6  15   2   -5.40    5.20
  -5  15   2  119.49   12.10
   5  15  -2   75.29    8.30
   5  15  -2   98.49   10.30
  -5  15   2  115.79    8.20
   5  15  -2  104.09   16.40
   4  15  -2    3.40    4.20
  -4  15   2    1.50    3.10
   4  15  -2    1.40    8.00
   4  15  -2   -2.30    3.20
  -4  15   2    8.00    5.10
   3  15  -2    5.10    4.10
   3  15  -2   10.20    4.90
   3  15  -2   10.00    9.30
  -3  15   2    7.80    3.60
  -3  15   2   10.30    5.50
  -2  15   2   30.30    6.00
   2  15  -2   24.50    5.10
   2  15  -2   30.50    6.20
  -2  15   2   25.90    4.80
  -2  15   2   18.50    9.20
   2  15  -2   25.10    9.70
   1  15  -2  132.09    9.40
   1  15  -2  160.78   11.30
  -1  15   2  131.59    8.60
  -1  15   2   97.79   15.90
   1  15  -2  124.39   17.70
  -1  15   2  144.99   12.00
   0  15   2   38.00   10.90
   0  15  -2   27.20   10.00
   0  15  -2   39.40    5.40
   0  15   2   36.20    5.10
   0  15   2   47.20    6.90
   0  15  -2   46.00    7.20
  -1  15  -2   48.30    7.60
  -1  15  -2   62.09    6.90
   1  15   2   79.29    8.50
   1  15   2   45.10   12.00
   1  15   2   61.59    6.50
  -1  15  -2   39.20   10.80
   2  15   2   20.00    5.30
  -2  15  -2   25.80    6.40
   2  15   2   19.40    9.50
   2  15   2   16.30    4.50
  -2  15  -2   16.20    9.30
  -2  15  -2   25.90    5.00
  -2  15  -2   14.70    4.80
  -3  15  -2   65.69   13.40
  -3  15  -2   82.99    7.80
   3  15   2   85.29    7.70
  -3  15  -2   94.39    8.70
  -3  15  -2   92.29   10.20
   3  15   2  100.79   16.50
   3  15   2   90.69    9.30
   4  15   2   88.99   12.40
  -4  15  -2   80.49   10.00
   4  15   2   88.89    9.10
   4  15   2   71.99   14.70
  -4  15  -2   72.29    7.90
   4  15   2   77.59    7.70
  -4  15  -2   70.09    7.60
  -5  15  -2   71.09    7.70
   5  15   2   70.59   15.20
   5  15   2   61.89    8.20
   5  15   2   67.79   10.20
   5  15   2   62.89    9.30
  -5  15  -2   81.19    8.10
  -5  15  -2   67.69    9.50
  -6  15  -2    2.00    3.90
  -6  15  -2   -5.30    3.40
   6  15   2   -0.10    5.70
   6  15   2   -4.40    4.50
  -6  15  -2    4.10    5.60
   6  15   2    1.90    5.80
   7  15   2   34.70    9.10
  -7  15  -2   38.60    9.20
   7  15   2   28.60    8.20
  -7  15  -2   18.40    5.90
  -7  15  -2   32.80    5.90
   7  15   2   23.50    6.00
   8  15   2   55.59   10.10
   8  15   2   66.79    9.00
   8  15   2   49.80   10.50
  -8  15  -2   56.39   10.70
  -8  15  -2   53.39    7.70
  -8  15  -2   41.30    6.60
   9  15   2   58.29   11.10
  -9  15  -2   40.90   10.00
  -9  15  -2   37.90    6.50
   9  15   2   49.10    8.50
  -9  15  -2   42.90    7.90
  10  15   2   40.90   10.80
  -8  16   2   41.80    7.20
   7  16  -2    0.50    5.20
  -7  16   2    6.40    6.20
  -7  16   2    3.40    4.00
  -6  16   2  156.78   15.00
  -6  16   2  184.08   11.70
   6  16  -2  157.48   13.80
   5  16  -2    1.00    5.20
  -5  16   2   -1.90    5.00
   5  16  -2    6.00    4.40
  -5  16   2    0.80    3.50
  -4  16   2   -3.10    3.70
   4  16  -2   -0.70    4.30
   4  16  -2    3.70    4.70
  -4  16   2   -6.10    7.60
   4  16  -2    9.20    8.50
  -4  16   2    3.40    5.60
   3  16  -2    5.80    4.70
   3  16  -2   -8.50    7.90
  -3  16   2    1.80    8.30
   3  16  -2    3.50    3.90
  -3  16   2    2.10    3.50
  -3  16   2   -0.70    4.50
  -2  16   2  215.88   11.90
   2  16  -2  194.78   23.30
  -2  16   2  228.58   14.30
  -2  16   2  172.38   22.00
   2  16  -2  216.18   12.60
   2  16  -2  233.78   15.10
  -1  16   2    3.30    3.30
   1  16  -2   -3.70    8.20
  -1  16   2    0.20    4.80
   1  16  -2    5.20    4.30
   1  16  -2   -1.40    4.20
  -1  16   2   -2.00    8.10
   0  16  -2   19.30    9.30
   0  16   2   22.30   10.80
   0  16  -2   17.90    5.80
   0  16   2    8.60    4.90
   0  16   2   11.10    4.40
   0  16  -2   12.20    4.70
  -1  16  -2    8.60    4.40
  -1  16  -2    9.90    5.50
  -1  16  -2   -3.80    8.00
   1  16   2    3.00    8.50
   1  16   2   17.50    5.40
   1  16   2   10.80    4.00
   2  16   2  105.89   10.30
  -2  16  -2   94.99   16.50
   2  16   2  106.99    8.90
  -2  16  -2   87.59    8.40
   2  16   2  100.09   17.70
  -2  16  -2  119.79   12.00
   3  16   2    0.30    3.90
  -3  16  -2    9.60    4.10
   3  16   2    3.80    4.40
  -3  16  -2   -3.20    3.30
   3  16   2    2.10    8.60
  -3  16  -2    6.60    5.20
  -4  16  -2   17.10    4.80
  -4  16  -2   28.90    7.80
  -4  16  -2   17.70    5.10
   4  16   2   38.40    7.10
   4  16   2   26.90    5.40
   5  16   2    5.40    4.80
  -5  16  -2    6.50    5.60
  -5  16  -2    7.20    4.60
  -5  16  -2   -1.70    4.00
  -6  16  -2   18.10    4.90
  -6  16  -2   16.80    5.10
  -6  16  -2   21.70    7.70
   6  16   2   21.00    6.10
  -7  16  -2    2.30    6.30
   7  16   2   18.40    7.90
  -7  16  -2   14.40    5.10
   7  16   2   19.00    6.50
  -7  16  -2   26.00    6.40
   8  16   2   16.60    8.10
  -8  16  -2   17.50    5.50
  -8  16  -2    8.30    6.20
  -8  16  -2   12.20    7.60
   8  16   2    9.90    5.70
  -7  17   2    7.80    4.70
  -6  17   2   -1.60    4.40
   5  17  -2  109.89   12.10
  -5  17   2   95.39   11.80
   5  17  -2   86.59    9.30
  -5  17   2  116.59   10.10
  -4  17   2    0.80    3.70
  -4  17   2   -0.90    5.80
  -4  17   2    1.30    9.60
   4  17  -2   -2.70    4.60
   4  17  -2    2.80    4.40
  -3  17   2   80.79    7.80
   3  17  -2   85.99    9.10
  -3  17   2   77.69   10.10
   3  17  -2   65.49    9.30
  -3  17   2   70.69   15.20
  -2  17   2   11.90    5.70
   2  17  -2   10.70    5.50
   2  17  -2    6.40    4.90
   2  17  -2   11.20    9.70
  -2  17   2   10.70   10.40
  -2  17   2   13.30    4.70
  -1  17   2   24.70   11.00
   1  17  -2   44.90   13.70
   1  17  -2   45.10    6.80
   1  17  -2   27.00    7.00
  -1  17   2   33.60    5.50
  -1  17   2   37.20    7.60
   0  17   2   -0.80    3.30
   0  17   2    1.20    4.60
   0  17  -2    0.70    3.90
   0  17   2    1.30   10.00
   0  17  -2   -2.40    8.80
   0  17  -2    2.20    5.20
   1  17   2  118.99    9.20
  -1  17  -2  112.89    9.90
  -1  17  -2  110.39   18.80
  -1  17  -2  150.18   13.90
   1  17   2  127.89   12.30
   2  17   2    2.50    4.80
  -2  17  -2    5.00    4.10
  -2  17  -2    6.90    5.70
   2  17   2    6.60    3.90
   3  17   2   -4.70    5.00
  -3  17  -2   -0.80    4.30
   3  17   2   -3.00    4.10
  -3  17  -2    8.80    6.50
  -4  17  -2   -2.40    3.70
   4  17   2   -2.70    4.10
   4  17   2    3.70    4.90
  -4  17  -2    6.00    4.90
  -4  17  -2    0.70    5.50
  -5  17  -2   58.69    7.50
  -5  17  -2   56.59    7.70
   5  17   2   63.29    8.80
  -5  17  -2   53.89   10.00
   6  17   2    4.00    5.20
  -6  17  -2   -2.60    6.60
  -6  17  -2    3.20    4.10
  -6  17  -2    1.60    5.20
  -4  18   2   -0.80    3.90
   3  18  -2   10.60    5.50
  -3  18   2   12.80    5.00
   2  18  -2  103.49   13.10
   2  18  -2   93.09    9.30
  -2  18   2   83.29    8.80
  -2  18   2  102.69   12.90
   1  18  -2    6.40    5.10
  -1  18   2    3.30    3.90
  -1  18   2    9.10    6.50
   1  18  -2   16.70    7.40
   0  18   2   -6.90    4.20
   0  18  -2   -3.50    5.10
   0  18   2   -0.50    4.40
   0  18  -2    0.50    4.90
  -1  18  -2   18.70    5.80
  -1  18  -2   29.70    7.80
   1  18   2   17.70    5.10
   1  18   2   15.90    6.80
   2  18   2   95.99   12.60
   2  18   2  101.69    9.60
  -2  18  -2   56.19   10.90
  -2  18  -2   90.49    9.50
   3  18   2   -5.40    4.30
  -3  18  -2    1.40    4.30
   4  18   2   13.80    5.60
  16   0  -3    0.90    5.30
  15   0  -3  144.59   13.60
  15   0  -3  168.48   14.50
  15   0  -3  165.18   12.00
  14   0  -3   -4.50    4.60
  14   0  -3   -2.90    4.20
  14   0  -3   -0.10    4.30
  13   0  -3   12.10    5.00
  13   0  -3   -0.10    3.60
  13   0  -3    1.30    4.20
  12   0  -3   -0.10    3.60
  12   0  -3   -6.70    3.40
  12   0  -3    3.20    3.70
  11   0  -3  258.67   13.80
  11   0  -3  243.48   13.40
  11   0  -3  244.78   13.50
  10   0  -3   -0.10    2.40
  10   0  -3   -3.10    2.30
  10   0  -3   -1.90    2.50
   9   0  -3  236.58   11.70
   9   0  -3  246.28   11.90
   9   0  -3  231.18   11.90
   8   0  -3   -2.40    1.60
   8   0  -3   -0.40    1.70
   8   0  -3   -1.90    2.10
   7   0  -3  160.88    8.00
   7   0  -3  161.38    8.00
   7   0  -3  149.49    7.70
   7   0  -3  145.99    9.10
   6   0  -3   -0.80    1.60
   6   0  -3    1.30    1.30
   6   0  -3    0.40    1.30
   6   0  -3   -0.30    1.30
   5   0  -3  468.15   19.40
   5   0  -3  463.55   17.90
   5   0  -3  484.55   18.10
   5   0  -3  494.25   18.00
  -4   0   3    2.00    1.30
   4   0  -3    1.50    0.90
   4   0  -3    0.40    0.80
   4   0  -3    3.20    1.50
  -4   0   3    2.40    0.90
   4   0  -3    1.40    1.00
  -4   0   3   -0.10    0.70
   4   0  -3    2.50    1.10
  -3   0   3   21.70    2.50
   3   0  -3   19.00    1.80
  -3   0   3   20.80    1.80
   3   0  -3   23.50    1.90
   3   0  -3   21.80    1.70
  -3   0   3   22.10    1.70
   3   0  -3   22.40    1.70
  -2   0   3    3.70    0.70
  -2   0   3    1.40    0.30
   2   0  -3    1.40    0.60
  -2   0   3    0.50    0.50
   2   0  -3    1.20    0.60
   2   0  -3    6.10    0.90
  -2   0   3    0.90    0.50
  -2   0   3   -0.20    0.70
   2   0  -3    6.90    1.10
   2   0  -3    5.20    0.90
  -2   0   3    1.40    0.60
   1   0  -3   27.40    1.60
  -1   0   3   27.30    1.60
  -1   0   3   28.20    1.30
  -1   0   3   31.30    1.90
   1   0  -3   27.90    1.60
   1   0  -3   29.50    1.60
   1   0  -3   29.00    1.20
  -1   0   3   30.20    1.30
  -1   0   3   29.30    1.60
  -1   0   3   27.40    1.50
  -1   0   3   28.20    1.60
   1   0  -3   30.80    2.00
   0   0  -3    1.90    0.60
   0   0   3    0.10    0.50
   0   0   3    0.70    0.20
   0   0  -3    1.10    0.70
   0   0  -3    2.40    0.60
   0   0  -3    1.10    0.30
   0   0   3    1.00    0.50
   0   0   3    0.40    0.60
   1   0   3    7.00    1.00
   1   0   3    7.20    1.30
  -1   0  -3    9.40    1.30
  -1   0  -3    8.50    1.40
   2   0   3    1.30    1.00
   2   0   3    0.80    0.90
  -2   0  -3    1.20    1.20
  -3   0  -3   77.69    5.00
   3   0   3   80.69    4.50
   4   0   3   -0.10    1.20
  -4   0  -3   -1.00    1.50
  -4   0  -3    0.90    1.70
   4   0   3    1.80    1.40
   5   0   3   15.80    2.60
  -5   0  -3   12.80    3.00
  -6   0  -3    3.40    2.40
   6   0   3   -2.20    1.40
   6   0   3    0.10    1.50
   6   0   3   -0.70    2.20
   6   0   3    4.30    2.70
   7   0   3   65.79    7.10
  -7   0  -3   62.79    6.60
   7   0   3   59.69    5.20
   7   0   3   75.69    5.30
   7   0   3   64.09    6.90
   8   0   3   -5.80    2.30
   8   0   3   -0.60    2.50
   8   0   3   -2.00    1.60
   8   0   3    2.60    2.20
   9   0   3   99.29    9.30
   9   0   3   97.89    9.00
   9   0   3  108.19    6.80
   9   0   3  112.69    7.70
  10   0   3   -0.60    3.30
  10   0   3    5.20    4.10
  10   0   3    1.70    2.60
  11   0   3   10.60    4.10
  11   0   3   -2.20    3.50
  11   0   3   -3.70    3.10
  12   0   3    1.30    3.50
  12   0   3    5.90    4.40
  12   0   3   -2.60    3.50
  13   0   3   69.89    9.10
  13   0   3   56.29    7.90
  14   0   3   -0.30    4.60
  14   0   3    0.40    4.20
  15   0   3    3.60    5.60
  15   0   3    6.70    4.90
  16   0   3   -1.10    5.10
 -16   0  -3    2.80    5.70
  16  -1  -3    3.20    5.50
  16  -1  -3    9.20    6.10
  16   1  -3   11.60    6.30
  15  -1  -3   -1.60    5.10
  15  -1  -3    9.00    5.40
  15   1  -3   10.40    6.30
  15   1  -3    0.60    5.70
  14  -1  -3  100.59   10.10
  14  -1  -3   87.19    9.90
  14  -1  -3   80.29    9.60
  14   1  -3   79.09    8.40
  14   1  -3   90.39   10.70
  14   1  -3   87.59   10.50
  14   1  -3   94.39   11.20
  13  -1  -3   -0.10    4.10
  13  -1  -3    4.30    4.10
  13  -1  -3    5.20    4.40
  13   1  -3    3.90    4.50
  13   1  -3   13.10    5.30
  13   1  -3    4.60    4.50
  12  -1  -3  115.19   10.40
  12  -1  -3  108.09    8.60
  12  -1  -3  108.69    9.70
  12   1  -3  117.09   10.70
  12   1  -3  117.59   10.40
  12   1  -3  116.19   10.30
  11  -1  -3   54.59    6.50
  11  -1  -3   58.39    6.70
  11  -1  -3   53.69    6.50
  11   1  -3   61.09    7.40
  11   1  -3   57.69    6.70
  11   1  -3   53.59    7.10
  11   1  -3   62.09    8.50
  10  -1  -3   81.39    7.30
  10  -1  -3   93.99    7.30
  10  -1  -3   86.29    7.00
  10   1  -3   98.49    8.50
  10   1  -3   97.29    7.30
  10   1  -3   98.99    7.80
  10   1  -3  105.59   10.30
   9  -1  -3   12.40    3.30
   9  -1  -3   13.60    3.10
   9  -1  -3   16.20    3.40
   9   1  -3   15.10    2.20
   9   1  -3   16.80    3.80
   9   1  -3   20.00    3.70
   9   1  -3   18.90    4.50
   9   1  -3   12.60    3.10
   8  -1  -3  274.17   12.80
   8  -1  -3  270.47   12.40
   8  -1  -3  293.97   12.70
   8   1  -3  285.77   13.10
   8   1  -3  292.17   12.90
   8   1  -3  278.37   13.30
   8   1  -3  295.97   15.20
   7  -1  -3  105.99    6.20
   7  -1  -3  111.39    6.40
   7  -1  -3  108.59    6.00
   7   1  -3  108.09    6.20
   7   1  -3  113.59    8.20
   7   1  -3  104.49    5.10
   7   1  -3  116.79    6.60
   7   1  -3  111.99    6.80
   6  -1  -3    4.80    1.60
   6  -1  -3    5.40    1.60
   6  -1  -3    9.00    1.80
   6   1  -3    3.40    1.70
   6   1  -3    5.50    1.80
   6   1  -3   10.20    2.80
   6   1  -3    8.70    1.40
   6   1  -3    1.20    1.30
   5  -1  -3  488.05   18.50
   5  -1  -3  516.05   18.40
   5  -1  -3  499.85   18.50
   5   1  -3  480.75   18.70
   5   1  -3  476.75   17.90
   5   1  -3  511.05   20.60
   5   1  -3  500.85   18.20
   5   1  -3  499.45   18.60
   5   1  -3  497.35   18.90
   4  -1  -3  170.78    7.30
  -4  -1   3  183.58    7.60
   4  -1  -3  174.58    7.30
  -4  -1   3  180.48    8.80
  -4  -1   3  189.68    7.40
   4  -1  -3  180.58    7.40
   4   1  -3  176.68    7.10
   4   1  -3  172.38    7.50
   4   1  -3  169.18    7.10
   4   1  -3  170.98    7.60
  -4   1   3  186.28    7.30
  -4   1   3  175.38    7.40
   4   1  -3  178.48    8.90
  -4   1   3  196.18    8.40
   4   1  -3  171.68    7.30
  -3  -1   3    9.60    2.00
  -3  -1   3    7.90    1.20
   3  -1  -3    8.40    1.20
   3  -1  -3    7.60    1.20
   3  -1  -3    7.60    1.10
   3  -1  -3    7.20    1.10
  -3  -1   3    7.20    1.00
   3   1  -3   10.30    1.50
  -3   1   3    9.90    1.20
   3   1  -3    7.90    1.20
   3   1  -3    9.40    1.10
   3   1  -3    8.00    1.80
   3   1  -3    8.40    1.20
   3   1  -3    8.90    1.10
  -3   1   3    8.10    1.10
  -2  -1   3  156.38    6.20
   2  -1  -3  156.28    6.20
  -2  -1   3  162.88    6.10
  -2  -1   3  150.88    7.10
  -2  -1   3  167.98    5.90
   2  -1  -3  155.58    6.10
  -2  -1   3  153.48    6.00
  -2  -1   3  166.38    6.30
   2  -1  -3  155.78    6.20
   2  -1  -3  160.48    6.30
  -2  -1   3  159.08    6.20
   2   1  -3  146.29    7.00
   2   1  -3  152.08    7.10
   2   1  -3  155.08    6.20
  -2   1   3  155.88    6.10
   2   1  -3  154.78    6.50
   2   1  -3  156.68    6.20
  -2   1   3  155.18    6.10
   2   1  -3  161.68    6.10
  -2   1   3  159.98    6.20
  -1  -1   3  634.44   22.20
  -1  -1   3  654.63   22.20
  -1  -1   3  630.64   22.50
   1  -1  -3  649.83   22.30
  -1  -1   3  656.73   22.20
  -1  -1   3  640.44   22.00
   1  -1  -3  641.24   22.20
  -1  -1   3  635.44   22.80
  -1  -1   3  638.84   23.00
  -1  -1   3  628.64   22.00
  -1  -1   3  630.24   22.20
   1   1  -3  628.24   22.20
   1   1  -3  629.94   22.80
   1   1  -3  648.34   22.30
  -1   1   3  640.04   22.20
   1   1  -3  619.94   23.00
   1   1  -3  636.94   22.70
  -1   1   3  645.34   22.30
   1   1  -3  616.14   22.10
   1   1  -3  634.94   22.30
  -1   1   3  651.03   22.40
   1   1  -3  646.64   22.20
   0  -1   3   88.39    3.50
   0  -1   3   92.59    4.70
   0  -1   3   83.39    3.50
   0  -1   3   87.19    3.40
   0  -1  -3   84.39    3.60
   0  -1   3   89.49    3.80
   0  -1   3   89.29    3.40
   0  -1   3   82.99    3.70
   0  -1   3   91.59    3.60
   0  -1  -3   87.19    4.00
   0  -1   3   87.29    3.60
   0   1  -3   86.89    3.40
   0   1   3   90.29    4.00
   0   1  -3   82.39    3.50
   0   1   3   89.29    3.60
   0   1  -3   84.79    4.70
   0   1  -3   83.39    3.50
   0   1   3   85.39    3.60
   1  -1   3  511.85   19.80
  -1  -1  -3  519.95   18.60
   1  -1   3  514.05   18.90
   1   1   3  502.15   18.20
   1   1   3  525.45   17.80
   1   1   3  515.35   18.60
  -1   1  -3  522.35   17.90
  -1   1  -3  527.35   18.50
  -1   1  -3  524.25   18.20
  -1   1  -3  499.75   19.80
  -2  -1  -3   54.59    2.60
  -2  -1  -3   57.79    3.30
   2  -1   3   53.49    4.10
   2  -1   3   54.99    2.40
   2   1   3   52.09    3.20
   2   1   3   56.09    3.40
   2   1   3   54.59    2.60
  -2   1  -3   56.89    4.40
  -2   1  -3   55.99    3.50
   3  -1   3   76.69    3.50
  -3  -1  -3   74.99    3.80
  -3  -1  -3   77.69    4.40
   3  -1   3   75.29    5.00
   3   1   3   78.89    4.20
  -3   1  -3   87.69    4.10
   3   1   3   77.29    5.10
  -4  -1  -3   28.00    3.90
  -4  -1  -3   19.10    2.60
   4  -1   3   27.70    2.20
  -4  -1  -3   16.90    2.20
   4  -1   3   20.50    3.10
   4   1   3   22.60    2.50
  -4   1  -3   24.30    2.80
   4   1   3   21.60    3.20
  -5  -1  -3  496.05   20.50
   5  -1   3  393.66   18.50
  -5  -1  -3  487.25   18.90
   5  -1   3  454.35   17.60
   5   1   3  466.95   19.40
   5   1   3  487.25   18.10
  -5   1  -3  474.85   18.50
   6  -1   3   55.89    5.20
   6  -1   3   51.39    5.40
   6  -1   3   54.49    5.90
   6  -1   3   54.39    4.00
  -6  -1  -3   62.89    6.70
  -6   1  -3   54.89    4.70
   6   1   3   54.99    5.70
   6   1   3   50.79    3.90
   7  -1   3   93.39    6.20
   7  -1   3   91.49    5.70
   7  -1   3   87.19    6.80
   7  -1   3   92.49    7.20
   7   1   3   86.79    5.40
   7   1   3   81.99    8.20
  -7   1  -3   76.69    6.10
   7   1   3   89.99    8.20
   7   1   3   91.99    6.70
   8  -1   3   30.60    4.80
   8  -1   3   31.40    4.00
   8  -1   3   32.80    4.30
   8  -1   3   31.20    5.10
   8   1   3   29.50    4.50
   8   1   3   33.60    5.30
   8   1   3   26.00    5.50
   8   1   3   31.50    3.60
   9  -1   3   93.99    6.80
   9  -1   3   86.89    8.10
   9  -1   3   84.39    8.50
   9  -1   3   79.89    6.50
   9   1   3   87.99    5.70
   9   1   3   80.09    8.40
   9   1   3   85.39    9.20
   9   1   3   86.69    7.40
  10  -1   3    5.10    3.60
  10  -1   3    3.90    3.60
  10   1   3    7.70    3.80
  10   1   3    5.30    4.50
  10   1   3    6.40    3.30
  11  -1   3   95.19    9.50
  11  -1   3   97.79    9.30
  11   1   3   95.19    8.30
  11   1   3  109.39   11.00
  11   1   3  104.39   10.10
  12  -1   3    3.10    4.20
  12  -1   3    6.90    4.30
  12   1   3   -0.60    4.10
  12   1   3    3.70    3.60
  12   1   3    4.70    4.80
  13  -1   3    8.60    4.70
  13  -1   3    1.30    3.60
  13   1   3   -0.10    3.80
  13   1   3    3.00    4.20
  13   1   3    0.40    5.00
  14  -1   3    1.00    4.50
  14  -1   3   -8.50    4.00
  14   1   3   -3.40    4.50
 -14   1  -3    3.40    5.10
  14   1   3    3.50    5.00
  15  -1   3   22.10    6.30
  15  -1   3   19.80    6.20
 -15   1  -3   20.00    6.30
  15   1   3   16.40    5.80
  15   1   3   20.90    7.20
  16  -1   3    2.50    6.30
  16  -1   3    5.40    5.50
 -16   1  -3    9.00    5.80
  16   1   3    3.10    5.70
  16  -2  -3   -2.50    5.60
  16  -2  -3   13.60    6.30
  16   2  -3   -3.10    6.20
  15  -2  -3   14.40    5.30
  15  -2  -3   10.80    5.20
  15   2  -3   17.50    7.20
  15   2  -3   19.10    6.80
  14  -2  -3   -3.90    3.90
  14  -2  -3    3.20    4.50
  14  -2  -3   -5.20    3.70
  14   2  -3    0.10    4.30
  14   2  -3   10.50    5.70
  14   2  -3   -2.60    4.00
  13  -2  -3   39.40    6.20
  13  -2  -3   47.30    7.30
  13  -2  -3   46.50    7.10
  13   2  -3   33.50    5.50
  13   2  -3   44.40    7.80
 -13   2   3   38.10    6.20
  13   2  -3   41.30    8.30
  13   2  -3   36.10    6.90
  13   2  -3   31.10    6.30
  12  -2  -3   22.80    4.90
  12  -2  -3   30.50    5.60
  12  -2  -3   23.50    4.90
 -12   2   3   35.20    5.40
  12   2  -3   29.30    6.70
  12   2  -3   25.00    4.60
  12   2  -3   22.60    5.80
  12   2  -3   29.10    5.90
  12   2  -3   26.80    5.40
  11  -2  -3   76.09    7.10
  11  -2  -3   65.39    7.10
  11  -2  -3   61.89    7.10
  11   2  -3   72.39    7.60
  11   2  -3   74.59    9.50
  11   2  -3   76.59    8.80
  11   2  -3   71.99    8.00
 -11   2   3   76.99    7.40
  10  -2  -3    4.30    2.60
  10  -2  -3    5.80    3.20
  10  -2  -3    8.50    3.10
  10   2  -3    7.70    3.70
  10   2  -3   11.50    3.30
  10   2  -3    7.90    4.20
  10   2  -3    6.30    3.30
   9  -2  -3  115.79    7.60
   9  -2  -3  116.69    7.20
   9  -2  -3  128.39    7.40
   9   2  -3  127.79    8.60
   9   2  -3  125.99    7.90
   9   2  -3  132.69   10.40
   9   2  -3  121.39    8.20
   8  -2  -3  204.88   10.20
   8  -2  -3  217.98    9.90
   8  -2  -3  205.48    9.80
   8   2  -3  223.38   10.50
   8   2  -3  233.78   13.20
   8   2  -3  195.78    7.90
   8   2  -3  214.88   11.20
   8   2  -3  208.48   10.80
   8   2  -3  211.28    9.50
   7  -2  -3  543.95   20.90
   7  -2  -3  531.95   21.30
   7  -2  -3  562.84   21.10
   7   2  -3  573.24   22.40
   7   2  -3  514.85   19.60
   7   2  -3  545.85   22.00
   7   2  -3  581.34   20.80
   7   2  -3  562.34   24.30
   7   2  -3  571.74   21.50
   6  -2  -3   40.70    3.30
   6  -2  -3   38.40    3.30
   6  -2  -3   40.30    3.60
   6   2  -3   40.90    2.40
   6   2  -3   39.40    2.90
   6   2  -3   34.30    3.70
   6   2  -3   34.90    3.40
   6   2  -3   33.80    3.90
   6   2  -3   38.50    5.20
  -6   2   3   41.10    3.20
   5  -2  -3   81.99    4.30
   5  -2  -3   80.59    4.30
   5  -2  -3   83.79    4.20
   5   2  -3   72.49    3.70
   5   2  -3   74.09    6.10
   5   2  -3   74.59    4.80
   5   2  -3   81.99    4.40
   5   2  -3   79.59    4.00
  -5   2   3   78.59    4.10
  -5   2   3   80.59    4.10
   5   2  -3   86.89    4.90
   4  -2  -3  178.98    7.50
   4  -2  -3  169.08    7.30
  -4  -2   3  199.28    9.90
  -4  -2   3  188.88    8.00
   4  -2  -3  182.98    7.50
  -4  -2   3  186.58    7.60
  -4   2   3  183.28    7.60
   4   2  -3  189.48    9.70
   4   2  -3  176.68    8.00
   4   2  -3  178.18    7.90
   4   2  -3  188.88    9.10
   4   2  -3  181.78    7.50
  -4   2   3  187.18    7.40
   4   2  -3  178.88    7.20
  -4   2   3  191.98    7.00
   4   2  -3  176.08    7.40
   3  -2  -3 2139.49   73.09
  -3  -2   3 2284.47   73.19
  -3  -2   3 2200.88   75.69
  -3  -2   3 2235.68   73.59
   3  -2  -3 2141.09   73.09
   3  -2  -3 2150.88   73.19
  -3  -2   3 2160.28   72.79
  -3  -2   3 2120.59   73.09
  -3  -2   3 2114.19   72.89
   3   2  -3 2165.18   74.49
  -3   2   3 2196.28   72.99
   3   2  -3 1927.21   74.99
   3   2  -3 2095.19   73.09
  -3   2   3 2162.28   73.09
   3   2  -3 2065.39   72.89
   3   2  -3 2103.09   73.39
   3   2  -3 2100.59   73.49
  -3   2   3 2231.68   72.39
   3   2  -3 1945.91   73.59
  -2  -2   3 1796.62   60.99
  -2  -2   3 1719.93   63.09
  -2  -2   3 1752.42   60.89
   2  -2  -3 1809.62   61.29
  -2  -2   3 1800.12   61.29
  -2  -2   3 1762.72   61.59
   2  -2  -3 1844.92   61.09
   2  -2  -3 1811.72   61.29
  -2  -2   3 1876.11   61.09
   2  -2  -3 1871.51   60.49
   2   2  -3 1757.62   61.29
  -2   2   3 1828.72   60.49
   2   2  -3 1720.03   62.79
  -2   2   3 1807.72   61.09
   2   2  -3 1630.24   62.09
   2   2  -3 1730.43   61.99
   2   2  -3 1770.32   60.99
   2   2  -3 1786.32   61.29
   2   2  -3 1767.32   61.29
   2   2  -3 1744.03   60.99
  -2   2   3 1825.82   61.19
  -2   2   3 1786.12   61.09
   2   2  -3 1834.22   61.09
   1  -2  -3    4.10    0.70
  -1  -2   3    6.50    1.00
  -1  -2   3    4.00    1.40
  -1  -2   3    4.80    0.70
  -1  -2   3    5.80    0.80
  -1  -2   3    6.00    1.50
  -1  -2   3    7.50    0.90
  -1  -2   3    4.70    0.70
  -1  -2   3    5.70    0.80
  -1  -2   3    5.70    0.70
   1  -2  -3    4.80    0.80
   1   2  -3    4.20    0.80
   1   2  -3    5.30    1.40
   1   2  -3    4.00    0.80
   1   2  -3    6.70    0.90
   1   2  -3    5.00    1.40
  -1   2   3    4.40    0.60
  -1   2   3    7.40    0.80
  -1   2   3    5.40    0.80
   1   2  -3    5.40    0.80
   1   2  -3    3.60    0.60
   1   2  -3    4.80    0.90
   1   2  -3    6.10    1.20
   0  -2   3   94.59    3.90
   0  -2   3   94.59    3.70
   0  -2   3   95.19    3.70
   0  -2  -3   97.09    3.90
   0  -2   3   98.69    4.00
   0  -2  -3  100.99    3.60
   0  -2   3   96.59    4.00
   0  -2   3   95.59    4.30
   0  -2   3   93.49    4.80
   0  -2   3   99.39    3.90
   0  -2   3   95.89    5.50
   0   2   3   89.49    3.80
   0   2   3   94.79    3.90
   0   2  -3   98.09    5.80
   0   2  -3   96.19    4.50
   0   2  -3   93.49    4.00
   0   2   3   94.69    3.50
   0   2  -3   93.49    3.80
   0   2  -3   96.39    3.90
   0   2  -3   91.99    3.70
  -1  -2  -3  613.64   21.70
  -1  -2  -3  614.14   21.20
  -1  -2  -3  615.34   21.20
   1  -2   3  630.04   21.50
   1  -2   3  626.44   21.40
   1  -2   3  580.94   23.30
   1  -2   3  586.74   21.50
  -1  -2  -3  603.54   21.00
  -1   2  -3  597.34   21.20
  -1   2  -3  597.64   21.40
   1   2   3  622.54   21.10
  -1   2  -3  587.04   21.30
  -1   2  -3  590.34   21.10
  -2  -2  -3 1132.59   39.80
  -2  -2  -3 1165.68   39.50
   2  -2   3 1103.49   41.80
   2   2   3 1106.69   39.50
  -2   2  -3 1165.38   40.00
   2   2   3 1175.88   39.40
   3  -2   3  500.65   20.90
  -3  -2  -3  519.15   19.00
  -3  -2  -3  520.35   18.90
   3   2   3  522.45   18.90
   3   2   3  506.65   19.20
   3   2   3  522.05   19.00
  -3   2  -3  527.35   19.70
  -3   2  -3  553.74   18.30
   3   2   3  507.25   20.80
   4  -2   3  254.27   12.30
  -4  -2  -3  261.37   10.80
  -4   2  -3  283.07   10.30
   4   2   3  268.27   13.00
  -4   2  -3  276.47   11.80
   4   2   3  263.57   10.80
   4   2   3  257.57   10.50
  -5  -2  -3   12.00    2.10
  -5  -2  -3    6.10    2.50
   5  -2   3   10.80    2.80
   5  -2   3   16.20    2.90
   5  -2   3   10.80    2.50
  -5   2  -3   12.00    2.00
   5   2   3   10.20    1.70
   5   2   3   16.50    3.50
  -5   2  -3   10.10    2.70
   6  -2   3   91.89    5.90
   6  -2   3   85.39    5.90
  -6  -2  -3   81.69    5.50
  -6   2  -3   77.59    6.20
   6   2   3   75.39    4.50
   6   2   3   78.19    6.50
  -6   2  -3   88.29    5.20
   7  -2   3  219.88   11.30
   7  -2   3  230.78   11.30
   7  -2   3  222.28   10.90
  -7   2  -3  216.48   10.20
   7   2   3  207.78   12.10
   7   2   3  197.58   12.50
  -7   2  -3  196.78   11.40
   7   2   3  217.58    9.40
   7   2   3  215.88   12.50
   8  -2   3  279.47   13.50
   8  -2   3  278.57   13.10
   8  -2   3  246.18   14.10
   8   2   3  281.97   14.90
   8   2   3  249.18   11.30
   8   2   3  269.97   14.30
  -8   2  -3  266.37   14.00
  -8   2  -3  292.67   13.00
   8   2   3  280.97   15.20
   9  -2   3   12.70    3.60
   9  -2   3   13.60    3.80
   9   2   3   12.50    4.40
   9   2   3   10.90    4.80
   9   2   3   14.20    3.10
  -9   2  -3   14.00    4.40
   9   2   3   16.40    4.30
  10  -2   3   32.60    5.30
  10  -2   3   36.90    5.60
 -10   2  -3   32.80    6.10
  10   2   3   31.90    6.20
  10   2   3   28.70    5.60
  10   2   3   24.50    5.50
  11  -2   3   27.50    4.90
  11  -2   3   16.40    4.70
  11   2   3   17.70    5.20
  11   2   3   18.80    5.00
 -11   2  -3   21.20    5.10
  11   2   3   17.90    6.10
  12  -2   3   30.40    5.80
  12  -2   3   33.80    5.90
  12   2   3   24.20    5.90
 -12   2  -3   25.60    5.80
  12   2   3   39.90    7.70
  12   2   3   14.10    4.80
  13  -2   3   13.20    4.90
  13  -2   3    1.50    4.20
  13   2   3    4.60    4.60
  13   2   3   10.90    5.10
 -13   2  -3    4.40    4.80
  13   2   3   16.40    5.70
  14  -2   3   45.70    7.20
  14  -2   3   50.99    7.90
  14   2   3   51.79    8.90
  14   2   3   57.79    9.10
 -14   2  -3   82.79    9.90
  15  -2   3    3.70    5.00
  15  -2   3   14.70    7.70
 -15   2  -3   10.30    5.70
  15   2   3    7.20    5.10
  15   2   3    8.80    6.60
 -16   2  -3    5.70    5.10
  16   2   3    7.70    6.30
  16  -3  -3   12.90    5.90
  16   3  -3   15.10    7.60
  15  -3  -3    2.40    4.80
  15  -3  -3    0.50    3.90
  15   3  -3    5.70    5.70
  14  -3  -3   14.60    5.00
  14  -3  -3   27.30    6.40
  14  -3  -3   18.90    5.10
  14   3  -3   10.50    5.30
  14   3  -3   23.20    7.10
  14   3  -3   23.40    7.10
  14   3  -3    9.50    6.00
  13  -3  -3   85.09    9.30
  13  -3  -3  106.29    9.60
  13  -3  -3   92.49    8.30
  13   3  -3   63.19    8.40
  13   3  -3   95.89   10.50
  13   3  -3   90.09   11.20
  13   3  -3   94.89   11.20
  12  -3  -3   45.20    6.70
  12  -3  -3   63.19    6.70
  12  -3  -3   55.29    6.40
  12   3  -3   44.90    6.60
  12   3  -3   80.29    9.30
  12   3  -3   58.39    6.00
  12   3  -3   65.89    9.20
  12   3  -3   67.79    9.10
 -12   3   3   61.59    6.70
  11  -3  -3   14.20    4.00
  11  -3  -3   21.10    3.80
  11  -3  -3   22.30    4.40
  11   3  -3   23.40    5.50
 -11   3   3   24.20    4.40
  11   3  -3   24.30    6.20
  11   3  -3   15.10    4.40
  11   3  -3   26.50    5.60
  11   3  -3   17.30    3.40
  10  -3  -3  240.78   12.80
  10  -3  -3  258.57   12.40
  10  -3  -3  251.57   12.00
  10   3  -3  233.48   13.60
 -10   3   3  254.17   12.40
  10   3  -3  255.27   11.80
  10   3  -3  271.97   13.40
  10   3  -3  274.77   16.50
  10   3  -3  264.57   14.40
   9  -3  -3  135.79    8.40
   9  -3  -3  126.09    7.40
   9  -3  -3  133.69    7.70
   9   3  -3  134.09    7.20
   9   3  -3  149.39    9.30
   9   3  -3  130.09    8.10
  -9   3   3  143.79    7.90
   9   3  -3  125.19    9.10
   9   3  -3  150.88   11.50
   8  -3  -3    3.40    2.00
   8  -3  -3   -1.20    1.70
   8  -3  -3    0.90    1.50
   8   3  -3   -0.10    1.50
   8   3  -3    3.10    2.50
   8   3  -3   -0.50    2.30
   8   3  -3    2.30    3.40
  -8   3   3   -0.10    1.70
   8   3  -3    1.60    1.90
   7  -3  -3  110.19    5.80
   7  -3  -3  105.49    6.10
   7  -3  -3   98.39    5.70
   7   3  -3  111.99    7.40
   7   3  -3  102.69    5.40
  -7   3   3  102.69    5.60
   7   3  -3  113.69    6.20
   7   3  -3  110.09    7.00
   7   3  -3   99.09    8.80
   6  -3  -3 1350.86   47.70
   6  -3  -3 1379.96   47.60
   6  -3  -3 1372.76   48.10
   6   3  -3 1373.26   48.10
   6   3  -3 1310.77   49.00
   6   3  -3 1422.46   49.10
  -6   3   3 1329.67   47.30
   6   3  -3 1405.86   51.99
   6   3  -3 1279.17   47.20
   5  -3  -3  110.49    5.30
   5  -3  -3  106.79    5.30
   5  -3  -3  116.19    5.20
   5   3  -3  119.49    7.10
   5   3  -3  110.39    4.80
   5   3  -3  115.19    5.50
  -5   3   3  112.69    4.80
   5   3  -3  106.49    6.10
  -5   3   3   96.49    4.90
   5   3  -3  108.39    8.00
   5   3  -3  105.69    6.10
   4  -3  -3  213.38    8.40
   4  -3  -3  220.88    8.60
  -4  -3   3  212.78    8.60
   4  -3  -3  211.88    8.50
  -4  -3   3  207.08    8.00
   4   3  -3  214.48    8.10
   4   3  -3  212.28    8.50
  -4   3   3  212.98    7.90
   4   3  -3  214.98    9.30
  -4   3   3  210.98    8.60
   4   3  -3  218.28   11.60
   4   3  -3  202.68    9.10
   4   3  -3  216.58   10.00
  -3  -3   3   12.80    1.60
  -3  -3   3    8.40    2.70
  -3  -3   3    9.70    1.30
  -3  -3   3   12.90    1.10
   3  -3  -3   10.90    1.50
   3  -3  -3    9.30    1.20
   3  -3  -3   13.60    1.10
  -3  -3   3    9.80    1.60
   3   3  -3   10.10    2.00
  -3   3   3   10.60    0.90
   3   3  -3   11.60    1.80
  -3   3   3   10.10    1.30
  -3   3   3    9.20    1.20
   3   3  -3   10.60    1.60
   3   3  -3    7.90    2.60
   3   3  -3   10.00    1.10
   3   3  -3   14.10    1.40
   3   3  -3   13.10    1.80
  -2  -3   3  865.81   29.80
  -2  -3   3  888.31   29.90
   2  -3  -3  875.11   29.90
   2  -3  -3  893.71   29.60
  -2  -3   3  866.61   33.00
  -2  -3   3  868.51   30.40
  -2  -3   3  819.02   31.40
   2   3  -3  874.81   30.40
   2   3  -3  862.71   30.20
  -2   3   3  863.01   30.00
   2   3  -3  855.61   29.90
  -2   3   3  870.21   29.60
   2   3  -3  849.81   30.30
  -2   3   3  882.71   30.10
   2   3  -3  839.42   30.90
   2   3  -3  850.01   30.20
   2   3  -3  834.02   29.80
   2   3  -3  853.31   32.90
  -1  -3   3   34.90    2.00
   1  -3  -3   26.90    1.60
  -1  -3   3   33.80    2.00
   1  -3  -3   35.30    2.00
   1  -3  -3   30.00    1.80
  -1  -3   3   36.80    1.90
   1  -3  -3   33.90    1.80
  -1  -3   3   34.50    1.70
  -1  -3   3   29.20    3.40
  -1  -3   3   31.00    3.70
   1   3  -3   29.00    1.70
   1   3  -3   29.60    2.00
   1   3  -3   35.10    2.40
  -1   3   3   32.30    1.70
   1   3  -3   31.20    2.00
   1   3  -3   27.40    2.10
   1   3  -3   31.70    1.80
   1   3  -3   33.30    1.90
   1   3  -3   35.40    3.80
   0  -3   3 1732.83   64.79
   0  -3  -3 1890.91   62.89
   0  -3   3 1861.41   62.79
   0  -3   3 1878.31   63.29
   0  -3   3 1729.43   65.29
   0  -3   3 1796.52   63.59
   0  -3   3 1846.02   62.69
   0  -3   3 1893.41   62.79
   0  -3  -3 1948.61   62.79
   0   3  -3 1788.72   63.39
   0   3   3 1925.01   62.89
   0   3  -3 1828.72   63.09
   0   3  -3 1806.12   62.69
   0   3  -3 1710.53   64.59
   0   3  -3 1783.92   62.69
   0   3  -3 1863.11   63.19
   0   3   3 1984.60   62.79
   1  -3   3    3.60    0.50
  -1  -3  -3    4.80    0.70
  -1  -3  -3    3.70    0.70
   1  -3   3    3.70    0.50
  -1   3  -3    3.20    0.90
   1   3   3    3.70    0.90
   1   3   3    3.80    0.60
  -1   3  -3    3.60    1.00
  -1   3  -3    4.00    1.00
  -1   3  -3    4.30    1.40
   1   3   3    3.40    0.80
  -2  -3  -3   32.70    2.00
  -2  -3  -3   30.30    2.20
  -2   3  -3   36.20    2.50
   2   3   3   30.60    1.70
  -2   3  -3   35.20    2.50
  -2   3  -3   30.80    2.30
   2   3   3   31.20    2.10
  -3  -3  -3   72.79    3.70
  -3   3  -3   69.59    4.00
   3   3   3   66.29    3.40
   3   3   3   81.79    6.10
   3   3   3   73.69    3.80
  -4  -3  -3 1485.25   52.89
   4  -3   3 1608.34   53.49
   4  -3   3 1521.75   53.49
   4   3   3 1513.35   56.49
  -4   3  -3 1541.25   53.79
  -4   3  -3 1506.65   52.29
   4   3   3 1564.24   53.29
   4   3   3 1449.35   53.19
   5  -3   3   16.60    2.50
   5  -3   3   20.80    2.60
  -5  -3  -3   13.60    2.00
   5   3   3    9.70    3.20
  -5   3  -3   17.50    2.90
   5   3   3   15.70    2.30
  -5   3  -3   17.20    1.80
   6  -3   3   80.79    5.10
  -6  -3  -3   86.09    4.90
   6  -3   3   74.19    5.10
   6   3   3   75.19    7.90
  -6   3  -3   77.59    4.50
   6   3   3   75.39    5.40
   6   3   3   76.19    4.20
  -6   3  -3   87.09    6.00
   7  -3   3   36.60    4.20
   7  -3   3   33.50    3.80
   7   3   3   23.10    4.80
  -7   3  -3   26.80    4.30
   7   3   3   29.30    5.70
   7   3   3   34.50    2.80
   7   3   3   30.00    5.60
  -7   3  -3   32.90    3.50
   8  -3   3   62.09    5.70
   8  -3   3   69.79    5.30
   8   3   3   57.69    3.80
  -8   3  -3   53.09    4.80
   8   3   3   57.99    7.20
  -8   3  -3   62.09    6.90
   8   3   3   51.69    7.50
   8   3   3   56.89    7.50
   9  -3   3    0.10    2.50
   9  -3   3    0.80    2.60
   9   3   3    2.40    3.40
   9   3   3   -3.50    3.00
   9   3   3    3.70    4.00
  -9   3  -3    0.90    2.90
  10  -3   3  107.89    8.10
  10  -3   3  101.29    7.50
  10   3   3  112.29   11.20
  10   3   3  111.69   10.50
  10   3   3  100.19    9.90
 -10   3  -3  105.39    9.60
  11  -3   3    8.20    3.60
  11  -3   3    9.20    3.90
 -11   3  -3    9.90    4.30
  11   3   3   12.20    5.10
  11   3   3    5.20    4.10
  11   3   3    3.20    4.60
  12  -3   3   14.70    4.50
  12  -3   3   20.70    5.00
 -12   3  -3   27.50    6.20
  12   3   3   27.70    6.70
  12   3   3   24.20    5.70
  12   3   3   16.30    5.90
  13  -3   3    0.30    3.80
  13  -3   3   -2.50    3.30
  13   3   3    3.70    5.00
 -13   3  -3    3.40    4.20
  13   3   3    2.00    4.20
  13   3   3    2.60    5.50
  14  -3   3    6.20    4.60
  14   3   3   11.20    5.80
  14   3   3    6.00    5.10
  14   3   3    2.80    4.80
 -14   3  -3   18.30    5.90
 -15   3  -3   -0.20    4.80
  15   3   3    5.10    6.00
 -16   3  -3    8.80    5.70
  16   3   3    4.50    5.90
  16   4  -3   71.09   11.20
  15  -4  -3    2.40    4.70
  15   4  -3    0.00    5.80
  15   4  -3    4.30    6.80
  14  -4  -3  119.89   10.70
  14  -4  -3  102.49    9.60
  14  -4  -3  129.49   12.00
  14   4  -3  167.78   15.10
  14   4  -3  118.89   11.70
  14   4  -3  142.19   13.60
  14   4  -3  139.49   14.80
  13  -4  -3   14.80    5.00
  13  -4  -3   12.40    4.30
  13  -4  -3   12.90    4.20
  13   4  -3   10.90    4.80
  13   4  -3   23.00    7.40
  13   4  -3   15.20    5.70
  13   4  -3   19.40    6.50
  12  -4  -3   17.60    4.20
  12  -4  -3   16.20    3.90
  12  -4  -3   11.80    4.30
  12   4  -3   27.60    7.40
 -12   4   3   12.80    3.90
  12   4  -3   23.70    5.50
  12   4  -3   22.70    5.90
  12   4  -3   10.30    5.30
  11  -4  -3    3.40    3.00
  11  -4  -3    7.10    3.10
  11  -4  -3   12.50    4.00
  11   4  -3    7.90    2.90
  11   4  -3   15.90    4.90
  11   4  -3   12.50    3.80
 -11   4   3    7.30    3.10
  11   4  -3    7.70    4.60
  11   4  -3    8.80    5.00
  10  -4  -3  504.05   20.30
  10  -4  -3  505.85   21.40
  10  -4  -3  492.45   20.40
  10   4  -3  496.35   22.80
  10   4  -3  534.35   21.60
  10   4  -3  473.35   22.90
  10   4  -3  519.05   25.40
  10   4  -3  480.55   19.70
 -10   4   3  506.35   20.30
   9  -4  -3   62.89    5.40
   9  -4  -3   57.69    5.10
   9  -4  -3   60.29    5.80
   9   4  -3   56.89    4.30
  -9   4   3   61.69    4.90
   9   4  -3   68.69    7.50
   9   4  -3   65.99    6.10
   9   4  -3   59.19    7.10
   9   4  -3   64.99    9.00
   8  -4  -3   80.09    5.80
   8  -4  -3   76.79    5.10
   8  -4  -3   83.79    5.10
   8   4  -3   73.79    4.50
   8   4  -3   72.79    5.40
   8   4  -3   70.79    8.80
  -8   4   3   81.19    4.90
   8   4  -3   81.29    7.30
   8   4  -3   95.39    8.40
   7  -4  -3   36.30    3.40
   7  -4  -3   34.50    3.70
   7  -4  -3   34.70    3.30
   7   4  -3   35.10    6.30
   7   4  -3   34.10    4.80
   7   4  -3   36.30    3.00
   7   4  -3   29.40    4.80
   7   4  -3   33.80    4.60
  -7   4   3   34.80    3.10
   7   4  -3   39.20    4.00
   6  -4  -3  439.36   16.80
   6  -4  -3  463.15   17.20
   6  -4  -3  426.26   16.70
  -6   4   3  451.35   16.30
   6   4  -3  435.26   18.30
   6   4  -3  448.56   17.20
   6   4  -3  464.45   19.40
   6   4  -3  446.66   18.60
   6   4  -3  415.76   16.20
   6   4  -3  457.25   21.80
   5  -4  -3   92.79    4.50
   5  -4  -3   87.79    4.60
   5  -4  -3   91.89    4.60
  -5  -4   3   85.09    3.70
   5   4  -3   90.69    4.70
   5   4  -3   80.29    5.50
   5   4  -3   89.49    6.10
  -5   4   3   86.19    4.00
  -5   4   3   89.09    4.30
   5   4  -3   87.29    8.80
   5   4  -3   91.29    4.10
   5   4  -3   81.19    5.30
   4  -4  -3  454.45   16.70
   4  -4  -3  471.85   16.40
  -4  -4   3  448.36   16.80
   4  -4  -3  445.96   16.80
  -4   4   3  454.85   16.20
   4   4  -3  446.46   16.70
   4   4  -3  432.86   16.20
   4   4  -3  461.95   18.30
  -4   4   3  451.75   16.50
   4   4  -3  454.25   17.80
   4   4  -3  472.85   17.70
  -4   4   3  453.85   16.80
   4   4  -3  478.75   21.40
  -3  -4   3  396.46   13.90
  -3  -4   3  366.66   15.50
   3  -4  -3  377.66   14.20
  -3  -4   3  397.26   14.30
   3  -4  -3  399.36   14.00
  -3  -4   3  407.96   15.40
  -3   4   3  407.36   14.00
   3   4  -3  381.86   14.20
   3   4  -3  370.46   14.90
   3   4  -3  379.26   14.00
  -3   4   3  401.66   14.20
   3   4  -3  383.26   18.30
   3   4  -3  415.06   15.00
   3   4  -3  392.56   15.60
   3   4  -3  386.86   15.10
  -2  -4   3    3.20    0.70
  -2  -4   3   -1.00    1.20
  -2  -4   3    1.90    0.60
  -2  -4   3    1.60    0.90
   2  -4  -3    1.10    0.60
  -2  -4   3    2.20    2.50
   2  -4  -3    1.20    0.60
   2   4  -3    2.20    1.00
   2   4  -3    4.80    1.00
  -2   4   3    2.90    0.70
   2   4  -3    1.30    0.90
   2   4  -3    4.60    2.50
  -2   4   3    3.80    0.90
   2   4  -3    2.00    1.00
   2   4  -3    0.60    0.50
   2   4  -3    1.90    1.00
   2   4  -3    1.60    1.30
  -2   4   3    1.70    0.70
   1  -4  -3   19.10    1.60
  -1  -4   3   12.50    3.00
  -1  -4   3   18.90    1.90
  -1  -4   3   17.30    1.60
  -1  -4   3   19.40    1.90
   1  -4  -3   17.20    1.30
   1  -4  -3   16.30    1.60
   1  -4  -3   18.90    1.40
  -1  -4   3   16.30    1.10
  -1   4   3   16.00    1.20
   1   4  -3   15.40    1.40
   1   4  -3   14.20    1.60
   1   4  -3   16.00    3.20
   1   4  -3   16.40    1.50
  -1   4   3   18.00    1.40
   1   4  -3   15.30    2.00
   1   4  -3   20.70    1.90
   1   4  -3   15.90    1.30
   0  -4   3  252.37    9.70
   0  -4  -3  259.37    9.70
   0  -4   3  269.17   11.90
   0  -4  -3  273.77    9.60
   0  -4   3  270.47    9.50
   0  -4   3  257.17    9.60
   0   4   3  269.97    9.60
   0   4  -3  256.57   10.00
   0   4  -3  256.57    9.40
   0   4  -3  258.47   12.40
   0   4  -3  259.27   10.00
   0   4  -3  252.97    9.40
   0   4  -3  263.47   10.40
   0   4   3  264.87    9.50
   0   4   3  266.67   10.40
  -1  -4  -3  880.51   30.10
   1  -4   3  838.32   29.90
   1  -4   3  863.81   29.90
  -1   4  -3  873.91   30.80
   1   4   3  867.31   30.10
  -1   4  -3  869.21   30.80
  -1   4  -3  905.51   29.80
  -1   4  -3  861.91   31.00
   1   4   3  905.51   30.40
  -1   4  -3  836.62   32.60
   1   4   3  884.31   30.80
  -2  -4  -3  162.28    6.30
   2   4   3  166.38    6.10
  -2   4  -3  159.28    6.90
   2   4   3  173.08    7.00
  -2   4  -3  159.28    7.10
  -2   4  -3  163.28    7.70
  -2   4  -3  161.28    7.30
   3  -4   3    3.20    0.70
   3  -4   3    4.10    0.80
  -3  -4  -3    4.60    1.20
   3   4   3    6.30    1.40
   3   4   3    3.40    0.70
  -3   4  -3    4.30    1.40
   3   4   3    0.30    2.10
  -3   4  -3    4.10    1.40
   4  -4   3   96.19    4.20
  -4  -4  -3   90.49    4.40
   4  -4   3   91.69    4.10
  -4   4  -3   89.89    5.00
   4   4   3   89.89    7.50
   4   4   3   90.79    5.00
   4   4   3   86.79    4.20
   5  -4   3  131.19    5.90
  -5  -4  -3  132.69    5.90
   5  -4   3  123.29    5.70
   5   4   3  132.09    6.80
   5   4   3  130.79    9.70
  -5   4  -3  128.79    5.60
   5   4   3  124.49    6.20
  -5   4  -3  128.89    6.80
   6  -4   3   44.00    3.40
   6  -4   3   43.50    3.40
  -6  -4  -3   48.40    3.40
   6   4   3   39.90    6.20
  -6   4  -3   51.89    3.20
   6   4   3   57.89    4.90
  -6   4  -3   47.90    4.80
   7  -4   3   23.80    2.90
   7  -4   3   24.90    3.10
  -7  -4  -3   28.70    3.10
  -7   4  -3   33.00    3.20
   7   4   3   31.10    5.80
  -7   4  -3   23.90    4.20
   7   4   3   28.10    5.40
   7   4   3   28.20    5.90
   7   4   3   32.90    4.40
   8  -4   3  182.48    8.90
   8  -4   3  169.18    8.90
  -8   4  -3  196.88    9.10
   8   4   3  174.68   12.10
   8   4   3  186.98   12.60
   8   4   3  200.28   13.00
  -8   4  -3  170.18   10.30
   9  -4   3   58.19    5.60
   9  -4   3   65.89    5.70
  -9   4  -3   55.79    6.80
   9   4   3   47.60    7.20
   9   4   3   58.89    8.20
   9   4   3   53.89    8.00
  10  -4   3    9.50    3.30
  10  -4   3   12.00    3.30
  10   4   3   10.80    4.90
 -10   4  -3    2.80    3.80
  10   4   3    9.20    4.90
  10   4   3    7.10    4.70
  11  -4   3    1.40    2.80
  11  -4   3    0.30    2.60
  11   4   3   -1.80    3.90
  11   4   3   -1.50    3.60
  11   4   3   -1.10    4.20
 -11   4  -3    2.80    3.90
  12  -4   3   33.50    5.50
  12  -4   3   31.00    5.00
  12   4   3   29.20    6.60
  12   4   3   30.20    7.10
  12   4   3   30.70    6.90
 -12   4  -3   27.10    6.20
  13  -4   3   18.80    7.70
  13   4   3   19.10    6.10
 -13   4  -3   16.90    5.50
  13   4   3   12.40    6.40
  13   4   3   16.10    5.80
  14  -4   3   23.40    6.70
  14   4   3   19.90    6.40
  14   4   3    9.00    5.50
  14   4   3   10.90    6.00
 -14   4  -3   20.50    6.10
  15   4   3    2.00    6.10
 -15   4  -3    2.70    5.00
 -16   4  -3    2.40    5.40
  16   4   3    5.80    6.20
  15   5  -3    3.90    6.80
  14  -5  -3    4.60    5.10
  14  -5  -3   19.00    5.60
  14   5  -3   13.80    6.70
  14   5  -3    7.10    5.60
  14   5  -3   12.20    5.10
  14   5  -3   26.10    7.50
  13  -5  -3  134.89    9.50
  13  -5  -3  125.89   11.20
  13  -5  -3  140.19    9.20
  13   5  -3  120.49   11.00
  13   5  -3  145.39   14.00
  13   5  -3  156.78   15.70
  13   5  -3  140.59   13.70
  12  -5  -3   13.10    4.80
  12  -5  -3   15.90    4.10
  12  -5  -3   18.20    4.10
  12   5  -3   17.60    6.60
  12   5  -3   14.60    4.70
  12   5  -3   24.70    6.80
  12   5  -3    8.00    5.10
  11  -5  -3   20.70    4.70
  11  -5  -3   24.00    3.90
  11  -5  -3   24.50    4.30
  11   5  -3   27.30    6.90
  11   5  -3   22.20    6.30
 -11   5   3   23.00    3.90
  11   5  -3   20.30    4.40
  11   5  -3   34.10    6.60
  10  -5  -3    3.10    2.50
  10  -5  -3    1.40    3.00
  10  -5  -3    5.50    2.40
  10   5  -3    4.40    4.10
  10   5  -3   -1.70    3.80
  10   5  -3    0.60    1.90
  10   5  -3    2.40    3.10
 -10   5   3   -0.40    2.00
  10   5  -3    2.10    4.30
   9  -5  -3  173.88    8.70
   9  -5  -3  173.18    9.40
   9  -5  -3  175.78    8.70
  -9   5   3  188.48    8.50
   9   5  -3  170.48   13.30
   9   5  -3  161.28    9.30
   9   5  -3  169.68   11.20
   9   5  -3  170.38   10.90
   9   5  -3  165.38    7.90
   8  -5  -3    1.40    2.00
   8  -5  -3    1.60    1.70
   8  -5  -3    1.80    1.70
   8   5  -3    0.70    3.00
   8   5  -3    2.50    1.40
   8   5  -3    0.30    3.60
  -8   5   3   -0.50    1.50
   8   5  -3    1.50    3.00
   8   5  -3    2.00    2.60
   8   5  -3    0.50    1.80
   7  -5  -3  219.88    9.70
   7  -5  -3  226.98    9.60
   7  -5  -3  218.58   10.00
   7   5  -3  228.48    9.00
   7   5  -3  213.28   11.70
   7   5  -3  233.28   12.30
   7   5  -3  209.58   11.40
   7   5  -3  226.88   10.30
  -7   5   3  239.18    9.40
   7   5  -3  220.28   14.60
   6  -5  -3   29.40    2.90
  -6  -5   3   32.00    1.60
   6  -5  -3   29.70    2.80
   6  -5  -3   28.90    3.10
  -6   5   3   35.40    2.60
   6   5  -3   31.00    6.40
   6   5  -3   36.50    4.80
   6   5  -3   27.60    2.90
   6   5  -3   28.80    2.20
   6   5  -3   37.70    4.70
   6   5  -3   33.30    4.30
   5  -5  -3   64.29    3.80
   5  -5  -3   57.29    3.70
  -5  -5   3   62.79    3.40
   5   5  -3   66.49    4.90
   5   5  -3   62.39    3.10
   5   5  -3   61.99    4.90
   5   5  -3   59.39    8.10
   5   5  -3   60.59    3.70
  -5   5   3   63.99    3.30
  -5   5   3   68.59    3.40
   5   5  -3   58.39    5.50
  -4  -5   3  156.38    7.30
  -4  -5   3  140.99    5.50
   4  -5  -3  137.89    6.10
   4   5  -3  134.39    6.90
   4   5  -3  139.29    7.20
  -4   5   3  146.59    5.90
  -4   5   3  148.29    6.90
   4   5  -3  139.89    5.70
  -4   5   3  146.39    5.90
   4   5  -3  147.49    7.20
   4   5  -3  137.89   10.40
   4   5  -3  135.39    6.00
   4   5  -3  135.49    7.50
  -3  -5   3  364.26   16.20
   3  -5  -3  411.46   14.40
  -3  -5   3  393.76   13.90
  -3  -5   3  400.66   16.80
  -3  -5   3  397.76   14.50
   3   5  -3  402.66   15.40
   3   5  -3  388.26   19.30
  -3   5   3  406.16   14.50
  -3   5   3  385.66   14.30
  -3   5   3  391.16   14.40
   3   5  -3  393.76   15.90
   3   5  -3  385.56   14.40
  -3   5   3  401.96   14.90
   3   5  -3  395.66   15.20
   3   5  -3  398.76   15.50
   3   5  -3  386.76   14.30
  -2  -5   3   36.50    3.50
  -2  -5   3   32.70    1.90
  -2  -5   3   32.30    1.90
   2  -5  -3   34.00    2.00
   2   5  -3   31.40    2.50
  -2   5   3   35.40    2.00
   2   5  -3   41.10    3.60
   2   5  -3   34.10    5.50
   2   5  -3   37.90    2.80
   2   5  -3   33.90    1.90
  -2   5   3   36.60    2.40
   2   5  -3   36.70    2.80
   2   5  -3   38.40    2.90
  -2   5   3   37.30    2.30
   1  -5  -3    0.30    0.70
  -1  -5   3   -0.20    1.00
  -1  -5   3    1.10    2.00
  -1  -5   3    0.40    0.40
   1  -5  -3    1.60    0.70
  -1  -5   3    1.30    0.90
  -1  -5   3    1.00    1.20
  -1   5   3    0.00    0.80
   1   5  -3    0.90    0.90
   1   5  -3    2.40    0.60
  -1   5   3    1.10    0.50
   1   5  -3    1.20    1.00
   1   5  -3    3.80    1.40
   1   5  -3    0.00    0.70
   1   5  -3    1.30    2.10
   1   5  -3    1.20    0.80
   0  -5   3  688.43   25.30
   0  -5  -3  698.63   24.70
   0  -5   3  724.83   24.40
   0  -5   3  696.53   25.40
   0   5   3  717.93   25.70
   0   5  -3  701.33   24.50
   0   5   3  712.73   24.50
   0   5  -3  685.73   28.60
   0   5  -3  695.23   24.50
   0   5  -3  697.13   25.80
   0   5   3  741.93   24.90
   0   5  -3  697.43   25.30
   0   5  -3  710.43   25.30
  -1  -5  -3   43.20    2.10
   1   5   3   37.80    3.00
   1   5   3   41.00    2.50
  -1   5  -3   42.10    4.90
  -1   5  -3   40.70    2.90
  -1   5  -3   39.30    2.70
  -1   5  -3   40.00    1.70
  -1   5  -3   42.00    1.80
  -1   5  -3   40.60    3.10
  -2  -5  -3  570.14   20.10
  -2   5  -3  556.44   21.20
  -2   5  -3  593.74   21.80
  -2   5  -3  587.54   21.20
   2   5   3  577.24   20.10
   2   5   3  575.04   20.90
   2   5   3  588.14   21.30
  -2   5  -3  563.74   22.70
   3   5   3    3.40    1.30
  -3   5  -3    6.00    1.70
  -3   5  -3    1.50    1.20
   3   5   3    4.50    2.90
   3   5   3    3.00    0.60
  -4  -5  -3  182.98    7.80
   4  -5   3  196.48    6.70
   4  -5   3  188.28    6.70
   4   5   3  180.28    7.00
   4   5   3  179.68    8.40
   4   5   3  185.68   11.80
  -4   5  -3  189.28    8.40
  -4   5  -3  188.08    8.90
  -5  -5  -3   16.50    1.90
   5  -5   3   20.10    1.60
   5  -5   3   15.80    1.50
   5   5   3   16.90    1.80
   5   5   3   20.50    2.90
  -5   5  -3   19.90    2.80
   5   5   3   17.70    4.70
   6  -5   3  951.20   33.70
  -6  -5  -3  974.80   34.10
   6  -5   3  962.20   33.80
   6   5   3 1006.70   40.20
   6   5   3  972.40   35.60
   6   5   3  883.81   34.20
  -6   5  -3  976.80   34.10
  -6   5  -3  985.90   35.70
  -7  -5  -3   34.80    3.10
   7  -5   3   33.30    3.00
   7  -5   3   34.30    3.10
   7   5   3   25.20    5.60
   7   5   3   39.70    6.30
   7   5   3   31.60    6.10
  -7   5  -3   38.60    4.70
   7   5   3   26.70    3.90
  -7   5  -3   35.10    3.10
   8  -5   3    7.40    2.10
   8  -5   3   14.00    2.30
   8   5   3    8.60    3.00
   8   5   3    7.10    4.30
   8   5   3    6.40    4.80
  -8   5  -3    7.00    3.20
   8   5   3   13.20    5.10
   9  -5   3    6.20    2.30
   9  -5   3    6.10    2.30
  -9   5  -3    2.60    3.20
   9   5   3    8.90    4.40
   9   5   3    8.90    4.40
   9   5   3    7.70    4.60
  10  -5   3  230.78   11.30
  10  -5   3  250.47   11.70
  10   5   3  258.37   15.60
  10   5   3  272.37   16.50
 -10   5  -3  222.88   13.30
  10   5   3  246.88   16.00
  11  -5   3   27.50    4.10
  11  -5   3   26.10    4.20
 -11   5  -3   20.50    5.50
  11   5   3   28.40    7.10
  11   5   3   23.30    6.50
  11   5   3   31.10    6.90
  12   5   3  111.49   12.50
 -12   5  -3   85.29    9.60
  12   5   3   89.89   10.40
  12   5   3   95.59   10.50
 -13   5  -3    0.50    4.50
  13   5   3    3.00    4.90
  13   5   3    4.90    4.90
  13   5   3    5.80    5.60
  14  -5   3   38.80    8.20
  14   5   3   42.30    8.00
  14   5   3   43.20    9.30
 -14   5  -3   28.50    6.70
  14   5   3   27.80    7.30
 -15   5  -3   11.80    5.90
  15   5   3    8.70    6.20
  15   6  -3    9.20    6.70
  14  -6  -3   -2.30    4.50
  14   6  -3    3.80    6.50
  14   6  -3   -0.20    4.00
  14   6  -3   -5.40    5.20
  13  -6  -3    1.50    4.70
  13   6  -3   10.60    7.00
  13   6  -3   -2.60    4.20
  13   6  -3    1.40    4.10
  13   6  -3    0.70    5.20
  12  -6  -3  109.09    9.40
  12  -6  -3  101.39    7.40
  12  -6  -3   95.49    7.50
  12   6  -3  112.09   13.10
  12   6  -3   89.79    8.80
  12   6  -3  101.79   11.40
  12   6  -3  113.69   11.50
  11  -6  -3   -1.20    2.60
  11  -6  -3   -2.30    2.20
  11  -6  -3   -3.00    2.90
 -11   6   3   -1.30    2.10
  11   6  -3    0.10    4.20
  11   6  -3    0.30    3.20
  11   6  -3    2.10    3.90
  11   6  -3    4.80    5.60
  10  -6  -3    9.90    3.20
  10  -6  -3   13.60    3.20
  10  -6  -3   16.30    3.20
 -10   6   3   19.50    3.20
  10   6  -3   19.00    5.20
  10   6  -3   14.60    5.80
  10   6  -3   19.40    4.10
  10   6  -3   19.50    5.30
   9  -6  -3   -0.30    2.30
   9  -6  -3    1.30    1.90
   9  -6  -3   -1.50    1.90
   9   6  -3    2.50    2.50
   9   6  -3   -1.60    3.30
   9   6  -3   -2.20    2.80
   9   6  -3    2.40    3.70
  -9   6   3    2.20    1.90
   9   6  -3    2.00    1.40
   9   6  -3    0.20    4.10
   8  -6  -3  284.37   11.90
   8  -6  -3  284.47   12.50
   8  -6  -3  284.27   11.80
   8   6  -3  310.67   12.80
   8   6  -3  249.18   17.10
   8   6  -3  279.47   14.70
  -8   6   3  270.37   11.40
   8   6  -3  260.67   10.80
   8   6  -3  294.57   14.60
   8   6  -3  256.67   14.50
   7  -6  -3   55.29    4.30
   7  -6  -3   55.79    3.90
   7  -6  -3   53.39    3.70
   7   6  -3   54.09    8.90
  -7   6   3   51.59    3.50
   7   6  -3   44.30    5.70
   7   6  -3   63.69    6.60
   7   6  -3   43.70    2.90
   7   6  -3   61.39    6.50
   7   6  -3   52.09    4.50
   6  -6  -3  234.98    9.60
  -6  -6   3  215.38    8.50
   6  -6  -3  224.58    9.50
   6   6  -3  228.18    9.60
   6   6  -3  235.58   11.60
   6   6  -3  211.78    8.50
   6   6  -3  224.48   11.30
  -6   6   3  221.48    9.00
   6   6  -3  218.98   11.50
   6   6  -3  203.48   14.70
  -5  -6   3  111.19    6.00
   5  -6  -3  108.69    5.40
  -5   6   3  118.49    5.30
   5   6  -3  109.19    7.10
   5   6  -3  118.89    7.10
   5   6  -3  109.29    4.80
   5   6  -3  118.09    7.10
   5   6  -3   99.69   10.90
  -5   6   3  108.89    5.00
  -5   6   3  116.79    6.30
   5   6  -3  113.59    5.40
  -4  -6   3  227.68   11.50
  -4  -6   3  250.47    9.30
   4  -6  -3  264.87   10.10
   4   6  -3  266.47   11.50
   4   6  -3  255.97   10.00
  -4   6   3  267.57   10.10
  -4   6   3  263.37   10.80
   4   6  -3  253.97   11.10
   4   6  -3  267.57   11.90
   4   6  -3  247.18   11.50
   4   6  -3  248.98   15.80
   4   6  -3  260.97    9.90
  -4   6   3  262.77    9.90
   3  -6  -3  261.77    9.80
  -3  -6   3  252.57    9.40
   3   6  -3  251.87   11.00
   3   6  -3  279.67   11.80
  -3   6   3  285.27   10.60
   3   6  -3  245.78   15.20
  -3   6   3  272.77   10.20
  -3   6   3  268.97   10.00
   3   6  -3  245.58    9.70
   3   6  -3  258.17   10.90
  -3   6   3  257.17   10.00
   3   6  -3  253.27   10.90
   2  -6  -3  795.12   27.30
  -2  -6   3  785.32   27.30
  -2  -6   3  788.32   27.40
   2   6  -3  755.82   28.40
   2   6  -3  807.82   28.40
   2   6  -3  761.02   27.20
   2   6  -3  802.52   28.30
   2   6  -3  801.02   33.50
  -2   6   3  802.62   27.40
   2   6  -3  785.92   29.10
  -2   6   3  780.12   27.90
   2   6  -3  763.02   28.40
  -2   6   3  771.72   27.90
   1  -6  -3  525.05   19.10
   1  -6  -3  525.35   18.70
  -1  -6   3  528.85   19.40
  -1  -6   3  521.45   18.40
   1   6  -3  515.75   19.70
   1   6  -3  523.35   19.20
   1   6  -3  495.95   23.90
  -1   6   3  559.04   19.30
   1   6  -3  549.45   19.70
   1   6  -3  528.35   19.10
  -1   6   3  532.15   18.50
   1   6  -3  543.95   20.40
   0  -6   3  219.98    7.90
   0  -6  -3  218.28    8.30
   0   6   3  242.38    9.70
   0   6  -3  204.68   12.50
   0   6  -3  230.88    9.20
   0   6  -3  211.98    8.20
   0   6  -3  216.48    9.70
   0   6  -3  212.98    9.10
   0   6  -3  208.08    8.10
   0   6   3  215.68    8.00
   0   6   3  223.18    8.70
  -1  -6  -3   20.50    1.50
  -1   6  -3   15.00    1.10
  -1   6  -3   17.90    4.00
   1   6   3   25.10    2.20
  -1   6  -3   18.30    2.80
   1   6   3   23.20    1.60
  -1   6  -3   25.90    2.70
  -1   6  -3   18.60    2.30
  -1   6  -3   18.60    1.10
   1   6   3   23.50    2.70
  -2  -6  -3  451.45   15.40
  -2   6  -3  414.86   16.70
  -2   6  -3  436.46   18.90
  -2   6  -3  434.26   16.70
  -2   6  -3  430.46   17.40
   2   6   3  453.05   16.90
   2   6   3  433.66   16.40
   3   6   3 1043.50   36.80
  -3   6  -3 1046.10   36.90
   3   6   3 1020.60   36.40
  -3   6  -3  992.80   36.50
   3   6   3  995.90   40.60
   4   6   3    3.80    0.60
   4   6   3    2.00    1.70
   4   6   3    4.30    3.70
  -4   6  -3    3.30    1.90
  -4   6  -3    3.60    1.60
  -5  -6  -3  101.79    5.10
   5  -6   3  106.19    3.90
   5  -6   3  102.39    3.90
  -5   6  -3  105.59    6.60
   5   6   3  100.89    6.10
  -5   6  -3  105.49    6.00
   5   6   3   91.49   10.00
   5   6   3   98.49    4.10
   6  -6   3  108.99    4.40
  -6  -6  -3  103.29    5.10
   6  -6   3  107.19    4.40
  -6   6  -3  110.59    6.60
  -6   6  -3   97.59    7.10
   6   6   3   92.39    4.50
   6   6   3   89.69    6.30
   6   6   3  107.79   11.20
   7  -6   3  360.06   13.10
   7  -6   3  342.67   12.90
  -7  -6  -3  356.56   13.40
  -7   6  -3  342.17   15.10
   7   6   3  357.36   18.70
   7   6   3  326.27   18.50
   7   6   3  318.87   13.30
   7   6   3  361.46   19.70
   7   6   3  338.77   15.30
  -7   6  -3  348.27   13.70
   8  -6   3   55.99    3.80
  -8  -6  -3   59.49    3.90
   8  -6   3   56.59    3.70
   8   6   3   56.89    8.70
   8   6   3   57.99    8.60
   8   6   3   45.60    7.50
   8   6   3   60.29    6.20
  -8   6  -3   49.00    5.60
   9  -6   3  357.06   14.50
   9  -6   3  348.87   14.30
  -9   6  -3  356.06   16.70
   9   6   3  357.86   20.00
   9   6   3  358.16   20.20
   9   6   3  358.26   17.30
   9   6   3  400.16   20.40
  10   6   3    6.50    4.70
 -10   6  -3    6.50    3.90
  10   6   3    0.00    4.20
  10   6   3    4.70    4.90
  11   6   3   22.70    6.70
  11   6   3   14.70    5.70
  11   6   3   25.40    7.20
 -11   6  -3   23.20    5.30
 -12   6  -3    7.00    4.50
  12   6   3    8.40    5.60
  12   6   3    6.20    5.80
  12   6   3    2.80    4.60
  13  -6   3  139.59   13.40
  13   6   3  129.09   13.40
  13   6   3  156.38   15.30
 -13   6  -3  110.59   11.30
  13   6   3  159.38   13.40
  14  -6   3    4.30    5.70
  14   6   3   17.90    6.60
  14   6   3    4.20    5.10
  14   6   3   24.10    8.00
 -14   6  -3   19.20    6.10
  15   6   3   15.70    7.00
  15   6   3   13.10    7.10
 -15   6  -3   19.10    6.20
  15   7  -3   18.40    8.40
  14  -7  -3   -1.70    4.20
  14   7  -3    3.80    6.00
  14   7  -3    0.40    4.60
  13  -7  -3    2.20    4.30
  13   7  -3    4.80    4.00
  13   7  -3    4.20    6.00
  13   7  -3    6.60    5.90
  13   7  -3    1.50    4.90
  12  -7  -3   68.79    7.80
  12   7  -3   62.59    9.70
  12   7  -3   81.79   12.30
  12   7  -3   73.59    9.90
  12   7  -3   56.29    7.10
  11  -7  -3  145.39    9.50
  11  -7  -3  160.68    9.10
  11  -7  -3  165.68   10.00
  11   7  -3  145.49    9.70
  11   7  -3  157.58   15.90
  11   7  -3  153.18   13.90
  11   7  -3  173.28   12.90
  10  -7  -3    8.00    2.90
  10  -7  -3    6.10    2.80
  10  -7  -3    5.90    2.50
  10   7  -3    9.30    4.80
 -10   7   3    7.10    2.40
  10   7  -3    7.70    3.20
  10   7  -3    5.90    4.70
  10   7  -3    4.00    5.40
   9  -7  -3  146.59    7.70
   9  -7  -3  148.49    7.90
   9  -7  -3  147.89    8.50
   9   7  -3  149.29   11.00
   9   7  -3  138.49   14.50
  -9   7   3  138.19    7.30
   9   7  -3  160.78   11.10
   9   7  -3  153.18    8.60
   9   7  -3  142.49   10.40
   8  -7  -3   39.80    4.30
   8  -7  -3   40.80    4.10
   8   7  -3   33.00    7.80
  -8   7   3   40.20    3.70
   8   7  -3   53.09    6.70
   8   7  -3   39.50    6.10
   8   7  -3   31.40    3.90
   8   7  -3   43.70    6.70
   7  -7  -3  372.26   15.00
   7   7  -3  366.26   17.40
   7   7  -3  397.66   18.00
  -7   7   3  380.56   14.50
   7   7  -3  362.26   13.60
   7   7  -3  372.26   15.10
   7   7  -3  362.06   17.20
   7   7  -3  357.66   21.90
   6  -7  -3  124.59    6.00
  -6  -7   3  121.49    5.90
   6   7  -3  116.59    5.90
  -6   7   3  106.49    7.00
   6   7  -3  112.29    7.80
   6   7  -3  111.49    8.10
   6   7  -3   91.99   11.50
   6   7  -3  131.69    8.20
   6   7  -3  107.09    4.90
  -6   7   3  108.59    5.60
  -5  -7   3  748.03   28.10
   5  -7  -3  723.63   26.50
   5   7  -3  739.23   29.00
   5   7  -3  705.13   28.40
   5   7  -3  735.93   26.60
  -5   7   3  766.32   26.70
   5   7  -3  749.23   28.80
   5   7  -3  739.83   34.20
  -5   7   3  739.03   27.60
  -5   7   3  734.03   26.20
   4  -7  -3   89.99    4.40
  -4  -7   3   93.09    3.70
  -4  -7   3   89.89    6.40
   4   7  -3   84.29    6.20
   4   7  -3   98.69    5.90
   4   7  -3  103.89   11.60
  -4   7   3  103.79    4.90
   4   7  -3   90.09    6.00
   4   7  -3   85.89    6.00
  -4   7   3   96.49    4.40
  -4   7   3  101.79    5.50
   4   7  -3   80.99    4.30
   3  -7  -3   85.49    4.00
  -3  -7   3   88.89    3.60
   3   7  -3   78.59    5.20
   3   7  -3   84.39    5.20
  -3   7   3   89.69    4.60
   3   7  -3   83.19    5.70
  -3   7   3   91.69    4.90
  -3   7   3   80.79    4.10
   3   7  -3   77.19    9.60
   3   7  -3  101.29    5.40
   3   7  -3   82.69    3.80
  -2  -7   3  224.78    8.60
   2  -7  -3  230.28    8.50
  -2   7   3  220.38    9.20
  -2   7   3  233.08    8.50
  -2   7   3  220.08    9.20
   2   7  -3  219.58    8.30
   2   7  -3  224.68   10.50
   2   7  -3  241.48   14.70
   2   7  -3  201.88    9.40
   2   7  -3  233.48    9.80
   2   7  -3  226.08    9.60
   2   7  -3  215.48    9.70
  -1  -7   3  856.21   30.10
  -1  -7   3  886.61   31.30
  -1   7   3  889.51   30.20
  -1   7   3  900.81   32.50
   1   7  -3  879.31   31.10
   1   7  -3  875.31   31.00
   1   7  -3  860.91   31.60
   1   7  -3  893.31   32.60
  -1   7   3  889.91   31.20
   1   7  -3  865.11   31.70
   1   7  -3  823.92   36.70
   0  -7   3   88.09    3.60
   0  -7  -3  113.39    4.50
   0   7   3   90.79    3.80
   0   7  -3  106.29   10.20
   0   7  -3   89.79    4.20
   0   7  -3   98.99    5.20
   0   7   3   91.39    5.60
   0   7  -3  101.29    5.40
   0   7  -3  104.49    5.90
   0   7  -3   87.09    4.10
   0   7   3  100.49    4.80
   1  -7   3  203.18    7.70
  -1  -7  -3  214.38    7.90
   1   7   3  215.78    9.60
  -1   7  -3  205.08    7.50
  -1   7  -3  203.38    9.00
   1   7   3  214.98    8.70
   1   7   3  208.58    7.80
  -1   7  -3  215.08    9.20
  -1   7  -3  205.38    7.50
  -1   7  -3  194.48   12.30
  -1   7  -3  207.78    9.90
  -2  -7  -3  285.77   10.20
   2   7   3  286.47   11.40
  -2   7  -3  272.87   12.40
   2   7   3  263.97   11.90
  -2   7  -3  298.27   11.90
  -2   7  -3  275.67   11.60
  -2   7  -3  292.47   14.60
   3   7   3  329.07   17.70
  -3   7  -3  335.67   14.70
  -3   7  -3  331.17   13.60
   3   7   3  325.67   13.50
   3   7   3  332.37   13.90
  -3   7  -3  354.36   13.90
  -4   7  -3   15.10    2.50
   4   7   3   29.40    6.00
  -4   7  -3   15.40    2.90
   4   7   3   21.90    3.10
  -5  -7  -3  307.37   12.30
  -5   7  -3  296.67   13.10
   5   7   3  314.17   18.40
   5   7   3  316.97   13.50
  -5   7  -3  317.77   13.90
  -6  -7  -3  226.48    9.60
  -6   7  -3  239.18   11.90
   6   7   3  239.88   11.40
   6   7   3  241.08   15.70
  -6   7  -3  233.28   11.00
  -7  -7  -3    1.90    1.40
   7  -7   3    2.20    1.00
   7  -7   3    2.40    1.10
  -7   7  -3    0.30    2.10
   7   7   3   -1.00    3.70
   7   7   3    3.70    2.70
   7   7   3    5.70    4.20
  -7   7  -3   -1.70    2.70
   7   7   3    4.00    4.60
   8  -7   3   47.70    3.40
  -8   7  -3   45.30    5.60
  -8   7  -3   37.60    6.00
   8   7   3   54.39    8.70
   8   7   3   48.20    8.00
   8   7   3   47.90    8.40
   8   7   3   38.00    5.40
  -9   7  -3   60.29    6.60
   9   7   3   74.79    9.50
   9   7   3   71.09   10.00
   9   7   3   53.19    6.60
   9   7   3   72.89   10.00
  10   7   3   46.80    8.40
 -10   7  -3   58.29    6.80
  10   7   3   46.60    6.60
  10   7   3   65.79    9.20
  10   7   3   60.29    9.20
 -11   7  -3   36.70    6.40
  11   7   3   31.60    8.10
  11   7   3   30.20    7.50
  11   7   3   27.10    6.90
 -12   7  -3   29.90    6.40
  12   7   3   25.40    7.30
  12   7   3   45.00    8.90
  12   7   3   33.70    7.80
  13  -7   3   -0.60    4.90
  13   7   3    1.70    5.30
  13   7   3   -4.70    6.00
  13   7   3    3.60    5.60
 -13   7  -3   -0.50    4.40
  13   7   3   -4.20    4.70
  14   7   3   16.60    7.10
  14   7   3   14.00    6.40
  14   7   3    8.50    6.70
 -14   7  -3    7.30    5.30
 -15   7  -3    9.90    8.20
  14  -8  -3   -0.50    8.20
  14   8  -3    6.50    7.60
  14   8  -3    7.70    5.00
  13  -8  -3   45.60    7.00
  13   8  -3   44.90    7.00
  13   8  -3   39.70    9.60
  13   8  -3   51.29    9.50
  12  -8  -3   77.79    8.00
  12   8  -3   55.69   11.10
  12   8  -3   46.20    8.90
  12   8  -3   62.79    9.20
  12   8  -3   50.69    6.80
  11  -8  -3   72.39    7.20
  11   8  -3   87.39   10.70
  11   8  -3   89.29   10.30
  11   8  -3   81.49   11.90
  11   8  -3   78.59    7.50
  10  -8  -3   14.60    3.60
  10   8  -3    7.60    4.80
  10   8  -3    5.70    4.50
  10   8  -3   14.50    6.70
 -10   8   3   11.00    2.90
  10   8  -3   11.90    3.50
  10   8  -3    9.80    4.70
   9  -8  -3  364.36   15.50
   9   8  -3  335.77   18.10
  -9   8   3  346.17   14.50
   9   8  -3  357.26   15.60
  -9   8   3  352.56   17.60
   9   8  -3  346.47   18.90
   9   8  -3  356.16   18.30
   9   8  -3  397.56   23.20
   8  -8  -3  120.89    7.20
   8   8  -3  118.79    9.30
  -8   8   3  129.89    6.70
   8   8  -3  134.69    9.80
  -8   8   3  126.49    8.60
   8   8  -3  121.49   14.20
   8   8  -3  111.59   10.30
   8   8  -3  135.19    7.30
   7  -8  -3    1.60    1.80
   7   8  -3    1.50    2.90
   7   8  -3    0.20    3.00
   7   8  -3    6.80    5.20
  -7   8   3    2.70    1.80
   7   8  -3    3.10    1.80
   7   8  -3    2.50    3.20
  -7   8   3   -1.90    2.40
   6  -8  -3    9.90    2.00
  -6  -8   3   12.00    2.70
   6   8  -3    8.90    5.30
   6   8  -3   11.40    2.10
  -6   8   3   15.20    3.00
   6   8  -3   15.10    3.80
   6   8  -3   12.70    3.60
   6   8  -3   17.30    3.70
  -6   8   3   12.90    2.30
  -5  -8   3  382.66   17.80
   5  -8  -3  439.06   16.00
   5   8  -3  453.25   18.70
   5   8  -3  416.96   17.60
   5   8  -3  440.16   18.60
   5   8  -3  453.75   18.40
  -5   8   3  409.46   17.00
   5   8  -3  424.16   15.90
   5   8  -3  402.96   23.40
  -5   8   3  432.16   15.70
  -5   8   3  409.86   16.30
   4  -8  -3  466.25   16.60
  -4  -8   3  431.36   15.70
   4   8  -3  438.16   18.50
  -4   8   3  470.05   17.80
   4   8  -3  454.85   18.80
   4   8  -3  472.45   18.40
   4   8  -3  435.86   16.50
  -4   8   3  446.76   16.60
   4   8  -3  428.66   23.90
   4   8  -3  467.15   19.20
  -4   8   3  473.65   17.30
   3  -8  -3  407.96   14.60
  -3  -8   3  413.46   14.20
   3   8  -3  408.16   16.30
   3   8  -3  401.66   17.00
   3   8  -3  394.06   21.80
   3   8  -3  381.46   14.40
   3   8  -3  429.56   16.40
  -3   8   3  391.66   14.90
  -3   8   3  375.96   15.40
  -3   8   3  386.86   15.50
   3   8  -3  410.86   16.40
  -2  -8   3  127.89    5.50
   2  -8  -3  125.09    5.30
   2   8  -3  128.79    6.40
  -2   8   3  127.69    6.20
   2   8  -3  129.49    5.10
   2   8  -3  123.49    6.50
   2   8  -3  134.19    6.80
   2   8  -3  148.49    7.80
   2   8  -3  129.69   11.50
  -1  -8   3  105.59    5.50
   1   8  -3  110.69    5.30
   1   8  -3  107.39    6.10
   1   8  -3  103.99    6.50
   1   8  -3   95.69   10.70
  -1   8   3   93.79    6.50
  -1   8   3  107.29    5.50
   1   8  -3   96.39    5.70
  -1   8   3  108.59    4.30
   1   8  -3  103.89    5.10
   0  -8  -3  430.06   15.40
   0  -8   3  408.26   14.50
   0   8  -3  406.96   15.30
   0   8  -3  429.36   17.40
   0   8  -3  405.36   15.20
   0   8  -3  428.96   16.60
   0   8   3  437.96   16.10
   0   8  -3  413.36   16.50
   0   8  -3  439.96   22.00
   0   8   3  417.26   14.70
   0   8   3  429.46   17.20
  -1  -8  -3  633.74   21.30
   1  -8   3  615.34   20.80
  -1   8  -3  586.94   20.90
   1   8   3  614.84   23.30
  -1   8  -3  594.24   22.70
   1   8   3  606.24   21.00
  -1   8  -3  573.14   22.60
  -1   8  -3  582.54   23.60
  -1   8  -3  598.44   20.90
   1   8   3  597.74   22.20
  -1   8  -3  612.54   27.50
  -2  -8  -3  296.57   10.80
  -2   8  -3  299.67   13.50
  -2   8  -3  295.77   12.50
   2   8   3  296.37   12.20
  -2   8  -3  312.57   16.10
  -2   8  -3  296.57   12.60
   2   8   3  308.07   16.90
   2   8   3  287.77   12.80
  -3  -8  -3    1.70    0.70
  -3   8  -3    3.40    1.90
   3   8   3    2.10    3.50
  -3   8  -3    2.10    3.00
  -3   8  -3   -1.60    1.40
   3   8   3    3.40    1.70
   3   8   3    2.40    2.00
  -3   8  -3    4.50    2.70
   4   8   3  125.19    7.00
  -4   8  -3  118.69    6.90
  -4   8  -3  127.09    8.30
  -4   8  -3  107.89    6.40
   4   8   3  102.59   11.30
  -5   8  -3  154.48    8.10
   5   8   3  164.78    8.80
   5   8   3  166.68   13.20
  -5   8  -3  154.58    8.70
  -6  -8  -3  160.98    7.50
   6   8   3  169.98    9.10
  -6   8  -3  164.78    8.70
   6   8   3  169.88   13.60
  -6   8  -3  162.48    9.60
  -7  -8  -3   14.10    2.20
  -7   8  -3   11.00    3.20
   7   8   3   23.60    6.10
   7   8   3   16.50    5.90
  -7   8  -3    9.00    3.60
   7   8   3   17.70    6.30
   7   8   3   17.20    3.80
   8   8   3   10.80    6.10
  -8   8  -3    8.30    3.40
  -8   8  -3   12.90    4.30
   8   8   3   18.10    6.50
   8   8   3   27.10    4.50
   8   8   3   10.80    5.60
  -9   8  -3   17.20    5.20
   9   8   3    6.30    5.30
   9   8   3   15.90    4.30
   9   8   3   10.10    5.20
   9   8   3   21.80    6.90
  -9   8  -3   10.80    3.80
  10   8   3   34.10    7.50
  10   8   3   42.00    6.50
  10   8   3   36.80    8.00
 -10   8  -3   36.70    5.80
 -10   8  -3   36.10    7.20
  10   8   3   55.99    9.80
  11   8   3   -0.70    4.70
 -11   8  -3    0.40    4.50
  11   8   3    5.40    5.80
  11   8   3    0.30    5.10
 -11   8  -3    3.30    3.90
  12  -8   3   -2.00    4.20
 -12   8  -3    2.30    4.40
  12   8   3    3.50    5.90
  12   8   3    9.50    5.80
  12   8   3    7.00    6.30
  13  -8   3    1.40    5.00
  13   8   3   -1.20    5.00
  13   8   3    6.00    7.10
  13   8   3    5.10    5.30
 -13   8  -3    4.00    4.40
 -14   8  -3   -0.80    4.70
  14   8   3   13.10    7.40
 -14   9   3    7.20    5.80
  14   9  -3   13.90    7.00
  13  -9  -3   26.50    5.80
 -13   9   3   26.90    7.30
  13   9  -3   19.20    7.30
  13   9  -3   22.40    5.60
  12  -9  -3   70.19    7.50
 -12   9   3   49.30    8.50
  12   9  -3   66.39    7.50
  12   9  -3   80.29   10.80
  12   9  -3   74.39   12.20
  12   9  -3   76.29   11.20
  11  -9  -3    5.20    3.40
  11   9  -3   18.20    6.60
 -11   9   3    3.60    4.50
  11   9  -3    1.30    6.80
  11   9  -3    9.50    3.70
  11   9  -3    7.40    5.90
  11   9  -3    4.20    5.10
  10  -9  -3    3.00    3.00
  10   9  -3    8.90    4.70
  10   9  -3    9.60    3.40
  10   9  -3   10.50    7.20
 -10   9   3    8.10    4.80
  10   9  -3    6.90    4.80
  10   9  -3   18.80    5.70
   9  -9  -3   53.89    5.30
   9   9  -3   53.49    7.50
  -9   9   3   49.00    6.50
   9   9  -3   48.50    5.10
   9   9  -3   69.99   11.40
  -9   9   3   54.39    4.80
   9   9  -3   50.29    7.80
   9   9  -3   48.60    7.20
   8  -9  -3   96.69    6.10
   8   9  -3   97.19    9.60
   8   9  -3   99.79    6.20
   8   9  -3   79.59   12.30
   8   9  -3  108.09    9.60
  -8   9   3  100.19    7.60
  -8   9   3   89.69    5.80
   8   9  -3   89.99    9.00
   7  -9  -3   18.80    2.90
  -7   9   3   29.10    3.40
   7   9  -3   26.80    7.80
   7   9  -3   20.10    2.90
   7   9  -3   25.90    5.00
  -7   9   3   25.30    4.30
   7   9  -3   19.30    4.70
   7   9  -3   20.40    5.10
   6  -9  -3  233.58    9.50
   6   9  -3  208.88   16.70
  -6   9   3  217.18   10.70
   6   9  -3  221.58   12.20
   6   9  -3  210.28   12.00
   6   9  -3  230.38    9.50
   6   9  -3  195.58   11.50
  -6   9   3  224.98    9.80
  -5  -9   3    3.40    2.70
   5  -9  -3    5.40    1.50
   5   9  -3    1.20    2.80
  -5   9   3    1.90    2.00
  -5   9   3    1.90    1.80
   5   9  -3    2.70    2.90
   5   9  -3   11.80    3.00
   5   9  -3   -3.40    3.30
   5   9  -3    1.90    2.60
   5   9  -3    2.30    1.30
   4  -9  -3   86.69    4.20
  -4  -9   3   82.69    3.30
   4   9  -3   86.09    4.00
   4   9  -3   92.99    7.00
   4   9  -3   82.29    6.20
  -4   9   3   84.09    4.20
  -4   9   3   79.69    5.20
  -4   9   3   83.39    5.10
   4   9  -3   84.79    6.10
   4   9  -3   85.59   11.50
   4   9  -3   78.99    5.70
   3  -9  -3   90.99    4.20
  -3  -9   3   89.59    3.90
   3   9  -3   97.69    6.70
   3   9  -3   85.69   11.20
   3   9  -3   91.69    5.90
  -3   9   3   99.19    5.60
   3   9  -3  100.49    6.00
   3   9  -3   89.49    5.80
   3   9  -3   94.09    4.10
  -3   9   3  100.79    5.70
  -2  -9   3  372.16   13.90
   2  -9  -3  356.26   13.50
   2   9  -3  384.76   16.40
   2   9  -3  397.56   21.90
   2   9  -3  368.56   14.90
  -2   9   3  392.46   14.90
   2   9  -3  371.06   15.40
   2   9  -3  383.06   15.10
  -2   9   3  358.26   16.40
  -1  -9   3   18.00    2.40
   1   9  -3   22.00    2.40
  -1   9   3   22.10    3.50
   1   9  -3   19.50    2.90
   1   9  -3   21.20    2.60
  -1   9   3   17.10    2.40
   1   9  -3   21.90    3.20
   1   9  -3   23.30    6.20
   1   9  -3   21.00    3.50
   0  -9  -3    1.10    1.10
   0   9  -3    2.20    1.90
   0   9  -3    2.20    1.10
   0   9   3    1.20    1.30
   0   9   3    2.00    0.60
   0   9  -3   -0.10    3.60
   0   9  -3    2.40    2.00
   0   9  -3   -0.50    1.00
   0   9  -3    0.10    1.70
   0   9   3    3.50    2.20
  -1  -9  -3  297.77   10.70
  -1   9  -3  289.77   12.40
  -1   9  -3  276.37   10.30
   1   9   3  289.67   10.20
  -1   9  -3  274.47   10.30
   1   9   3  265.27   11.70
   1   9   3  294.07   13.00
  -1   9  -3  282.67   17.10
  -1   9  -3  287.77   12.30
  -1   9  -3  299.27   13.50
  -2  -9  -3  225.58    7.80
   2  -9   3  206.18    7.80
  -2   9  -3  208.38   13.60
   2   9   3  198.68    9.30
   2   9   3  214.88   10.30
   2   9   3  205.88   14.10
   2   9   3  194.08    7.90
  -2   9  -3  203.48    9.60
  -2   9  -3  192.48    9.60
  -2   9  -3  209.38   10.80
  -3  -9  -3  182.18    6.70
   3   9   3  182.48    8.90
   3   9   3  170.98   13.40
  -3   9  -3  179.88    8.90
  -3   9  -3  205.98   12.70
  -3   9  -3  176.88    9.00
  -3   9  -3  184.48   10.20
   3   9   3  171.18    9.20
   4   9   3   66.69    5.80
   4   9   3   45.90    4.60
  -4   9  -3   65.09    6.70
   4   9   3   53.79    9.00
  -4   9  -3   70.49    5.90
  -4   9  -3   55.99    5.10
  -5   9  -3  182.88    9.00
   5   9   3  168.88    9.30
  -5   9  -3  171.28    9.40
   5   9   3  165.18   14.50
  -6  -9  -3   16.20    2.50
  -6   9  -3   24.90    3.80
   6   9   3   10.00    5.50
  -6   9  -3   11.00    3.40
   6   9   3   13.20    5.40
   6   9   3   14.90    3.50
   7   9   3  306.77   19.60
  -7   9  -3  300.17   13.70
   7   9   3  277.87   14.20
  -7   9  -3  289.37   14.80
   7   9   3  312.27   18.30
   7   9   3  313.07   18.80
  -8   9  -3   18.10    5.00
   8   9   3   30.50    8.30
   8   9   3   14.90    5.90
   8   9   3   26.30    6.80
   8   9   3   29.60    5.00
  -8   9  -3   29.10    4.70
  -9   9  -3   29.90    5.10
   9   9   3   23.00    6.90
   9   9   3   31.60    8.10
   9   9   3   24.20    5.40
  -9   9  -3   24.70    6.20
   9   9   3   24.20    7.60
  10  -9   3    4.10    4.10
  10   9   3   -1.20    4.00
  10   9   3    0.10    4.90
 -10   9  -3    0.00    4.50
  10   9   3    1.80    5.00
  10   9   3    8.80    6.10
 -10   9  -3    2.00    3.30
  11  -9   3  182.18   12.70
  11   9   3  184.48   15.50
 -11   9  -3  154.08   10.90
  11   9   3  191.48   17.30
  11   9   3  190.98   14.60
 -11   9  -3  147.69   14.40
  12  -9   3    2.50    4.50
  12   9   3    4.10    6.50
 -12   9  -3    4.10    5.60
  12   9   3    2.70    6.60
 -12   9  -3    6.50    4.70
  12   9   3    3.40    4.80
  12   9   3    1.20    6.50
  13  -9   3    5.30    5.40
  13   9   3    9.60    7.40
  13   9   3    7.60    5.70
 -13   9  -3   -2.30    5.30
 -13   9  -3   -0.40    4.80
 -14   9  -3    1.60    5.40
 -14  10   3    0.60    5.20
  13 -10  -3   -4.40    5.00
  13  10  -3    0.40    5.90
 -13  10   3    7.80    6.30
  12 -10  -3   11.30    4.40
  12  10  -3    8.80    6.20
 -12  10   3   14.10    5.90
  11 -10  -3   18.30    4.20
  11  10  -3   24.40    7.20
  11  10  -3   10.80    7.60
  11  10  -3   14.40    5.80
 -11  10   3   18.60    6.10
  11  10  -3    8.30    6.30
  10 -10  -3   -2.40    2.50
 -10  10   3   -1.80    3.90
  10  10  -3   -0.10    4.70
  10  10  -3   -1.00    4.60
  10  10  -3    0.10    6.10
  10  10  -3   -4.20    3.60
   9 -10  -3   -2.10    2.20
  -9  10   3    1.70    2.20
   9  10  -3   -4.10    5.30
   9  10  -3    1.80    2.90
   9  10  -3   -1.50    4.30
   9  10  -3    3.00    4.30
   9  10  -3    2.00    4.20
  -9  10   3   -2.50    3.10
   8 -10  -3   15.80    2.80
  -8  10   3   14.80    4.00
   8  10  -3    6.50    4.60
  -8  10   3   14.40    3.10
   8  10  -3   12.60    4.50
   8  10  -3   20.70    7.70
   8  10  -3   18.70    5.00
   8  10  -3   15.60    2.90
   7 -10  -3   59.69    4.40
   7  10  -3   59.69   10.80
  -7  10   3   50.89    5.60
   7  10  -3   52.49    7.10
   7  10  -3   56.99    6.80
   7  10  -3   52.69    6.80
   7  10  -3   62.69    4.50
  -7  10   3   57.09    4.90
   6 -10  -3    3.30    1.70
   6  10  -3    6.70    1.90
   6  10  -3    7.70    3.60
   6  10  -3    7.60    3.90
  -6  10   3    4.90    2.20
   6  10  -3    2.50    5.20
   6  10  -3    5.10    3.20
  -6  10   3    2.60    2.70
   5 -10  -3    9.50    1.80
   5  10  -3    9.60    6.20
  -5  10   3    3.10    2.30
   5  10  -3    7.10    2.90
   5  10  -3    9.50    1.70
   5  10  -3    6.70    3.30
  -5  10   3    8.60    2.40
   5  10  -3    9.90    3.50
   5  10  -3   10.40    3.40
   4 -10  -3  109.59    4.90
   4  10  -3   96.19    6.80
   4  10  -3  102.19    7.10
   4  10  -3   99.19    4.60
   4  10  -3   99.29   12.90
   4  10  -3  101.69    6.80
  -4  10   3   97.59    6.10
  -4  10   3   95.99    6.00
   4  10  -3  115.99    7.80
   3 -10  -3   49.20    2.90
   3  10  -3   44.10    4.70
  -3  10   3   52.69    4.70
  -3  10   3   50.09    5.90
   3  10  -3   47.50    4.70
   3  10  -3   53.49    5.90
   3  10  -3   50.59    2.60
   3  10  -3   49.60    9.40
  -3  10   3   52.79    4.60
   3  10  -3   53.39    5.00
  -2 -10   3  110.59    5.10
   2  10  -3   91.59    6.20
   2  10  -3  113.49    6.10
  -2  10   3  115.09    7.60
  -2  10   3  114.69    6.20
   2  10  -3  104.89    7.30
   2  10  -3   95.39    6.00
   2  10  -3  110.39   12.80
   1 -10  -3  106.89    5.20
  -1 -10   3   93.09    5.50
   1  10  -3   96.29    5.30
   1  10  -3   91.69    6.00
  -1  10   3   99.59    5.70
   1  10  -3   90.59    6.20
   1  10  -3   93.69    6.90
   1  10  -3  101.69    5.20
   1  10  -3  112.39   12.80
  -1  10   3   87.49    7.00
   0 -10  -3  331.07   12.40
   0  10   3  330.37   13.50
   0  10  -3  341.17   15.20
   0  10  -3  323.17   12.40
   0  10  -3  310.47   13.90
   0  10  -3  308.27   19.80
   0  10   3  324.57   14.70
   0  10  -3  332.77   14.00
   0  10  -3  317.57   12.30
  -1 -10  -3    6.70    1.20
   1  10   3    5.10    2.00
   1  10   3    3.20    2.50
  -1  10  -3    4.70    2.20
  -1  10  -3    3.20    4.30
  -1  10  -3    2.70    2.60
  -1  10  -3    5.60    2.40
  -1  10  -3    4.30    1.00
  -1  10  -3    6.10    1.00
   2 -10   3   81.49    3.30
  -2 -10  -3   87.09    3.80
   2 -10   3   86.69    3.40
  -2  10  -3   80.69    9.90
   2  10   3   72.59   10.00
   2  10   3   82.99    5.40
   2  10   3   83.59    6.20
  -2  10  -3   84.09    5.80
  -2  10  -3   82.89    5.80
  -2  10  -3   75.19    7.10
  -3  10  -3  147.09    9.90
  -3  10  -3  177.48    9.00
   3  10   3  153.68   13.40
   3  10   3  169.38    8.70
  -3  10  -3  173.18    9.00
  -3  10  -3  183.78   13.10
   3  10   3  171.48    9.30
   4  10   3  647.54   25.50
  -4  10  -3  656.33   27.60
   4  10   3  644.04   32.70
  -4  10  -3  681.13   30.10
   4  10   3  702.53   26.60
  -4  10  -3  673.73   25.80
  -4  10  -3  622.84   25.80
  -5  10  -3    8.80    3.00
   5  10   3   13.30    6.30
  -5  10  -3    4.90    3.60
   5  10   3    7.50    3.10
  -5  10  -3    7.80    3.10
  -6  10  -3   -0.40    2.70
   6  10   3    4.40    3.00
  -6  10  -3    3.10    2.80
   6  10   3    1.70    4.80
   6  10   3   -1.40    5.00
   6  10   3   -0.70    4.10
   7  10   3   34.30    7.80
   7  10   3   29.90    7.30
   7  10   3   41.90    9.10
  -7  10  -3   34.60    5.50
   7  10   3   30.70    5.50
  -7  10  -3   33.80    4.60
   8 -10   3  397.56   18.30
   8  10   3  441.56   24.20
  -8  10  -3  401.76   18.30
   8  10   3  425.36   25.20
  -8  10  -3  431.56   20.30
   8  10   3  410.46   19.20
   8  10   3  442.76   23.50
   9 -10   3   44.40    6.00
   9  10   3   60.69   10.00
   9  10   3   49.00    7.20
   9  10   3   41.10    8.30
  -9  10  -3   53.69    6.20
  -9  10  -3   46.00    7.20
   9  10   3   47.90   10.10
  10 -10   3   62.89    7.50
  10  10   3   57.29    7.80
  10  10   3   73.19   10.50
  10  10   3   78.79   11.80
 -10  10  -3   67.69    9.00
  10  10   3  100.79   12.30
 -10  10  -3   76.59    7.80
  11 -10   3   -3.00    4.10
  11  10   3    1.30    5.50
 -11  10  -3    2.90    5.10
  11  10   3    4.30    6.80
  11  10   3    5.30    5.10
 -11  10  -3    0.70    3.90
  11  10   3    0.90    5.60
  12 -10   3   97.89   11.00
  12  10   3  126.69   14.70
 -12  10  -3   77.39   11.10
 -12  10  -3   88.69    9.50
  12  10   3   89.39   15.00
  13  10   3   30.90    9.90
 -13  10  -3   13.50    7.10
 -13  10  -3   17.40    6.10
  13  11  -3   -2.10    6.60
 -13  11   3   -5.40    5.60
 -12  11   3    5.70    5.80
  12  11  -3   -1.20    5.20
  12  11  -3    0.60    6.60
  11  11  -3   58.49    9.40
  11  11  -3   40.60    8.10
  11  11  -3   58.49   10.40
 -11  11   3   43.70    7.80
  10  11  -3   44.40   10.90
  10  11  -3   37.80    7.70
  10  11  -3   40.20    7.50
  10  11  -3   32.10    7.40
 -10  11   3   35.40    6.50
   9  11  -3   -2.50    4.10
   9  11  -3    0.60    4.80
   9  11  -3   -5.00    5.40
   9  11  -3    1.40    3.80
  -9  11   3   -4.20    3.00
  -8  11   3    5.30    2.60
   8  11  -3    1.90    4.00
   8  11  -3    5.60    4.20
   8  11  -3    6.90    6.40
  -8  11   3    3.80    3.70
   8  11  -3    1.20    4.50
   7  11  -3  159.78   10.90
   7  11  -3  179.78   11.90
   7  11  -3  190.68   12.10
   7  11  -3  203.78   20.10
  -7  11   3  154.58    9.90
  -7  11   3  170.18    9.00
  -6  11   3  126.89    7.30
   6  11  -3  127.69    9.40
  -6  11   3  128.79    8.00
   6  11  -3  136.69    9.40
   6  11  -3  117.29    9.30
   6  11  -3  123.59   15.90
  -5  11   3   12.40    3.10
  -5  11   3    9.30    2.70
   5  11  -3   10.50    3.70
   5  11  -3    4.30    5.50
   5  11  -3    8.80    3.70
   5  11  -3   12.10    3.50
   5  11  -3    5.40    3.50
   4  11  -3  109.09    7.80
   4  11  -3  130.09    8.20
  -4  11   3  116.09    9.90
  -4  11   3  127.59    7.40
   4  11  -3  129.49    7.90
   4  11  -3  101.29   13.60
  -4  11   3  118.39    7.20
   4  11  -3  124.39    8.80
   3  11  -3  243.38   18.70
   3  11  -3  238.68   12.80
   3  11  -3  238.88   11.50
   3  11  -3  250.17   11.70
   3  11  -3  244.68   11.80
  -3  11   3  236.38   13.00
  -3  11   3  251.27   11.30
   2  11  -3   80.69    5.50
   2  11  -3   86.99   12.20
   2  11  -3   79.09    5.90
   2  11  -3   89.19    7.80
  -2  11   3   99.19    8.40
   2  11  -3   92.79    5.70
  -2  11   3   81.09    5.50
   1 -11  -3  207.88    8.90
  -1  11   3  183.88   10.80
  -1  11   3  201.98    9.60
   1  11  -3  210.68   10.20
   1  11  -3  208.68    9.00
   1  11  -3  191.88   16.40
   1  11  -3  199.78   11.20
   1  11  -3  203.68    9.10
   0 -11  -3  352.66   12.60
   0  11  -3  320.87   12.50
   0  11   3  331.67   13.80
   0  11  -3  329.97   21.20
   0  11  -3  312.97   14.40
   0  11  -3  307.57   12.30
   0  11  -3  332.17   15.60
   0  11  -3  312.07   14.10
   0  11   3  311.17   15.00
  -1 -11  -3  180.18    7.40
  -1  11  -3  178.58    9.70
  -1  11  -3  187.08   10.80
  -1  11  -3  175.88    9.30
   1  11   3  200.88   15.50
   1  11   3  189.68   10.20
   1  11   3  194.78    9.20
  -1  11  -3  172.58   14.80
  -2 -11  -3    7.90    1.50
  -2  11  -3    2.50    2.40
   2  11   3    3.90    2.50
  -2  11  -3    3.30    4.70
  -2  11  -3    5.40    2.60
   2  11   3    3.40    3.10
  -2  11  -3    5.10    3.30
   2  11   3   10.40    5.50
  -3  11  -3  294.07   13.20
  -3  11  -3  272.97   14.50
   3  11   3  271.37   13.40
  -3  11  -3  267.07   12.90
   3  11   3  295.27   19.50
   3  11   3  284.47   12.80
  -3  11  -3  256.07   17.50
  -4  11  -3  170.08    9.50
   4  11   3  169.98    9.40
  -4  11  -3  166.48   11.10
  -4  11  -3  172.28   13.60
  -4  11  -3  177.68    9.30
   4  11   3  172.98   17.70
   4  11   3  167.98    9.90
  -5  11  -3   65.39    6.40
   5  11   3   66.19    6.80
   5  11   3   53.89   10.70
  -5  11  -3   73.79    9.70
  -5  11  -3   68.99    6.40
  -5  11  -3   60.19    7.80
  -6  11  -3   77.99    7.40
   6  11   3   90.79    8.00
   6  11   3   85.69   10.60
   6  11   3   92.49   13.00
  -6  11  -3   87.09    9.30
   6  11   3   75.49   11.00
  -6  11  -3   86.09    6.60
  -7  11  -3  174.98   10.20
   7  11   3  184.18   11.30
   7  11   3  182.38   18.50
   7  11   3  167.18   15.50
  -7  11  -3  164.88   10.80
   7  11   3  203.68   15.90
   8  11   3    0.70    5.50
  -8  11  -3    0.20    3.20
   8  11   3   -1.30    5.60
  -8  11  -3    6.20    4.00
   8  11   3   -6.70    4.70
   8  11   3    1.90    3.40
   9  11   3    3.80    5.90
  -9  11  -3    0.90    3.90
   9  11   3   16.70    6.90
   9  11   3    4.30    6.90
   9  11   3    8.20    4.30
  -9  11  -3   13.20    3.80
  10  11   3   69.19   10.90
  10  11   3   34.60    9.50
  10  11   3   42.30    7.50
 -10  11  -3   52.69    6.60
  10  11   3   49.20   10.10
 -10  11  -3   37.10    7.30
 -11  11  -3   91.09    9.20
 -11  11  -3   90.59   11.50
  11  11   3  140.09   15.40
  11  11   3  105.09   11.10
  11  11   3  106.49   16.80
  12  11   3    9.20    5.80
 -12  11  -3   17.90    5.80
  12  11   3   27.30    9.10
 -12  11  -3   15.00    7.10
 -13  11  -3    1.60    8.00
  12  12  -3   13.50    6.50
 -12  12   3    4.10    5.60
  12  12  -3   15.10    6.70
 -11  12   3    8.80    5.60
  11  12  -3   16.00    6.30
  11  12  -3   14.90    7.40
  10  12  -3  113.09   12.30
  10  12  -3  115.39   12.20
 -10  12   3  103.99   10.00
  10  12  -3  113.59   12.60
  -9  12   3   33.20    5.60
   9  12  -3   13.60    5.30
   9  12  -3   22.40    6.70
   9  12  -3   14.60    6.30
   9  12  -3   38.90   10.50
  -8  12   3  161.28   10.20
   8  12  -3  153.18   11.80
   8  12  -3  162.98   18.70
  -8  12   3  159.98    9.10
   8  12  -3  166.58   12.20
   8  12  -3  180.98   12.90
  -7  12   3   66.29    5.90
   7  12  -3   38.50   10.30
   7  12  -3   59.19    8.00
  -7  12   3   57.29    6.30
   7  12  -3   43.70    6.90
   7  12  -3   53.59    7.60
   6  12  -3   76.69    8.40
   6  12  -3   84.69    8.70
  -6  12   3   88.39    6.40
   6  12  -3   86.59    8.40
  -6  12   3   86.89    7.30
   6  12  -3   85.09   14.00
  -5  12   3    9.60    3.30
   5  12  -3    1.60    3.10
   5  12  -3    2.10    4.00
   5  12  -3    5.90    6.20
  -5  12   3    9.60    3.10
   5  12  -3    2.60    3.00
   5  12  -3    3.20    3.30
  -4  12   3  502.75   20.50
   4  12  -3  473.85   28.70
   4  12  -3  478.15   21.20
  -4  12   3  459.65   20.20
   4  12  -3  536.55   22.70
   4  12  -3  535.75   21.30
  -4  12   3  495.25   22.80
   4  12  -3  514.65   21.00
  -3  12   3   83.29    8.40
   3  12  -3   85.39    8.10
  -3  12   3   85.19    6.20
   3  12  -3   70.29    6.20
   3  12  -3   94.89   13.70
   3  12  -3   88.29    6.50
   3  12  -3   79.69    6.90
   2  12  -3    4.40    2.70
  -2  12   3   -1.00    3.10
   2  12  -3    0.60    3.10
   2  12  -3    1.20    2.10
   2  12  -3   11.60    6.90
  -2  12   3    3.10    2.40
   2  12  -3    2.00    2.00
   1 -12  -3    6.00    2.00
   1  12  -3    9.50    2.90
   1  12  -3   16.40    4.20
   1  12  -3    8.00    6.50
  -1  12   3    4.90    3.30
  -1  12   3    7.20    2.80
   1  12  -3    6.00    2.40
   1  12  -3    7.70    2.80
   0 -12  -3  490.35   17.40
   0  12  -3  460.25   19.30
   0  12   3  466.45   18.80
   0  12  -3  421.46   26.50
   0  12   3  463.45   20.30
   0  12  -3  445.76   19.50
   0  12  -3  458.25   20.70
  -1  12  -3  108.59   14.00
  -1  12  -3  106.69    7.20
   1  12   3  105.19    7.80
  -1  12  -3  108.89    7.30
   1  12   3  109.19   13.50
  -1  12  -3  113.79    8.60
   1  12   3  105.49    6.70
  -2  12  -3   31.80    4.60
  -2  12  -3   32.40    8.10
   2  12   3   46.40    9.70
  -2  12  -3   62.79    7.50
  -2  12  -3   49.30    5.30
   2  12   3   49.40    6.10
   2  12   3   47.60    4.80
  -3  12  -3    9.70    3.20
  -3  12  -3   16.20    6.20
  -3  12  -3   16.50    3.70
   3  12   3    8.30    3.10
   3  12   3   10.00    3.50
   3  12   3   11.80    6.50
  -3  12  -3   10.10    4.60
   4  12   3  115.09   15.10
  -4  12  -3   83.69   11.50
   4  12   3   92.99    8.10
  -4  12  -3   95.59    8.00
  -4  12  -3   93.39    9.30
   4  12   3   95.09    7.60
  -4  12  -3  100.09    7.10
   5  12   3   22.70    4.60
   5  12   3   27.90    8.70
  -5  12  -3   26.00    4.30
   5  12   3   21.80    7.00
  -5  12  -3   23.00    4.40
  -5  12  -3   28.50    6.10
   5  12   3   32.10    7.30
  -6  12  -3   84.79    7.50
   6  12   3  101.39   11.60
   6  12   3   84.59   13.30
   6  12   3   76.49   11.30
  -6  12  -3   59.79    8.60
   6  12   3   90.59    8.50
  -6  12  -3   88.49    7.90
  -7  12  -3   40.80    8.00
   7  12   3   32.50    5.90
   7  12   3   38.80    9.10
  -7  12  -3   30.30    5.10
   7  12   3   35.70    7.80
  -7  12  -3   36.40    5.80
   7  12   3   30.50    9.20
   8  12   3    7.50    6.70
   8  12   3   -7.40    4.60
   8  12   3    5.70    4.10
  -8  12  -3    9.90    4.30
  -8  12  -3   12.20    4.20
  -8  12  -3    1.30    4.80
   8  12   3    7.40    5.60
   9  12   3   -0.70    5.90
  -9  12  -3   10.10    5.00
  -9  12  -3    0.80    3.60
   9  12   3   12.30    6.60
   9  12   3    1.70    4.60
   9  12   3    7.90    5.90
  10  12   3   28.50    6.90
  10  12   3   30.30    9.20
  10  12   3   21.70    8.00
 -10  12  -3   15.30    6.70
 -10  12  -3   32.70    5.90
 -11  12  -3    2.30    4.40
 -11  12  -3   -0.60    5.80
  11  12   3   17.80    8.40
  11  12   3    6.90    5.50
 -12  12  -3    0.70    6.40
  12  12   3    3.90    6.10
  12  12   3    3.50    6.90
 -12  12  -3    3.30    4.70
  12  13  -3    1.70    7.30
 -12  13   3    3.90    5.90
  11  13  -3   84.89   11.00
 -11  13   3  106.19   10.90
  11  13  -3   85.69   12.20
 -10  13   3   18.80    5.80
  10  13  -3   13.80    5.70
  10  13  -3    8.60    6.10
  10  13  -3   13.00    6.50
   9  13  -3    0.70    4.50
   9  13  -3   -0.10    3.90
  -9  13   3    1.60    4.20
   9  13  -3   -1.40    5.50
   8  13  -3   -0.60    7.20
   8  13  -3   -2.30    4.00
  -8  13   3    1.20    3.70
   8  13  -3   -0.10    4.50
   8  13  -3   -3.60    3.40
   7  13  -3  221.08   14.00
   7  13  -3  176.88   20.40
   7  13  -3  245.58   13.90
   7  13  -3  215.08   13.90
  -7  13   3  207.58   11.30
  -7  13   3  228.98   12.40
  -6  13   3    7.30    3.40
   6  13  -3    8.10    4.20
   6  13  -3    6.50    3.80
  -6  13   3    6.60    3.30
   6  13  -3    4.50    4.50
   6  13  -3    8.10    7.30
  -6  13   3   11.70    5.50
   6  13  -3   14.10    4.10
   5  13  -3   80.39    8.60
  -5  13   3   80.99    9.10
  -5  13   3   69.79    6.60
   5  13  -3   65.89    7.00
   5  13  -3   85.89    7.80
  -5  13   3   75.79    6.90
   5  13  -3   57.09   12.20
   5  13  -3   72.49    7.50
  -4  13   3    1.50    2.50
   4  13  -3    7.00    6.60
   4  13  -3    1.30    3.10
   4  13  -3    0.70    3.50
   4  13  -3    0.30    2.90
  -4  13   3    0.40    3.70
   4  13  -3    2.20    2.90
  -3  13   3  236.68   13.70
   3  13  -3  235.48   20.20
   3  13  -3  233.08   12.20
  -3  13   3  238.58   11.70
   3  13  -3  236.28   11.60
   3  13  -3  228.68   13.40
   3  13  -3  243.28   11.80
   2 -13  -3   42.90    4.10
  -2  13   3   34.30    4.30
   2  13  -3   29.70    9.20
   2  13  -3   36.90    5.90
  -2  13   3   27.60    5.40
   2  13  -3   34.20    5.00
   1 -13  -3  271.07   10.90
   1  13  -3  272.57   14.30
  -1  13   3  250.07   12.10
   1  13  -3  238.18   19.60
   1  13  -3  226.48   12.30
  -1  13   3  254.27   14.10
   0  13  -3   13.80    3.70
   0  13   3   10.00    6.90
   0  13   3   14.00    4.20
   0  13  -3    6.60    6.90
   0  13   3   10.70    3.20
   0  13  -3   12.10    3.80
   0  13  -3   10.80    4.10
  -1  13  -3   58.49    5.90
  -1  13  -3   52.99    7.00
   1  13   3   58.09   10.90
  -1  13  -3   67.89    6.80
  -1  13  -3   53.09   10.80
   1  13   3   57.99    5.70
   1  13   3   53.59    6.60
  -2  13  -3   68.49    7.90
   2  13   3   53.39    6.80
  -2  13  -3   61.59    6.60
  -2  13  -3   42.20   10.00
  -2  13  -3   48.20    5.60
   2  13   3   71.19   12.30
   2  13   3   56.29    5.60
  -3  13  -3  283.77   20.50
  -3  13  -3  285.17   13.90
   3  13   3  289.17   13.80
   3  13   3  306.17   22.90
   3  13   3  302.77   15.10
  -3  13  -3  302.77   16.10
  -3  13  -3  252.87   13.50
  -4  13  -3    1.40    3.40
  -4  13  -3   -4.30    5.10
  -4  13  -3   -3.20    3.00
   4  13   3    1.80    5.20
  -4  13  -3    2.00    4.00
   4  13   3   -2.20    5.00
   4  13   3   -0.30    2.70
   4  13   3    3.20    3.50
   4  13   3   -6.40    6.10
   5  13   3    3.00    5.00
  -5  13  -3    5.70    5.10
   5  13   3    0.30    4.40
  -5  13  -3   -3.00    2.80
   5  13   3   -3.90    5.20
   5  13   3    5.60    3.60
  -5  13  -3    2.50    3.10
  -6  13  -3   84.19    7.60
   6  13   3   90.39   14.30
  -6  13  -3   75.09    7.80
   6  13   3   85.59   11.80
   6  13   3   94.19   12.40
  -6  13  -3   67.39    9.70
   6  13   3   87.09    8.60
  -7  13  -3  109.79    9.10
   7  13   3  110.29   10.30
   7  13   3  124.29   15.90
  -7  13  -3   97.29    9.20
   7  13   3  139.79   15.00
   7  13   3  123.29   13.30
  -7  13  -3  114.39   12.40
   8  13   3    9.30    7.50
   8  13   3   11.60    4.80
  -8  13  -3    9.20    4.40
  -8  13  -3   11.10    4.90
  -8  13  -3   10.80    6.30
   8  13   3    5.60    6.70
   8  13   3   13.40    7.20
  -9  13  -3    2.50    4.50
  -9  13  -3    7.50    6.10
   9  13   3   -2.80    4.30
  -9  13  -3   -1.50    3.80
   9  13   3   -2.80    6.00
   9  13   3    1.70    5.40
 -10  13  -3   27.00    7.00
  10  13   3   31.40    7.40
  10  13   3   50.59   10.70
 -10  13  -3   11.50    7.00
 -10  13  -3   25.10    5.80
 -11  13  -3    8.00    6.60
 -11  13  -3    2.60    4.80
  11  13   3   17.10    8.80
  11  13   3   10.20    6.10
 -11  14   3    6.90    5.80
  11  14  -3   -3.70    6.40
  10  14  -3   17.60    7.30
  10  14  -3   15.10    6.60
 -10  14   3   15.10    5.50
   9  14  -3   -2.00    4.80
   9  14  -3   -6.60    4.80
   9  14  -3   -1.80    4.30
  -9  14   3    3.90    4.00
   8  14  -3    9.40    5.50
   8  14  -3   12.60    5.90
   8  14  -3   13.40    5.70
  -8  14   3   22.20    4.90
  -7  14   3   -2.80    5.00
  -7  14   3    0.80    3.60
   7  14  -3    3.60    7.40
   7  14  -3    3.80    4.40
   7  14  -3    0.50    3.70
   7  14  -3    0.90    4.30
   6  14  -3   29.50    5.40
  -6  14   3   35.80    5.50
   6  14  -3   36.80    6.30
  -6  14   3   33.80    5.20
   6  14  -3   28.70   10.40
   6  14  -3   32.60    6.40
  -6  14   3   36.60    7.80
   6  14  -3   40.20    6.00
   5  14  -3    3.90    3.60
   5  14  -3   10.50    7.60
  -5  14   3    1.60    2.90
  -5  14   3   11.40    5.10
   5  14  -3    4.30    4.40
   5  14  -3    6.70    3.80
   4  14  -3   47.40    7.10
  -4  14   3   55.69    5.70
   4  14  -3   59.59   12.60
   4  14  -3   51.79    6.30
  -4  14   3   44.00    7.20
   3 -14  -3   -3.20    2.20
   3  14  -3    1.10    3.50
  -3  14   3    2.00    3.60
   3  14  -3    1.70    3.60
  -3  14   3    1.60    2.90
   3  14  -3   -2.10    6.50
   2  14  -3   35.30    9.90
  -2  14   3   28.60    4.20
  -2  14   3   31.30    5.90
   2  14  -3   27.00    6.00
   2  14  -3   27.80    4.80
   1  14  -3   88.19   14.30
   1  14  -3   92.39    9.30
   1  14  -3   84.89    7.60
  -1  14   3   94.29    7.10
  -1  14   3   85.59   14.00
  -1  14   3  119.69    9.90
   0  14   3   98.79    9.10
   0  14  -3  110.39   10.10
   0  14  -3   88.49   14.60
   0  14   3  106.39   15.80
   0  14   3   99.19    7.30
   0  14  -3  101.59    7.70
   1  14   3   -0.30    2.80
  -1  14  -3    6.30    3.70
  -1  14  -3    4.10    3.20
  -1  14  -3   -8.00    5.40
   1  14   3   11.10    7.50
   1  14   3    0.10    3.60
  -1  14  -3   11.40    5.00
   2  14   3   -0.90    3.10
  -2  14  -3    9.10    4.50
  -2  14  -3   -1.40    3.20
  -2  14  -3    0.90    6.10
   2  14   3   -1.70    3.50
  -2  14  -3    2.00    3.60
   2  14   3   11.60    8.10
  -3  14  -3  161.58   10.20
   3  14   3  164.88   15.50
  -3  14  -3  162.38   11.90
  -3  14  -3  118.79   15.60
   3  14   3  145.59   13.70
   3  14   3  152.28   18.80
   3  14   3  136.59    9.30
   3  14   3  146.19   10.40
  -3  14  -3  162.58   10.20
   4  14   3  160.28   19.40
   4  14   3  111.99   13.10
  -4  14  -3  115.19    8.70
  -4  14  -3  106.59   11.20
   4  14   3   94.39   11.70
  -4  14  -3  114.89    8.50
   4  14   3  125.09    8.90
   4  14   3  134.09   10.20
  -5  14  -3   74.79   10.10
  -5  14  -3   68.19    7.40
   5  14   3   93.49   15.80
   5  14   3   67.09    7.90
  -5  14  -3   71.69    7.50
   5  14   3   74.99   10.50
   5  14   3   88.79   11.90
   6  14   3   15.00    7.20
   6  14   3    3.80    5.80
   6  14   3   22.30    5.80
  -6  14  -3   12.70    4.50
  -6  14  -3   12.50    4.50
  -6  14  -3    6.30    5.70
   6  14   3    2.50    6.90
  -7  14  -3   49.50    9.10
   7  14   3   83.99    8.90
   7  14   3   81.99   12.40
   7  14   3   60.29   12.50
  -7  14  -3   76.29    8.60
   7  14   3   57.39   10.10
  -7  14  -3   73.09    8.00
   8  14   3   68.59   11.50
  -8  14  -3   54.29    9.70
   8  14   3   58.79    8.10
  -8  14  -3   45.50    7.30
   8  14   3   53.19   10.80
  -8  14  -3   48.90    6.70
   9  14   3   94.79   10.30
  -9  14  -3   94.59   10.60
  -9  14  -3  102.79   13.50
  -9  14  -3  107.79    9.90
   9  14   3  115.59   14.40
 -10  14  -3   21.10    8.80
 -10  14  -3   26.80    7.40
 -10  14  -3   30.20    6.20
  10  14   3   28.40    9.70
  10  14   3   25.40    6.80
  10  15  -3    5.90    6.60
 -10  15   3   -1.70    4.90
  -9  15   3    5.70    4.70
  -9  15   3   -6.00    6.10
   9  15  -3   -1.80    5.30
   9  15  -3    1.50    5.50
   8  15  -3   12.40    5.90
  -8  15   3   18.20    5.00
   8  15  -3   21.00    6.90
  -8  15   3    0.90    6.00
  -7  15   3   -4.00    3.80
   7  15  -3   -3.60    4.00
   7  15  -3    0.90    4.90
  -7  15   3   -1.00    5.50
  -6  15   3   38.70    8.60
   6  15  -3   49.50    7.90
  -6  15   3   49.40    6.50
   6  15  -3   39.80    6.20
   6  15  -3   41.90   11.80
   5  15  -3   11.40    4.50
   5  15  -3   24.40    6.20
  -5  15   3   24.90    4.90
  -5  15   3   10.80    5.60
   5  15  -3   34.30   10.60
  -4  15   3   14.80    3.90
   4  15  -3   16.40    4.60
   4  15  -3    9.70    8.40
  -4  15   3   27.30    6.70
   4  15  -3   10.00    5.10
   3  15  -3   15.10    5.20
  -3  15   3   16.60    3.90
   3  15  -3   11.90    8.50
  -3  15   3   11.10    5.00
   3  15  -3   15.00    4.40
   2  15  -3   92.99    9.80
   2  15  -3  100.89    8.80
  -2  15   3  102.29    7.80
   2  15  -3   86.89   15.30
  -2  15   3  102.09   10.40
   1  15  -3    8.40    3.80
  -1  15   3   24.20    9.20
   1  15  -3   -4.00    5.70
  -1  15   3    0.10    3.20
  -1  15   3   11.20    4.80
   1  15  -3    7.20    4.90
   0  15   3   -1.30    5.80
   0  15   3    1.60    3.30
   0  15   3    3.40    4.00
   0  15  -3    3.50    7.30
   0  15  -3    3.20    3.40
   0  15  -3   -0.10    4.10
   1  15   3  112.29   16.10
  -1  15  -3   75.69    7.50
  -1  15  -3   82.59    9.60
  -1  15  -3   78.29   14.30
   1  15   3   75.89    8.50
   1  15   3   79.09    7.20
   2  15   3  156.18   11.50
  -2  15  -3  130.19    9.40
  -2  15  -3  132.59    9.80
  -2  15  -3  154.38   11.80
   2  15   3  170.68   10.10
   2  15   3  161.28   20.30
  -2  15  -3  139.79   18.40
  -3  15  -3    6.40    3.90
  -3  15  -3    6.60    4.10
   3  15   3   10.50    4.20
   3  15   3    8.70    4.80
   3  15   3   -4.20    6.80
  -3  15  -3    4.60    4.90
  -4  15  -3   -0.70    4.80
   4  15   3    0.90    8.20
   4  15   3    4.20    4.30
  -4  15  -3    0.60    3.90
  -4  15  -3    0.70    3.90
   4  15   3    1.50    3.30
   4  15   3   -5.40    4.80
   4  15   3    6.00   10.00
  -5  15  -3   41.30    8.70
  -5  15  -3   68.49    7.70
   5  15   3   73.49   14.80
  -5  15  -3   72.79    7.90
   5  15   3   70.49    8.30
   5  15   3   73.19   10.60
   5  15   3   66.69   11.00
  -6  15  -3  113.39    9.80
  -6  15  -3   88.49    8.90
   6  15   3  106.69   13.50
   6  15   3   93.59    9.70
   6  15   3   87.79   11.90
  -6  15  -3  101.29   12.10
  -7  15  -3   48.60    7.00
   7  15   3   71.19   11.70
   7  15   3   71.89   10.80
   7  15   3   55.49    8.40
  -7  15  -3   38.90    9.30
  -7  15  -3   47.50    7.30
   8  15   3   13.20    6.20
  -8  15  -3   12.20    5.10
  -8  15  -3   10.00    7.60
  -8  15  -3   15.40    5.50
   8  15   3   20.60    8.00
  -9  15  -3    7.50    5.20
  -9  15  -3   -1.30    5.50
   9  15   3   12.90    7.70
   9  15   3    3.00    5.30
  -9  15  -3    2.00    6.40
  -8  16   3    1.80    4.70
  -7  16   3    1.70    4.00
  -7  16   3    8.90    6.60
   7  16  -3    6.10    6.00
   6  16  -3    8.60    5.60
  -6  16   3   12.10    4.50
  -6  16   3    8.50    6.20
  -5  16   3  104.39   12.00
   5  16  -3  111.19   10.20
  -5  16   3  128.59    9.50
   5  16  -3  128.69   12.60
   4  16  -3    0.70    4.70
   4  16  -3    3.50    4.70
  -4  16   3    6.10    4.20
  -4  16   3    8.90    5.20
   4  16  -3    3.20    8.40
   3  16  -3   74.29    8.10
   3  16  -3  115.09   18.20
  -3  16   3   89.89    7.90
  -3  16   3   71.19   14.60
  -3  16   3  108.49   11.00
   3  16  -3  103.99   11.00
   2  16  -3   24.80    6.40
   2  16  -3   18.00    4.80
  -2  16   3   21.10    5.80
  -2  16   3   25.00    4.60
  -2  16   3   31.20   11.30
   2  16  -3   21.60   10.50
   1  16  -3   56.89    7.00
  -1  16   3   58.19    6.50
  -1  16   3   66.69   13.70
  -1  16   3   57.29    8.10
   1  16  -3   64.69    8.80
   1  16  -3   84.19   15.40
   0  16  -3   -3.60    3.90
   0  16   3    2.80    3.70
   0  16  -3   -3.10    7.20
   0  16   3    0.60    4.20
   0  16   3    9.10    9.20
   0  16  -3    0.10    4.50
  -1  16  -3  168.28   12.70
   1  16   3  127.59   11.50
  -1  16  -3  134.19   18.60
   1  16   3  149.69    9.90
   1  16   3  120.59   18.20
  -1  16  -3  141.89   10.00
  -2  16  -3    5.90    4.40
   2  16   3   15.40    5.30
   2  16   3   17.60   11.50
  -2  16  -3   12.10    5.70
   2  16   3   12.60    4.40
   3  16   3    0.30    4.40
  -3  16  -3    9.50    4.70
   3  16   3    4.40    3.70
  -3  16  -3    2.50    5.20
  -3  16  -3    5.60    4.60
   3  16   3    3.40    8.60
  -4  16  -3    8.80    6.50
   4  16   3   14.60    4.40
  -4  16  -3   10.00    4.50
  -4  16  -3   11.20    4.80
   4  16   3   12.50    5.60
   5  16   3   80.19    9.50
  -5  16  -3   79.99   10.90
  -5  16  -3   73.79    8.50
  -5  16  -3   94.49    9.40
  -6  16  -3    4.20    6.60
   6  16   3    3.90    5.30
  -6  16  -3    7.10    4.50
   6  16   3   -5.20    5.70
  -6  16  -3   -5.90    4.00
  -7  16  -3    0.10    4.50
  -7  16  -3   -1.90    5.90
   7  16   3   -1.20    9.30
   7  16   3    3.20    4.90
   7  16   3   -1.90    6.10
  -7  16  -3    0.50    4.40
   8  16   3   12.30    6.70
  -8  16  -3   15.80    5.70
   8  16   3    8.80    8.10
  -8  16  -3    5.10    7.00
  -7  17   3   -1.40    4.30
  -6  17   3  111.19    9.80
   5  17  -3    4.20    4.70
   5  17  -3    4.30    6.10
  -5  17   3    1.00    6.20
  -5  17   3    2.10    3.70
  -4  17   3   -2.10    9.40
   4  17  -3    9.10    5.90
   4  17  -3    6.20    4.40
  -4  17   3    5.90    5.40
  -4  17   3   -1.20    3.80
   3  17  -3    7.30    5.60
  -3  17   3    1.50    9.50
  -3  17   3    0.80    3.90
   3  17  -3   -3.80    3.40
  -3  17   3    3.30    5.70
   2  17  -3  134.59   11.30
  -2  17   3  167.58   10.40
   2  17  -3  139.59   13.10
   2  17  -3  118.69   19.20
  -2  17   3  155.38   13.70
  -2  17   3   99.09   17.90
  -1  17   3    0.80    4.70
   1  17  -3    3.60    5.50
  -1  17   3   -0.60    3.30
  -1  17   3   -1.30    9.40
   1  17  -3   -5.20    7.80
   1  17  -3   -3.20    3.80
   0  17  -3   17.00    5.10
   0  17   3   15.50    4.60
   0  17  -3   11.20    9.20
   0  17  -3   12.30    6.40
   0  17   3   19.50    6.00
  -1  17  -3    7.70    4.30
   1  17   3    3.90    4.30
   1  17   3    3.90    4.60
  -1  17  -3    5.50    5.40
  -2  17  -3   68.89    7.90
   2  17   3  105.09   10.80
   2  17   3   79.69    8.20
  -2  17  -3   71.99   10.40
   3  17   3   11.10    6.00
  -3  17  -3   -2.30    5.10
  -3  17  -3    0.20    3.90
   3  17   3    1.10    3.70
   4  17   3   49.20    7.00
  -4  17  -3   40.80    7.20
  -4  17  -3   43.70    6.80
  -4  17  -3   44.10    9.10
   4  17   3   41.80    7.40
   5  17   3   11.70    5.60
  -5  17  -3   -3.30    5.70
  -5  17  -3    7.30    4.90
  -5  17  -3    7.90    4.70
   6  17   3   40.90    8.10
  -6  17  -3   24.00    8.10
  -6  17  -3   30.10    6.80
  -4  18   3    5.50    4.20
  -3  18   3   14.10    5.20
   2  18  -3    5.20    4.80
  -2  18   3    2.20    4.40
   1  18  -3   42.50    9.70
  -1  18   3   47.00    6.80
  -1  18   3   56.09    8.80
   1  18  -3   49.70    7.30
   0  18   3   -2.00    4.40
   0  18  -3    5.60    6.50
   0  18   3    5.20    5.90
   0  18  -3    3.00    4.80
   1  18   3   40.50    8.20
  -1  18  -3   61.29    8.00
   1  18   3   60.49    7.50
  -1  18  -3   35.20    9.00
  -2  18  -3   11.00    8.00
   2  18   3    4.20    6.70
   2  18   3    9.90    4.60
  -2  18  -3    5.30    4.50
   3  18   3   31.40    6.10
   4  18   3   14.30    5.10
  16   0  -4   29.70    8.30
  15   0  -4    2.50    4.80
  15   0  -4    0.20    5.10
  15   0  -4   -0.50    4.90
  14   0  -4  193.38   13.10
  14   0  -4  208.78   14.50
  14   0  -4  209.28   14.70
  14   0  -4  211.38   13.70
  13   0  -4   -1.20    3.60
  13   0  -4   -0.40    3.50
  13   0  -4   -1.80    3.30
  13   0  -4   -1.70    3.50
  12   0  -4  366.96   17.40
  12   0  -4  315.37   16.50
  12   0  -4  307.77   17.00
  11   0  -4   -5.00    3.00
  11   0  -4   -2.30    2.80
  11   0  -4   -1.90    3.10
  10   0  -4  138.69    8.60
  10   0  -4  138.09    8.90
  10   0  -4  125.69    8.60
   9   0  -4   -1.90    2.00
   9   0  -4   -2.10    2.10
   9   0  -4   -0.60    2.10
   8   0  -4 1114.19   40.40
   8   0  -4 1105.29   40.50
   8   0  -4 1087.79   40.60
   7   0  -4   -1.10    1.50
   7   0  -4   -0.90    1.50
   7   0  -4   -1.30    1.40
   6   0  -4    5.00    1.80
   6   0  -4    7.00    2.00
   6   0  -4    6.40    1.60
   6   0  -4    7.50    1.80
   5   0  -4   -0.60    0.90
   5   0  -4   -0.10    1.20
   5   0  -4    0.50    1.10
   5   0  -4   -0.20    1.00
   4   0  -4 1315.17   47.50
  -4   0   4 1409.36   48.80
  -4   0   4 1408.56   47.30
   4   0  -4 1318.27   47.30
  -4   0   4 1388.26   47.40
   4   0  -4 1359.26   47.50
   4   0  -4 1319.67   47.30
   4   0  -4 1359.16   47.40
  -3   0   4    1.90    1.10
  -3   0   4    2.60    0.80
  -3   0   4    0.60    0.70
   3   0  -4    1.30    0.90
   3   0  -4   -0.20    0.70
   3   0  -4    3.10    1.00
   3   0  -4    0.50    0.70
  -3   0   4    1.00    0.70
   3   0  -4    0.10    0.70
  -3   0   4    1.00    0.40
  -2   0   4  240.18    9.00
   2   0  -4  228.08    9.40
   2   0  -4  238.08    9.00
   2   0  -4  231.58    9.10
  -2   0   4  237.58    8.40
  -2   0   4  236.48    9.30
   2   0  -4  245.28    9.10
  -2   0   4  230.78    9.00
  -2   0   4  257.37   10.00
   2   0  -4  230.88    9.00
   2   0  -4  248.28    8.40
  -2   0   4  241.58    9.00
  -1   0   4    3.40    0.60
  -1   0   4    1.70    0.60
  -1   0   4    1.30    0.60
   1   0  -4    3.30    1.00
  -1   0   4    1.10    0.60
  -1   0   4    1.80    0.40
  -1   0   4    1.80    0.70
   1   0  -4    6.80    1.10
  -1   0   4    1.40    0.80
   1   0  -4    2.50    0.70
   1   0  -4    1.40    0.40
   1   0  -4    1.20    0.60
   0   0   4  431.86   16.20
   0   0  -4  432.36   14.90
   0   0   4  429.66   15.50
   0   0   4  421.06   15.50
   0   0   4  431.76   15.20
   0   0  -4  422.26   16.20
   0   0  -4  422.86   15.60
   0   0   4  448.56   14.90
   0   0  -4  446.46   15.50
  -1   0  -4    7.90    1.30
   1   0   4    0.80    0.70
  -1   0  -4    0.00    0.90
   1   0   4    3.50    1.20
   2   0   4   23.50    2.80
   2   0   4   21.20    2.40
  -2   0  -4   23.30    2.90
  -2   0  -4   24.30    1.30
  -3   0  -4    1.30    0.80
   3   0   4    5.50    1.50
  -3   0  -4    0.20    1.30
   3   0   4    2.00    1.40
  -4   0  -4  240.18   11.80
  -4   0  -4  261.77   10.30
   4   0   4  252.17   10.90
   5   0   4    1.20    1.40
   5   0   4   -0.90    1.30
  -5   0  -4    3.00    1.90
   6   0   4   36.90    4.00
  -6   0  -4   39.40    4.90
   6   0   4   36.00    4.20
  -7   0  -4    0.00    2.50
   7   0   4    0.90    2.90
   7   0   4   -2.80    1.50
   7   0   4    1.40    1.70
   7   0   4    2.30    2.60
   8   0   4  248.68   13.80
   8   0   4  250.57   14.10
   8   0   4  272.37   12.30
   8   0   4  249.48   12.30
   9   0   4    0.20    2.00
   9   0   4   -3.50    2.90
   9   0   4   -1.00    2.10
   9   0   4   -3.70    2.60
  10   0   4   -2.90    2.40
  10   0   4    4.30    3.70
  10   0   4   -3.40    3.40
  11   0   4    0.40    4.10
  11   0   4    1.00    3.40
  11   0   4    1.10    2.90
  12   0   4  144.39   11.00
  12   0   4  118.29   11.20
  12   0   4  136.69    9.90
  13   0   4    4.70    4.60
  13   0   4   -1.30    4.30
  14   0   4   34.40    6.90
  14   0   4   29.30    6.70
  15   0   4    6.80    5.60
  15   0   4    5.70    5.50
 -16   0  -4   25.20    7.80
  16   0   4   16.60    6.90
  16  -1  -4   -4.50    5.40
  16   1  -4    5.90    6.50
  15  -1  -4  151.88   12.00
  15  -1  -4  165.58   13.10
  15  -1  -4  171.08   13.60
  15   1  -4  152.48   14.50
  15   1  -4  176.18   15.20
  14  -1  -4   22.50    5.60
  14  -1  -4   19.50    5.20
  14  -1  -4   21.30    6.30
  14  -1  -4    5.60    4.90
  14   1  -4   14.90    5.80
  14   1  -4   13.10    5.70
  14   1  -4   25.90    6.40
  14   1  -4   15.80    4.90
  13  -1  -4    1.70    3.50
  13  -1  -4    1.30    4.20
  13  -1  -4    0.40    3.60
  13   1  -4    1.10    4.30
  13   1  -4    2.70    4.60
  13   1  -4    3.10    3.70
  13   1  -4   -4.30    3.10
  12  -1  -4   11.20    4.40
  12  -1  -4   12.50    4.20
  12  -1  -4    8.30    4.10
  12   1  -4   12.90    3.60
  12   1  -4   13.50    4.70
  12   1  -4    8.90    4.20
  12   1  -4   14.70    5.30
  11  -1  -4  500.45   21.20
  11  -1  -4  491.95   21.50
  11  -1  -4  530.05   21.90
  11   1  -4  461.95   22.00
  11   1  -4  492.95   21.60
  11   1  -4  436.96   21.40
  11   1  -4  477.75   20.50
  10  -1  -4    8.80    3.20
  10  -1  -4   10.20    3.10
  10  -1  -4   15.30    3.90
  10   1  -4   13.80    3.90
  10   1  -4   10.70    4.80
  10   1  -4    8.20    3.10
  10   1  -4   10.70    3.10
  10   1  -4    9.10    3.30
   9  -1  -4   45.20    5.10
   9  -1  -4   46.70    5.10
   9  -1  -4   51.59    5.00
   9   1  -4   56.49    5.00
   9   1  -4   52.29    7.40
   9   1  -4   47.00    3.70
   9   1  -4   49.20    5.10
   9   1  -4   51.89    5.80
   9   1  -4   42.20    5.10
   8  -1  -4  197.98    9.20
   8  -1  -4  179.58    9.20
   8  -1  -4  170.78    8.70
   8   1  -4  172.98    9.40
   8   1  -4  185.78    9.10
   8   1  -4  168.88    7.90
   8   1  -4  165.68    9.10
   8   1  -4  171.68    8.50
   8   1  -4  191.28   11.40
   7  -1  -4  844.92   30.90
   7  -1  -4  842.82   31.00
   7  -1  -4  829.22   30.70
   7   1  -4  839.62   33.60
   7   1  -4  864.81   31.00
   7   1  -4  816.32   31.30
   7   1  -4  821.12   31.20
   7   1  -4  854.61   30.60
   7   1  -4  825.62   30.10
   6  -1  -4   57.09    3.90
   6  -1  -4   58.99    4.00
   6  -1  -4   60.29    4.10
   6   1  -4   60.19    3.90
   6   1  -4   56.99    3.90
   6   1  -4   58.19    3.60
   6   1  -4   64.69    4.50
   6   1  -4   61.89    4.20
   6   1  -4   67.79    6.60
   5  -1  -4  278.57   11.10
   5  -1  -4  279.97   11.20
   5  -1  -4  276.67   11.10
   5  -1  -4  279.37   11.20
   5   1  -4  273.77   10.90
   5   1  -4  271.27   11.30
   5   1  -4  286.57   11.50
   5   1  -4  286.57   11.10
   5   1  -4  267.27   12.90
   5   1  -4  276.97   10.90
  -4  -1   4  253.17    9.80
   4  -1  -4  243.48    9.80
   4  -1  -4  251.77    9.90
   4  -1  -4  253.67   10.00
  -4  -1   4  251.77   12.30
   4  -1  -4  252.47    9.90
   4   1  -4  250.27    9.80
  -4   1   4  264.67    9.80
   4   1  -4  232.98    9.60
  -4   1   4  264.67   10.10
   4   1  -4  245.48    9.90
   4   1  -4  245.88   10.00
   4   1  -4  236.88   10.00
   4   1  -4  237.58   11.30
  -4   1   4  256.57   10.90
  -3  -1   4  896.51   31.00
   3  -1  -4  905.81   31.30
  -3  -1   4  928.21   31.30
  -3  -1   4  944.51   30.80
  -3  -1   4  921.81   32.80
   3  -1  -4  894.21   31.20
  -3  -1   4  888.01   31.20
   3  -1  -4  879.31   31.30
  -3  -1   4  893.41   31.10
   3  -1  -4  911.21   31.40
  -3   1   4  889.51   31.10
   3   1  -4  863.11   31.40
   3   1  -4  845.42   31.10
   3   1  -4  879.31   32.70
  -3   1   4  920.91   31.20
   3   1  -4  872.71   31.20
   3   1  -4  828.22   31.50
   3   1  -4  856.01   31.30
  -2  -1   4 1111.89   39.80
  -2  -1   4 1182.98   40.80
  -2  -1   4 1159.48   39.40
  -2  -1   4 1166.58   39.60
   2  -1  -4 1136.09   39.60
  -2  -1   4 1176.08   39.10
   2  -1  -4 1179.68   39.50
   2  -1  -4 1103.99   39.60
  -2  -1   4 1118.39   40.70
   2  -1  -4 1157.58   39.70
   2  -1  -4 1128.69   40.10
  -2  -1   4 1161.28   39.40
   2   1  -4 1130.59   39.50
  -2   1   4 1136.99   39.40
   2   1  -4 1129.49   39.60
   2   1  -4 1072.09   40.20
  -2   1   4 1165.68   39.60
   2   1  -4 1175.28   39.20
   2   1  -4 1108.29   39.50
   2   1  -4 1134.99   39.60
  -2   1   4 1123.09   39.50
   2   1  -4 1154.08   40.60
  -1  -1   4  748.93   26.80
  -1  -1   4  725.33   26.20
  -1  -1   4  760.62   26.00
   1  -1  -4  743.43   26.10
  -1  -1   4  757.12   26.10
  -1  -1   4  726.83   26.80
   1  -1  -4  750.12   26.70
  -1  -1   4  750.02   26.00
  -1  -1   4  748.83   25.70
  -1  -1   4  775.22   25.80
   1  -1  -4  746.13   26.10
  -1  -1   4  783.22   26.10
   1   1  -4  762.02   26.10
   1   1  -4  747.93   26.60
  -1   1   4  761.22   26.00
   1   1  -4  716.83   25.80
   1   1  -4  725.43   26.00
  -1   1   4  763.62   26.10
   1   1  -4  720.83   27.10
   1   1  -4  720.43   25.80
   1   1  -4  723.13   26.10
   1   1  -4  755.22   26.10
   0  -1  -4   66.29    3.10
   0  -1   4   63.89    2.80
   0  -1   4   66.99    2.80
   0  -1   4   71.49    3.10
   0  -1   4   63.69    3.30
   0  -1  -4   63.79    3.50
   0  -1   4   67.99    3.30
   0  -1   4   66.49    3.00
   0  -1   4   72.49    3.20
   0  -1   4   68.69    4.10
   0   1   4   64.09    3.50
   0   1  -4   67.29    2.80
   0   1  -4   68.39    3.00
   0   1   4   65.99    3.20
   0   1  -4   67.19    3.40
   0   1  -4   69.09    4.30
   0   1  -4   62.69    3.00
   0   1   4   64.79    3.10
   1  -1   4  420.46   16.20
  -1  -1  -4  392.66   15.00
  -1  -1  -4  384.66   14.60
  -1   1  -4  397.66   14.30
   1   1   4  399.46   14.50
   1   1   4  417.06   13.80
   1   1   4  410.26   15.10
  -1   1  -4  393.46   16.30
  -1   1  -4  392.96   13.90
  -1   1  -4  390.66   14.70
  -2  -1  -4 1551.64   54.89
   2  -1   4 1584.54   56.29
  -2  -1  -4 1578.44   53.59
   2   1   4 1619.74   54.99
  -2   1  -4 1595.14   55.19
   2   1   4 1586.84   53.69
   2   1   4 1490.15   54.49
  -2   1  -4 1575.94   56.49
  -3  -1  -4  486.05   17.50
   3  -1   4  473.35   19.70
   3  -1   4  491.25   17.50
  -3  -1  -4  481.95   18.70
  -3   1  -4  497.65   20.40
   3   1   4  494.15   19.00
  -4  -1  -4  148.19    6.80
  -4  -1  -4  162.98    8.10
   4  -1   4  164.78    6.80
   4  -1   4  160.58    8.60
   4   1   4  164.78    7.70
   4   1   4  158.58    8.50
  -5  -1  -4   61.29    5.00
   5  -1   4   68.49    4.00
  -5   1  -4   72.29    4.90
   5   1   4   68.59    4.70
   5   1   4   68.39    5.40
   6  -1   4  363.76   15.40
   6  -1   4  315.97   13.60
  -6  -1  -4  361.56   16.50
   6   1   4  341.27   15.40
  -6   1  -4  339.47   15.00
   6   1   4  321.07   14.10
   7  -1   4  165.68    8.20
   7  -1   4  143.49    9.80
   7  -1   4  167.48   10.00
   7  -1   4  173.48    9.30
  -7   1  -4  157.78    9.30
   7   1   4  153.28    9.40
   7   1   4  165.48    8.40
   8  -1   4  306.87   15.30
   8  -1   4  293.17   13.40
   8  -1   4  300.57   14.20
   8  -1   4  292.67   15.00
   8   1   4  319.87   16.30
   8   1   4  310.87   16.10
   8   1   4  291.17   14.50
  -8   1  -4  301.47   14.80
   8   1   4  319.37   13.50
   9  -1   4   28.50    4.90
   9  -1   4   33.20    4.30
   9  -1   4   34.30    5.80
   9   1   4   33.60    4.90
   9   1   4   30.10    5.70
   9   1   4   25.80    5.30
   9   1   4   34.30    4.00
  10  -1   4    0.40    2.50
  10  -1   4   -0.50    3.00
  10  -1   4   -3.20    3.20
  10   1   4   -0.40    3.20
  10   1   4   -0.80    4.20
  10   1   4    2.10    3.00
  11  -1   4  101.89    9.50
  11  -1   4  130.19   11.20
  11   1   4  104.09   10.10
  11   1   4  137.39   12.20
  11   1   4  111.79    8.70
  12  -1   4   92.19    9.80
  12  -1   4   81.19    9.10
  12   1   4   87.69   10.10
  12   1   4   77.39    8.40
  12   1   4   95.49   10.00
  13  -1   4   16.90    5.50
  13  -1   4    8.20    4.60
  13   1   4   10.40    5.60
  13   1   4   -2.80    3.60
 -13   1  -4    4.50    5.00
  14  -1   4   23.40    6.60
  14  -1   4   31.40    6.60
  14   1   4   35.20    7.60
  14   1   4   47.40    7.70
 -14   1  -4   30.40    6.70
  15  -1   4   47.10    7.60
  15  -1   4   54.19    8.60
  15   1   4   42.00    8.10
  15   1   4   47.40    8.50
 -15   1  -4   52.49    8.70
  16  -1   4    5.00    6.10
 -16   1  -4    7.20    5.60
  16   1   4    7.00    6.30
  16  -2  -4    5.80    5.70
  16   2  -4    9.00    6.90
  15  -2  -4   11.40    5.20
  15  -2  -4   11.20    5.10
  15  -2  -4   15.70    5.50
  15   2  -4   11.10    6.20
  14  -2  -4   84.29    9.30
  14  -2  -4   92.89    9.50
  14  -2  -4   85.79    9.90
  14   2  -4  102.29   10.90
  14   2  -4   98.89   11.50
  14   2  -4   81.59    9.50
  13  -2  -4    7.50    3.80
  13  -2  -4    8.60    4.40
  13  -2  -4   14.20    5.00
  13   2  -4   13.00    4.30
  13   2  -4    7.80    5.20
  13   2  -4    8.50    4.60
  13   2  -4   15.20    5.50
  12  -2  -4    7.60    3.80
  12  -2  -4    7.40    3.70
  12  -2  -4    9.00    3.80
  12   2  -4    2.80    3.50
 -12   2   4    4.50    3.60
  12   2  -4    0.70    4.40
  12   2  -4    4.80    4.60
  12   2  -4    2.40    3.00
  12   2  -4    6.40    3.90
  11  -2  -4   87.59    7.90
  11  -2  -4   62.09    6.80
  11  -2  -4   57.69    6.20
  11   2  -4   66.69    6.20
  11   2  -4   74.29    9.30
 -11   2   4   69.99    6.80
  11   2  -4   70.69    8.20
  11   2  -4   60.49    7.20
  11   2  -4   65.09    6.90
  10  -2  -4  366.96   17.10
  10  -2  -4  378.06   16.40
  10  -2  -4  381.06   16.80
  10   2  -4  359.46   18.00
  10   2  -4  368.16   17.70
  10   2  -4  373.06   19.90
  10   2  -4  386.66   16.20
 -10   2   4  383.96   16.70
  10   2  -4  391.16   17.30
   9  -2  -4  189.88    9.80
   9  -2  -4  178.48    9.60
   9  -2  -4  202.78   10.10
   9   2  -4  198.98    9.40
   9   2  -4  190.68   10.50
   9   2  -4  196.38   10.10
   9   2  -4  219.08   13.50
   9   2  -4  183.08   10.70
   9   2  -4  187.18    7.80
   8  -2  -4  176.98    9.10
   8  -2  -4  196.98    9.10
   8  -2  -4  192.18    9.10
   8   2  -4  179.88    8.60
   8   2  -4  176.98    9.70
   8   2  -4  171.98    7.70
   8   2  -4  191.28   10.20
   8   2  -4  185.98    9.20
   8   2  -4  201.38   12.20
   7  -2  -4   56.09    4.10
   7  -2  -4   44.10    4.10
   7  -2  -4   52.09    3.90
   7   2  -4   48.40    6.60
   7   2  -4   56.89    5.30
   7   2  -4   59.69    3.90
   7   2  -4   50.89    4.10
   7   2  -4   53.99    4.90
   7   2  -4   49.99    3.30
   6  -2  -4  664.53   24.80
   6  -2  -4  679.13   24.80
   6  -2  -4  650.13   24.60
   6   2  -4  632.94   24.30
  -6   2   4  699.03   24.50
   6   2  -4  673.13   25.50
   6   2  -4  688.83   28.00
   6   2  -4  683.23   24.90
   6   2  -4  697.33   25.50
   6   2  -4  669.53   24.40
   5  -2  -4 1054.39   36.80
   5  -2  -4 1056.99   36.90
   5  -2  -4 1029.20   36.90
   5   2  -4 1073.09   37.40
   5   2  -4 1021.50   37.40
   5   2  -4  985.20   36.80
   5   2  -4 1024.50   36.60
   5   2  -4 1017.00   39.60
   5   2  -4 1028.60   36.80
  -5   2   4 1110.59   36.20
  -4  -2   4 1030.00   35.90
   4  -2  -4 1007.30   35.90
   4  -2  -4 1006.60   36.00
   4  -2  -4 1032.40   36.00
  -4  -2   4 1012.60   35.50
   4  -2  -4 1053.49   36.20
   4   2  -4  983.10   36.30
   4   2  -4 1006.30   38.30
  -4   2   4 1045.30   36.40
   4   2  -4 1014.10   35.90
   4   2  -4 1028.10   36.30
   4   2  -4 1034.50   37.90
   4   2  -4  993.30   35.70
   4   2  -4 1044.50   36.40
  -4   2   4 1039.00   35.00
  -4   2   4 1020.60   35.80
   3  -2  -4   22.60    2.10
  -3  -2   4   24.30    1.90
  -3  -2   4   20.60    1.80
  -3  -2   4   17.20    1.50
   3  -2  -4   21.20    2.00
  -3  -2   4   23.30    2.10
   3  -2  -4   22.40    2.00
   3  -2  -4   18.40    1.80
  -3  -2   4   22.10    3.30
  -3  -2   4   23.40    1.80
  -3   2   4   23.30    1.90
   3   2  -4   21.40    1.90
   3   2  -4   21.40    2.00
   3   2  -4   22.40    2.20
   3   2  -4   34.40    3.80
  -3   2   4   19.30    1.80
  -3   2   4   20.30    0.90
   3   2  -4   20.00    1.80
   3   2  -4   18.30    2.40
   3   2  -4   21.80    2.90
  -2  -2   4  319.87   11.80
   2  -2  -4  328.27   10.90
  -2  -2   4  326.67   13.50
   2  -2  -4  310.67   11.80
   2  -2  -4  314.77   11.60
  -2  -2   4  321.27   11.60
  -2  -2   4  320.67   12.30
  -2  -2   4  326.77   11.50
  -2  -2   4  308.97   11.50
   2   2  -4  311.17   11.50
   2   2  -4  313.67   12.60
   2   2  -4  319.97   11.70
   2   2  -4  320.37   11.80
   2   2  -4  292.37   12.90
   2   2  -4  314.97   13.00
   2   2  -4  314.77   11.70
   2   2  -4  318.77   11.80
  -2   2   4  313.07   11.80
   2   2  -4  316.67   11.60
  -2   2   4  311.57   11.70
  -2   2   4  320.97   11.60
  -1  -2   4 1040.40   35.40
  -1  -2   4 1041.30   35.40
  -1  -2   4 1002.50   35.70
  -1  -2   4 1020.70   36.90
  -1  -2   4 1022.00   35.50
   1  -2  -4 1047.00   35.60
  -1  -2   4 1063.19   35.40
  -1  -2   4 1028.90   36.90
  -1  -2   4 1061.29   35.50
   1  -2  -4 1043.20   35.50
  -1  -2   4 1037.00   35.30
   1   2  -4  995.30   35.40
  -1   2   4 1055.39   35.60
  -1   2   4 1064.99   34.90
  -1   2   4 1028.90   35.40
   1   2  -4  990.60   36.40
   1   2  -4  951.00   37.30
   1   2  -4  993.90   35.40
   1   2  -4 1023.80   35.40
   1   2  -4 1010.10   35.40
   1   2  -4  994.90   36.00
   1   2  -4 1006.40   35.40
   1   2  -4 1017.00   35.70
   0  -2   4 1912.51   66.89
   0  -2   4 2046.70   66.49
   0  -2  -4 1945.01   66.59
   0  -2  -4 1966.00   67.29
   0  -2   4 1885.21   68.69
   0  -2   4 2005.30   66.49
   0  -2   4 1960.50   66.49
   0  -2   4 2010.90   66.39
   0  -2  -4 1996.70   65.89
   0  -2   4 2002.20   66.89
   0  -2   4 1875.21   67.39
   0  -2   4 2001.80   66.69
   0   2  -4 1862.61   67.19
   0   2   4 2040.50   65.99
   0   2  -4 1845.42   66.69
   0   2  -4 1670.63   68.49
   0   2  -4 1886.21   66.89
   0   2   4 2020.30   66.69
   0   2  -4 1973.30   66.59
   0   2   4 2029.80   66.59
   0   2  -4 1928.61   66.49
   0   2  -4 1901.01   66.49
   1  -2   4  895.21   31.80
   1  -2   4  941.51   30.80
  -1  -2  -4  920.81   30.80
  -1  -2  -4  864.91   31.30
   1  -2   4  841.82   30.90
   1  -2   4  863.31   33.30
  -1  -2  -4  886.81   30.40
  -1   2  -4  884.61   31.00
  -1   2  -4  860.41   30.60
   1   2   4  926.21   30.50
   1   2   4  887.11   30.70
  -1   2  -4  797.12   33.20
  -1   2  -4  904.31   30.40
  -1   2  -4  865.41   30.80
  -2  -2  -4    5.40    1.20
   2  -2   4    9.70    2.30
  -2  -2  -4    7.50    1.00
  -2  -2  -4    6.20    1.30
  -2   2  -4    6.00    1.30
  -2   2  -4    3.60    1.30
   2   2   4    5.30    1.20
   2   2   4    7.60    1.00
  -3  -2  -4  364.86   14.40
  -3  -2  -4  375.16   13.90
   3  -2   4  384.86   16.50
   3   2   4  366.26   14.30
   3   2   4  379.56   13.80
   3   2   4  380.16   15.70
  -3   2  -4  387.46   15.00
   4  -2   4 1502.55   56.19
  -4  -2  -4 1466.75   54.19
   4   2   4 1488.65   53.79
   4   2   4 1537.85   54.19
   4   2   4 1572.74   56.39
  -4   2  -4 1515.85   55.19
  -4   2  -4 1708.63   53.39
  -5  -2  -4 1051.49   39.80
   5  -2   4 1154.58   41.50
  -5   2  -4 1089.99   39.20
  -5   2  -4 1068.79   40.90
   5   2   4 1085.49   39.40
   5   2   4 1149.69   41.90
   6  -2   4  298.97   14.00
  -6  -2  -4  330.77   13.70
   6  -2   4  322.57   14.60
   6  -2   4  303.67   14.40
  -6   2  -4  314.37   13.10
   6   2   4  303.47   15.00
   6   2   4  307.97   12.80
  -6   2  -4  266.37   14.20
   7  -2   4   21.60    3.90
   7  -2   4   16.00    3.40
   7  -2   4   19.00    3.80
  -7   2  -4   14.50    2.90
   7   2   4   13.60    3.70
  -7   2  -4    2.60    2.90
   7   2   4   11.00    2.30
   8  -2   4  329.27   15.50
   8  -2   4  331.97   15.70
   8   2   4  313.27   16.80
  -8   2  -4  320.47   14.90
  -8   2  -4  360.16   17.10
   8   2   4  333.27   13.90
   8   2   4  322.77   17.30
   8   2   4  322.07   16.30
   9  -2   4  378.36   17.40
   9  -2   4  403.66   18.10
   9   2   4  371.06   19.20
  -9   2  -4  374.96   18.50
   9   2   4  364.46   18.80
   9   2   4  355.06   17.80
  10  -2   4  256.47   13.40
  10  -2   4  234.78   13.70
 -10   2  -4  264.47   14.70
  10   2   4  237.78   13.60
  10   2   4  251.47   14.80
  10   2   4  246.28   15.40
  11  -2   4  154.08   10.50
  11  -2   4  154.48   10.90
  11   2   4  160.78   12.60
  11   2   4  161.08   11.10
 -11   2  -4  166.48   12.20
  11   2   4  157.68   11.70
  12  -2   4    5.10    4.20
  12  -2   4    2.90    3.80
 -12   2  -4   -0.70    4.40
  12   2   4    4.00    3.80
  12   2   4    8.70    4.90
  12   2   4    8.60    5.20
  13  -2   4   28.80    5.80
  13  -2   4   27.80    6.20
  13   2   4   20.00    6.20
  13   2   4   27.80    6.00
 -13   2  -4   32.00    7.20
  13   2   4   27.90    6.50
  14  -2   4   63.69    8.70
  14  -2   4   73.49    8.80
 -14   2  -4   96.89   10.50
  14   2   4   86.69   10.50
  14   2   4   73.09    9.70
  15  -2   4   33.20    7.50
  15   2   4   39.20    9.80
 -15   2  -4   43.20    8.00
  15   2   4   30.20    7.70
 -16   2  -4    6.20    5.80
  16   2   4   11.90    6.60
  16  -3  -4   62.39    9.60
  16  -3  -4   60.49   10.20
  16   3  -4   65.29   11.30
  15  -3  -4    3.00    4.30
  15  -3  -4   -1.90    4.30
  15   3  -4    8.00    5.80
  14  -3  -4   33.10    6.70
  14  -3  -4   38.50    6.80
  14  -3  -4   29.30    5.80
  14   3  -4   26.40    6.20
  14   3  -4   36.30    7.20
  14   3  -4   21.00    7.10
  14   3  -4   38.70    7.80
  13  -3  -4   27.50    5.40
  13  -3  -4   36.70    6.70
  13  -3  -4   35.80    6.00
  13   3  -4   40.50    7.30
  13   3  -4   46.00    9.00
  13   3  -4   30.70    7.50
  13   3  -4   23.60    5.50
  12  -3  -4  129.89    9.60
  12  -3  -4  125.29    8.80
  12  -3  -4  133.79    8.80
  12   3  -4  131.49    8.40
  12   3  -4  123.29   12.80
  12   3  -4  141.19    9.80
  12   3  -4  114.69   11.20
  12   3  -4  129.39   11.60
  11  -3  -4  100.09    7.40
  11  -3  -4  100.49    7.80
  11  -3  -4  112.79    7.80
  11   3  -4   99.49    9.70
 -11   3   4   99.29    7.20
  11   3  -4   97.49   11.30
  11   3  -4   85.59    6.60
  11   3  -4   97.39    9.80
  11   3  -4  109.69    8.10
  10  -3  -4  207.78   11.50
  10  -3  -4  222.78   11.10
  10  -3  -4  233.68   11.50
  10   3  -4  226.38   10.70
 -10   3   4  229.48   11.00
  10   3  -4  216.38   12.70
  10   3  -4  230.38   12.00
  10   3  -4  228.78   13.00
  10   3  -4  226.58   15.00
   9  -3  -4  221.38   11.20
   9  -3  -4  237.28   11.00
   9  -3  -4  228.68   10.70
   9   3  -4  223.48   14.30
   9   3  -4  229.48   11.20
  -9   3   4  228.18   10.50
   9   3  -4  200.08   11.90
   9   3  -4  228.48   10.20
   9   3  -4  221.98   11.90
   8  -3  -4   92.89    5.90
   8  -3  -4   85.19    5.70
   8  -3  -4   87.09    5.60
   8   3  -4   88.89    5.30
   8   3  -4   88.99    6.80
   8   3  -4   89.99    5.90
   8   3  -4  100.79    9.90
   8   3  -4  101.29    6.80
  -8   3   4  102.49    5.50
   7  -3  -4  805.72   29.80
   7  -3  -4  811.92   29.70
   7  -3  -4  833.92   30.10
   7   3  -4  827.42   31.20
  -7   3   4  809.52   29.10
   7   3  -4  809.62   28.30
   7   3  -4  787.32   29.30
   7   3  -4  808.92   33.90
   7   3  -4  799.92   30.80
   7   3  -4  829.52   30.10
   6  -3  -4  670.13   24.80
   6  -3  -4  664.53   24.70
   6  -3  -4  682.23   24.90
   6   3  -4  681.23   25.70
  -6   3   4  689.13   23.90
   6   3  -4  676.63   28.60
   6   3  -4  665.63   24.20
   6   3  -4  647.14   24.30
   6   3  -4  670.83   25.80
   6   3  -4  700.53   25.00
   5  -3  -4   85.29    4.50
   5  -3  -4   76.49    4.20
   5  -3  -4   77.99    4.30
  -5  -3   4   77.39    3.50
  -5   3   4   79.99    3.40
   5   3  -4   79.79    4.30
   5   3  -4   85.19    4.90
   5   3  -4   73.09    3.90
   5   3  -4   73.59    5.00
   5   3  -4   82.39    6.80
   5   3  -4   76.49    5.90
   5   3  -4   77.69    4.40
  -4  -3   4    5.00    1.10
   4  -3  -4    3.80    1.10
   4  -3  -4    5.90    1.40
   4  -3  -4    5.60    1.30
  -4  -3   4    4.60    1.00
  -4  -3   4    5.80    1.10
   4   3  -4    7.90    2.80
  -4   3   4   16.50    1.70
   4   3  -4    5.60    1.50
  -4   3   4    6.20    0.80
   4   3  -4    5.00    1.60
   4   3  -4   11.70    2.00
   4   3  -4    6.80    1.30
   4   3  -4    6.30    1.10
   4   3  -4    3.50    2.00
  -3  -3   4 2674.03   95.09
   3  -3  -4 2758.72   91.19
  -3  -3   4 2704.03   91.59
  -3  -3   4 2641.74   92.39
   3  -3  -4 2731.93   92.19
  -3  -3   4 2726.73   92.39
   3  -3  -4 2829.42   91.89
   3  -3  -4 2763.92   92.29
  -3  -3   4 2749.23   91.79
  -3   3   4 2751.42   91.89
  -3   3   4 2673.13   91.09
   3   3  -4 2686.23   91.79
   3   3  -4 2601.84   94.69
   3   3  -4 2681.13   92.19
   3   3  -4 2675.73   92.29
  -3   3   4 2787.22   91.89
   3   3  -4 2645.84   92.29
   3   3  -4 2662.53   93.39
   3   3  -4 2354.26   92.99
   3   3  -4 2615.34   91.69
  -2  -3   4  840.22   29.20
   2  -3  -4  871.01   28.80
   2  -3  -4  860.91   29.60
  -2  -3   4  838.92   29.20
  -2  -3   4  872.51   32.30
  -2  -3   4  858.81   30.90
   2  -3  -4  849.02   29.30
  -2  -3   4  854.71   29.60
   2   3  -4  825.92   29.30
   2   3  -4  860.31   29.50
   2   3  -4  846.72   29.60
  -2   3   4  860.81   29.60
   2   3  -4  778.62   31.20
   2   3  -4  809.92   29.40
  -2   3   4  869.51   29.20
   2   3  -4  814.52   31.60
   2   3  -4  824.62   30.40
  -2   3   4  822.42   29.30
   2   3  -4  817.22   29.50
   2   3  -4  820.32   29.60
  -1  -3   4  275.17   10.10
   1  -3  -4  280.17   10.10
  -1  -3   4  270.67   12.10
  -1  -3   4  269.57   10.20
  -1  -3   4  280.47   12.30
  -1  -3   4  275.07   10.10
   1  -3  -4  286.07   10.20
  -1  -3   4  274.77    9.90
   1   3  -4  263.17   12.30
   1   3  -4  258.27   10.70
   1   3  -4  275.07   10.20
   1   3  -4  260.17   10.10
   1   3  -4  268.77   10.00
   1   3  -4  262.27   11.60
   1   3  -4  262.57   10.00
  -1   3   4  280.07    9.70
  -1   3   4  246.98    9.90
  -1   3   4  278.77   10.20
   1   3  -4  271.47   10.50
   0  -3  -4   14.00    1.40
   0  -3   4   20.70    2.80
   0  -3   4   17.70    1.30
   0  -3   4   16.50    1.90
   0  -3   4   18.50    1.40
   0  -3   4   16.90    2.90
   0  -3   4   17.70    1.30
   0  -3  -4   17.90    1.10
   0  -3   4   15.50    1.60
   0   3   4   19.10    1.20
   0   3   4   18.10    1.60
   0   3  -4   19.00    1.40
   0   3  -4   15.10    2.20
   0   3  -4   16.70    1.30
   0   3  -4   17.10    1.80
   0   3  -4   15.20    1.60
   0   3  -4   18.40    1.80
   1  -3   4 2213.58   74.09
  -1  -3  -4 2170.38   75.29
  -1  -3  -4 2214.38   74.49
   1  -3   4 2143.59   75.39
   1  -3   4 2278.77   74.19
  -1  -3  -4 2229.88   74.29
   1  -3   4 2157.28   77.59
   1   3   4 2162.98   74.39
  -1   3  -4 2055.89   74.89
  -1   3  -4 2125.89   74.79
  -1   3  -4 2122.69   74.89
   1   3   4 2286.17   74.59
  -1   3  -4 2158.68   74.79
  -2  -3  -4  495.75   17.40
  -2  -3  -4  499.05   17.40
   2  -3   4  493.35   20.40
  -2  -3  -4  478.35   17.80
  -2  -3  -4  511.15   17.60
  -2   3  -4  461.45   17.80
   2   3   4  469.75   17.30
  -2   3  -4  499.25   17.70
  -2   3  -4  448.46   16.90
   2   3   4  460.55   17.10
  -2   3  -4  491.45   17.80
   3  -3   4 1139.79   42.80
  -3  -3  -4 1143.69   40.00
   3   3   4 1114.19   42.00
   3   3   4 1124.89   39.50
   3   3   4 1151.38   39.60
  -3   3  -4 1125.79   40.30
   4  -3   4   49.99    5.60
  -4  -3  -4   45.80    3.30
  -4   3  -4   47.90    2.20
  -4   3  -4   43.30    4.00
   4   3   4   50.39    5.70
   4   3   4   42.20    3.10
   4   3   4   36.50    3.20
   5  -3   4  159.78    8.40
   5  -3   4  185.98   10.40
  -5  -3  -4  157.08    7.70
  -5   3  -4  172.58    7.10
  -5   3  -4  166.08    8.90
   5   3   4  192.58   10.80
   5   3   4  171.68    7.90
   5   3   4  168.08    7.70
   6  -3   4  191.48    9.60
  -6  -3  -4  191.08    9.00
   6  -3   4  193.38    9.50
   6   3   4  172.88   11.20
   6   3   4  184.28    8.50
  -6   3  -4  198.28    8.40
  -7  -3  -4 1129.59   39.00
   7  -3   4 1089.19   39.30
   7  -3   4 1096.79   39.50
   7   3   4  995.30   37.80
   7   3   4 1040.80   41.70
  -7   3  -4  934.41   40.00
  -7   3  -4 1083.49   38.30
   8  -3   4   68.19    6.20
   8  -3   4   64.79    6.10
   8   3   4   49.99    6.80
  -8   3  -4   55.99    5.20
   8   3   4   52.39    4.10
   8   3   4   56.39    7.70
   8   3   4   63.79    8.00
  -8   3  -4   57.19    7.10
   9  -3   4   10.50    3.40
   9  -3   4   10.30    3.30
   9   3   4   11.90    4.90
   9   3   4    3.70    3.70
  -9   3  -4   10.60    4.40
   9   3   4   17.50    4.80
  10  -3   4   51.79    6.40
  10  -3   4   56.79    6.40
  10   3   4   58.49    8.30
  10   3   4   53.79    7.80
 -10   3  -4   62.69    7.80
  10   3   4   58.49    7.70
  11  -3   4  234.08   12.70
  11  -3   4  214.28   12.00
  11   3   4  214.98   13.40
 -11   3  -4  212.68   13.80
  11   3   4  207.88   14.20
  11   3   4  177.88   13.20
  12  -3   4   35.10    6.10
  12  -3   4   37.80    5.80
  12   3   4   36.00    7.80
  12   3   4   36.40    7.00
 -12   3  -4   51.29    7.50
  12   3   4   36.10    6.50
  13  -3   4   23.80    5.50
  13  -3   4   21.30    5.00
  13   3   4   21.70    7.10
  13   3   4   14.40    6.00
 -13   3  -4   25.90    6.40
  13   3   4   14.80    5.40
  14   3   4   -3.40    5.00
  14   3   4    8.10    6.20
 -14   3  -4    6.40    4.70
 -15   3  -4    5.10    5.60
  15   3   4    4.00    6.20
  16   3   4   26.10    7.50
 -16   3  -4   16.00    6.50
  16   4  -4    6.50    6.50
  15  -4  -4    9.40    5.00
  15  -4  -4   -3.10    4.10
  15   4  -4    3.10    6.40
  14  -4  -4   32.30    5.90
  14  -4  -4   31.80    6.40
  14  -4  -4   27.50    6.50
  14   4  -4   25.80    6.20
  14   4  -4   33.10    8.60
  14   4  -4   32.60    7.90
  14   4  -4   48.70    9.50
  13  -4  -4  360.56   17.80
  13  -4  -4  362.66   17.50
  13  -4  -4  349.67   18.50
  13   4  -4  378.56   20.70
  13   4  -4  359.06   18.90
  13   4  -4  377.06   22.20
  13   4  -4  388.66   21.30
  12  -4  -4    3.30    3.20
  12  -4  -4    4.90    3.30
  12  -4  -4    0.30    3.30
  12   4  -4    6.60    5.30
  12   4  -4    2.90    4.10
  12   4  -4    6.20    4.00
  12   4  -4    6.90    4.90
  11  -4  -4   58.69    6.40
  11  -4  -4   54.09    6.10
  11  -4  -4   48.10    5.30
  11   4  -4   51.79    7.90
  11   4  -4   61.89    9.90
  11   4  -4   52.19    7.40
  11   4  -4   48.00    6.20
  11   4  -4   40.10    4.70
 -11   4   4   46.50    5.10
  10  -4  -4   75.19    6.70
  10  -4  -4   72.99    6.20
  10  -4  -4   73.19    6.40
  10   4  -4   71.59    5.30
  10   4  -4   67.09    6.60
[truncated: 887,207 more chars]
