# Supplementary material for: A 1:1 flavone cocrystal with cyclic trimeric perfluoro-o-phenyl­enemercury
Source: Acta Crystallogr E Crystallogr Commun. 2024 Jun 14;80(Pt 7):717–20. doi: 10.1107/S2056989024005346 (PMC11223704; doi:10.1107/S2056989024005346)
Supplement: Supplementary file 2 [file e-80-00717-Isup2.hkl]

data_I                                                                          
_shelx_title ' preliminar_a.res in P2(1)/n'                                     
_shelx_refln_list_code          4                                               
_shelx_F_calc_maximum     1019.03                                               
_exptl_crystal_F_000      2288.00                                               
_reflns_d_resolution_high  0.8107                                               
                                                                                
loop_                                                                           
 _space_group_symop_operation_xyz                                               
 'x, y, z'                                                                      
 '-x+1/2, y+1/2, -z+1/2'                                                        
 '-x, -y, -z'                                                                   
 'x-1/2, -y-1/2, z-1/2'                                                         
                                                                                
_cell_length_a    12.4181                                                       
_cell_length_b    13.8092                                                       
_cell_length_c    17.6498                                                       
_cell_angle_alpha  90.000                                                       
_cell_angle_beta   93.360                                                       
_cell_angle_gamma  90.000                                                       
                                                                                
_shelx_F_squared_multiplier     1.000                                           
                                                                                
loop_                                                                           
 _refln_index_h                                                                 
 _refln_index_k                                                                 
 _refln_index_l                                                                 
 _refln_F_squared_calc                                                          
 _refln_F_squared_meas                                                          
 _refln_F_squared_sigma                                                         
 _refln_observed_status                                                         
   2   0   0      34592.66      35952.27       531.12 o                         
   4   0   0    1038420.94     815691.38     12415.20 o                         
   6   0   0     248721.97     234659.80      4952.23 o                         
   8   0   0      42974.63      42611.12      1253.66 o                         
  10   0   0      78512.51      82481.00      1880.64 o                         
  12   0   0         81.63          2.75       184.64 o                         
  14   0   0       9965.28      10721.24       596.74 o                         
   1   1   0     127126.66     121391.74      1470.52 o                         
   2   1   0      13080.90      13964.72       190.57 o                         
   3   1   0     501202.84     424153.47      5113.30 o                         
   4   1   0     226023.89     217581.72      2658.08 o                         
   5   1   0      23245.68      23433.25       332.11 o                         
   6   1   0       8353.50       7578.75       237.08 o                         
   7   1   0     243028.19     233432.09      3337.87 o                         
   8   1   0      34192.60      33443.68       589.84 o                         
   9   1   0       1541.36       1621.87       131.27 o                         
  10   1   0      29907.38      29847.12       653.22 o                         
  11   1   0      50722.82      51725.77       932.31 o                         
  12   1   0        374.43        244.26       123.44 o                         
  13   1   0       5328.68       5261.69       299.13 o                         
  14   1   0       7571.03       7579.20       385.95 o                         
  15   1   0       5016.53       5755.45       376.53 o                         
   0   2   0      36917.23      38201.72       545.77 o                         
   1   2   0         86.90        134.66        10.80 o                         
   2   2   0       2186.10       2292.45        44.75 o                         
   3   2   0       2757.14       2870.40        64.45 o                         
   4   2   0      68182.30      67501.11       742.62 o                         
   5   2   0       2568.16       2464.40        96.48 o                         
   6   2   0        362.25        307.30        47.39 o                         
   7   2   0      16848.69      16425.70       322.82 o                         
   8   2   0      55856.12      54389.39       874.75 o                         
   9   2   0       6893.90       6600.62       197.34 o                         
  10   2   0       6823.48       6989.89       269.73 o                         
  11   2   0       5249.12       4835.82       275.81 o                         
  12   2   0      20934.32      22262.64       681.89 o                         
  13   2   0      10774.47      11325.78       346.59 o                         
  14   2   0      10375.63      11017.60       367.52 o                         
  15   2   0         83.97        519.54       191.48 o                         
   1   3   0       7219.78       7351.68       103.26 o                         
   2   3   0     200026.66     192473.14      2092.26 o                         
   3   3   0       3527.12       3606.52        86.80 o                         
   4   3   0      23060.21      23431.70       307.13 o                         
   5   3   0      25431.62      25614.48       355.62 o                         
   6   3   0      50720.31      49732.06       726.21 o                         
   7   3   0      10832.65      10993.58       262.16 o                         
   8   3   0      34222.72      33480.69       605.95 o                         
   9   3   0      24250.37      23745.36       484.56 o                         
  10   3   0       4646.46       4516.15       193.93 o                         
  11   3   0      14608.65      14669.28       341.18 o                         
  12   3   0      13479.69      14228.91       392.61 o                         
  13   3   0       1922.58       2376.40       182.47 o                         
  14   3   0         17.90         76.56       133.78 o                         
  15   3   0       9436.41      10449.28       590.66 o                         
   0   4   0      31171.48      32200.32       683.03 o                         
   1   4   0     248902.12     234639.47      3280.81 o                         
   2   4   0          1.00        118.73        29.40 o                         
   3   4   0      40747.46      41863.41       504.80 o                         
   4   4   0      27881.01      28002.25       345.98 o                         
   5   4   0     292243.28     279829.59      3222.52 o                         
   6   4   0        594.01        587.35        54.36 o                         
   7   4   0       1447.16       1618.68       115.69 o                         
   8   4   0      16547.55      16169.99       354.57 o                         
   9   4   0      78006.63      75838.92      1123.62 o                         
  10   4   0       1108.55        888.82       111.07 o                         
  11   4   0      14205.78      13971.47       431.78 o                         
  12   4   0       5614.47       5792.35       243.12 o                         
  13   4   0       7063.31       7023.89       276.06 o                         
  14   4   0        367.68        532.49       162.17 o                         
   1   5   0      30946.61      31576.20       418.91 o                         
   2   5   0     399805.47     368072.09      4755.05 o                         
   3   5   0      46425.39      46626.65       554.28 o                         
   4   5   0      54721.97      53913.64       675.20 o                         
   5   5   0        861.28        896.29        41.79 o                         
   6   5   0      92088.15      89088.95      1087.65 o                         
   7   5   0      21430.74      21890.81       456.18 o                         
   8   5   0      52211.62      50410.45       731.50 o                         
   9   5   0       4524.44       4433.09       181.76 o                         
  10   5   0       8080.77       7805.35       295.92 o                         
  11   5   0       1275.71       1306.30       130.98 o                         
  12   5   0      18070.93      17997.04       392.78 o                         
  13   5   0       1238.62       1301.02       193.61 o                         
  14   5   0         25.47        166.41       165.40 o                         
   0   6   0      25655.56      25797.08       588.62 o                         
   1   6   0      37959.50      38762.21       555.20 o                         
   2   6   0      10413.25      10491.55       183.48 o                         
   3   6   0      23894.12      23580.59       291.20 o                         
   4   6   0       3178.45       3480.78        88.76 o                         
   5   6   0      42533.92      42866.57       532.09 o                         
   6   6   0      18335.41      17847.43       257.61 o                         
   7   6   0       9281.88       9267.95       169.25 o                         
   8   6   0       1806.43       1718.10        85.05 o                         
   9   6   0      40686.80      39669.55       729.44 o                         
  10   6   0       1799.18       1690.39       126.83 o                         
  11   6   0       1772.37       2008.97       148.15 o                         
  12   6   0       1450.17       1496.76       189.26 o                         
  13   6   0      17867.11      20046.97       578.21 o                         
  14   6   0        237.58        303.01       231.10 o                         
   1   7   0       5306.08       5438.57       150.89 o                         
   2   7   0      17191.24      17318.90       264.65 o                         
   3   7   0      21376.94      21447.45       271.26 o                         
   4   7   0       1533.46       1521.17        55.42 o                         
   5   7   0        713.40        804.21        55.00 o                         
   6   7   0      31229.74      31008.85       451.02 o                         
   7   7   0       9943.51       9933.30       171.67 o                         
   8   7   0          7.92        -28.41        56.83 o                         
   9   7   0       3391.16       3476.05       145.42 o                         
  10   7   0      27875.01      27510.81       727.41 o                         
  11   7   0       2892.65       2702.21       211.41 o                         
  12   7   0       2145.62       2010.19       204.13 o                         
  13   7   0        892.24        798.25       201.92 o                         
   0   8   0     132386.53     132738.34      2385.87 o                         
   1   8   0      27934.95      27818.09       484.31 o                         
   2   8   0       5083.24       4870.81       125.19 o                         
   3   8   0      19708.41      19558.49       254.62 o                         
   4   8   0      56130.95      55657.77       639.10 o                         
   5   8   0      20564.93      20626.27       294.39 o                         
   6   8   0      39432.13      39260.85       594.26 o                         
   7   8   0       8560.26       8585.09       196.10 o                         
   8   8   0       5283.22       4889.67       194.34 o                         
   9   8   0      11320.86      12068.74       351.91 o                         
  10   8   0      23536.50      24132.27       900.53 o                         
  11   8   0       1621.14       1615.33       186.84 o                         
  12   8   0        727.29        710.90       169.68 o                         
  13   8   0       6284.77       6213.53       419.29 o                         
   1   9   0      27700.75      27141.63       488.86 o                         
   2   9   0      51606.06      48818.23       857.87 o                         
   3   9   0      84434.58      81962.62       871.21 o                         
   4   9   0      13764.04      14130.23       305.53 o                         
   5   9   0        184.21        189.05        62.19 o                         
   6   9   0      25487.47      25626.19       428.40 o                         
   7   9   0      50005.30      48794.97       805.80 o                         
   8   9   0       7355.67       7863.64       239.26 o                         
   9   9   0       3538.25       3836.77       189.80 o                         
  10   9   0       1390.96       1440.94       146.58 o                         
  11   9   0       6862.83       6766.27       368.03 o                         
  12   9   0       1714.39       1579.53       190.23 o                         
   0  10   0      33474.82      32918.28       860.50 o                         
   1  10   0      29044.77      27620.93       443.20 o                         
   2  10   0        266.92        236.42        72.96 o                         
   3  10   0      10892.85      10917.69       188.92 o                         
   4  10   0      36625.84      36260.13       486.56 o                         
   5  10   0      13555.75      13060.92       244.88 o                         
   6  10   0        150.46        110.59        71.00 o                         
   7  10   0       1523.74       1710.66       119.95 o                         
   8  10   0      11691.97      11654.54       310.71 o                         
   9  10   0       4169.33       4174.29       197.62 o                         
  10  10   0       2083.02       2274.64       202.33 o                         
  11  10   0       2711.41       2714.47       213.85 o                         
  12  10   0       2038.09       1797.44       299.19 o                         
   1  11   0       3615.03       3637.99       137.03 o                         
   2  11   0        187.25        165.42        60.84 o                         
   3  11   0        158.55        122.94        79.94 o                         
   4  11   0        237.76        191.75        86.71 o                         
   5  11   0       2347.74       2417.51       145.07 o                         
   6  11   0        229.86        174.27       112.54 o                         
   7  11   0       1930.49       2103.56       182.77 o                         
   8  11   0         80.72         43.29       120.71 o                         
   9  11   0       3195.05       3152.26       229.57 o                         
  10  11   0        403.83        696.84       207.14 o                         
  11  11   0       4496.14       5007.75       332.51 o                         
   0  12   0       5141.77       5460.11       246.99 o                         
   1  12   0       5738.87       5674.11       208.95 o                         
   2  12   0         42.98        -37.39        74.78 o                         
   3  12   0          1.63         44.94        82.66 o                         
   4  12   0       6057.14       5689.16       214.46 o                         
   5  12   0       8818.20       8795.03       263.55 o                         
   6  12   0         95.48        168.82       118.04 o                         
   7  12   0       4267.64       4684.95       255.74 o                         
   8  12   0       4428.91       4857.43       268.50 o                         
   9  12   0       1914.31       2123.09       210.92 o                         
  10  12   0        544.35        815.08       189.30 o                         
   1  13   0      10652.24      10784.55       438.39 o                         
   2  13   0       6997.14       7359.96       231.08 o                         
   3  13   0      14296.68      13988.90       320.12 o                         
   4  13   0       3808.27       3725.00       186.11 o                         
   5  13   0       1386.33       1190.99       134.82 o                         
   6  13   0        810.30        583.31       167.25 o                         
   7  13   0       6611.64       6086.48       276.88 o                         
   8  13   0       5802.15       5747.15       312.73 o                         
   9  13   0        132.22        122.11       165.44 o                         
   0  14   0      14825.04      15215.97       701.20 o                         
   1  14   0       1018.64        837.98       159.40 o                         
   2  14   0       1263.87        975.98       160.77 o                         
   3  14   0        406.86        359.16       115.47 o                         
   4  14   0       9401.07       9387.40       284.69 o                         
   5  14   0        725.15        835.30       131.69 o                         
   6  14   0       4293.40       4086.40       232.32 o                         
   7  14   0          5.83        -66.96       133.93 o                         
   8  14   0       1815.36       1886.86       204.02 o                         
   1  15   0       1724.91       1686.16       189.96 o                         
   2  15   0        665.79        634.61       155.82 o                         
   3  15   0       2351.48       2410.86       214.92 o                         
   4  15   0        632.43        677.18       146.97 o                         
   5  15   0        453.44        293.95       140.17 o                         
   6  15   0        169.38         75.89       143.44 o                         
   7  15   0       1061.46        857.93       175.00 o                         
   0  16   0       1069.78        811.10       359.34 o                         
   1  16   0         82.20         47.65       149.12 o                         
   2  16   0        696.72        686.43       171.98 o                         
   3  16   0         47.68        -73.18       146.37 o                         
   4  16   0         39.56        -74.47       148.94 o                         
   5  16   0         16.58        -74.71       149.43 o                         
 -15   0   1          2.81         29.82       295.84 o                         
 -13   0   1       5705.67       6677.78       452.78 o                         
 -11   0   1      13018.00      12965.46       520.00 o                         
  -9   0   1       6424.20       6587.80       305.51 o                         
  -7   0   1     121875.35     117172.14      2459.27 o                         
  -5   0   1      21108.98      22463.60       627.28 o                         
  -3   0   1     469266.25     416040.81      5348.05 o                         
  -1   0   1     161458.95     153120.75      1736.28 o                         
   1   0   1     226128.86     197412.27      3888.63 o                         
   3   0   1     793203.88     632877.31     10764.53 o                         
   5   0   1      39294.45      38393.09       700.37 o                         
   7   0   1     334821.72     328402.84      5700.66 o                         
   9   0   1       8835.23       8487.73       301.29 o                         
  11   0   1      44801.14      47295.86      1221.17 o                         
  13   0   1      14160.31      15427.16       646.67 o                         
  15   0   1       2010.51       2643.16       439.95 o                         
 -15   1   1        222.23        216.59       192.15 o                         
 -14   1   1       3163.48       2926.24       242.15 o                         
 -13   1   1       1940.45       2359.54       208.36 o                         
 -12   1   1        950.93        792.80       139.55 o                         
 -11   1   1       7227.22       7030.46       274.66 o                         
 -10   1   1      14364.43      14208.96       360.44 o                         
  -9   1   1        143.16        140.05        70.55 o                         
  -8   1   1      18753.04      18195.10       320.40 o                         
  -7   1   1      28690.32      27651.33       497.74 o                         
  -6   1   1      48587.12      47549.61       827.73 o                         
  -5   1   1       2809.79       2689.95        94.99 o                         
  -4   1   1      79038.98      79062.62       944.86 o                         
  -3   1   1       8167.03       8458.17       118.35 o                         
  -2   1   1      21336.05      22684.95       210.50 o                         
  -1   1   1       8060.31       8392.83        68.55 o                         
   0   1   1     327025.88     261547.66      4012.45 o                         
   1   1   1      14661.23      15459.24       311.72 o                         
   2   1   1       4601.76       4640.83        76.98 o                         
   3   1   1       6863.13       7214.26       134.18 o                         
   4   1   1     241678.28     232712.75      2687.52 o                         
   5   1   1      15030.30      15285.52       245.33 o                         
   6   1   1      73367.52      71124.13       963.62 o                         
   7   1   1      70682.49      72843.13      1506.13 o                         
   8   1   1      59140.12      59000.77       823.56 o                         
   9   1   1        372.42        449.55        86.60 o                         
  10   1   1      55804.21      56905.75      1073.91 o                         
  11   1   1      22030.58      23096.24       572.57 o                         
  12   1   1       5697.57       6572.91       334.13 o                         
  13   1   1       5564.87       6206.45       288.64 o                         
  14   1   1      16510.00      17337.86       456.61 o                         
  15   1   1       1454.39       1821.58       244.75 o                         
 -15   2   1       3887.97       4481.93       356.33 o                         
 -14   2   1       2312.59       2548.00       198.04 o                         
 -13   2   1        531.06        632.40       138.43 o                         
 -12   2   1       1326.54       1272.08       141.46 o                         
 -11   2   1      12659.45      12465.60       311.58 o                         
 -10   2   1       9478.88       9173.09       273.12 o                         
  -9   2   1       4634.71       4487.46       190.29 o                         
  -8   2   1       1906.19       1837.53       119.17 o                         
  -7   2   1       8563.12       8205.06       202.50 o                         
  -6   2   1       5759.78       5414.69       170.28 o                         
  -5   2   1      10882.48      10104.92       183.00 o                         
  -4   2   1       3792.61       3976.16        92.25 o                         
  -3   2   1       1014.22       1239.89        51.13 o                         
  -2   2   1       4591.13       4856.47        58.05 o                         
  -1   2   1      10819.30      10911.37        95.30 o                         
   0   2   1       1887.59       1974.65        26.62 o                         
   1   2   1       3343.95       3375.16        50.10 o                         
   2   2   1       3478.87       3570.41        71.70 o                         
   3   2   1        665.43        669.20        38.12 o                         
   4   2   1        843.72       1006.26        58.88 o                         
   5   2   1      15528.79      15357.30       243.76 o                         
   6   2   1       3500.95       3509.43       112.82 o                         
   7   2   1      29994.72      29372.32       480.83 o                         
   8   2   1       1777.05       1894.03       117.11 o                         
   9   2   1      10510.35      10372.60       269.03 o                         
  10   2   1      20110.02      21159.73       473.07 o                         
  11   2   1      36194.21      37907.82       738.72 o                         
  12   2   1         82.51        254.74       127.52 o                         
  13   2   1         50.93        303.16       128.55 o                         
  14   2   1       9172.42       9372.25       366.60 o                         
  15   2   1      13645.87      15253.21       559.03 o                         
 -15   3   1       1619.65       1374.18       250.45 o                         
 -14   3   1        432.21        553.14       143.28 o                         
 -13   3   1       2541.13       2584.26       186.65 o                         
 -12   3   1      13846.81      14243.91       461.27 o                         
 -11   3   1       4693.67       4610.29       203.91 o                         
 -10   3   1       2064.40       2102.43       166.91 o                         
  -9   3   1      17977.68      17244.68       334.52 o                         
  -8   3   1      17607.03      17086.51       314.58 o                         
  -7   3   1       3494.27       3191.99       162.48 o                         
  -6   3   1      20762.45      20729.31       294.01 o                         
  -5   3   1      47512.70      46497.23       559.68 o                         
  -4   3   1      19489.07      19145.70       221.15 o                         
  -3   3   1       6140.45       6565.33        85.53 o                         
  -2   3   1       6610.44       6465.04        79.29 o                         
  -1   3   1     100125.84      97997.88       799.84 o                         
   0   3   1       7358.46       7492.53        84.64 o                         
   1   3   1      49754.54      50446.63       590.09 o                         
   2   3   1         15.57         77.96        19.99 o                         
   3   3   1      40638.63      42031.11       592.93 o                         
   4   3   1       4862.52       4725.22       107.92 o                         
   5   3   1      65057.93      64935.75       805.54 o                         
   6   3   1       3397.57       3549.40       159.48 o                         
   7   3   1        611.85        728.79        81.59 o                         
   8   3   1      12359.26      11191.34       291.92 o                         
   9   3   1      30117.53      29342.74       573.36 o                         
  10   3   1         96.05        171.82       105.56 o                         
  11   3   1        981.07       1003.47       147.35 o                         
  12   3   1      16627.59      17312.27       495.02 o                         
  13   3   1       7789.97       8317.98       306.27 o                         
  14   3   1       2115.26       2783.89       281.41 o                         
 -14   4   1       2336.87       2475.77       207.41 o                         
 -13   4   1        992.01       1024.94       148.72 o                         
 -12   4   1      12402.98      12795.24       341.33 o                         
 -11   4   1       1891.93       2001.39       165.01 o                         
 -10   4   1        184.94        105.23        86.17 o                         
  -9   4   1       9441.10       9021.00       230.59 o                         
  -8   4   1      73905.03      71343.72       974.10 o                         
  -7   4   1       1070.69       1195.19        79.25 o                         
  -6   4   1      36147.81      35534.05       432.51 o                         
  -5   4   1      26611.40      25761.27       449.63 o                         
  -4   4   1      97437.21      96313.45      1186.93 o                         
  -3   4   1         28.28        205.97        26.30 o                         
  -2   4   1     244122.69     229327.58      2381.29 o                         
  -1   4   1      22123.88      21668.04       242.32 o                         
   0   4   1      10863.89      10872.75       149.79 o                         
   1   4   1        556.24        631.84        44.72 o                         
   2   4   1     235030.91     229468.22      3536.52 o                         
   3   4   1      13169.88      12888.19       169.30 o                         
   4   4   1      34195.07      34387.36       456.19 o                         
   5   4   1       2190.16       2278.19       107.30 o                         
   6   4   1      81357.76      80034.07      1008.65 o                         
   7   4   1       9015.45       9036.84       270.04 o                         
   8   4   1      61242.95      58918.96       967.49 o                         
   9   4   1        267.31        285.05       101.27 o                         
  10   4   1       6348.86       6272.29       287.91 o                         
  11   4   1       3377.96       3342.16       206.45 o                         
  12   4   1      20710.59      21153.81       442.17 o                         
  13   4   1        156.88        167.38       127.19 o                         
  14   4   1        734.65        990.46       193.73 o                         
 -14   5   1        149.79        152.05       179.56 o                         
 -13   5   1       1875.98       1865.19       176.72 o                         
 -12   5   1        414.46        278.00       112.62 o                         
 -11   5   1       5519.51       5281.19       211.98 o                         
 -10   5   1        280.45        281.29        77.67 o                         
  -9   5   1      26328.72      25453.88       428.64 o                         
  -8   5   1       1017.67       1040.16        74.77 o                         
  -7   5   1       1139.58       1079.14        85.45 o                         
  -6   5   1       7789.72       8122.65       143.62 o                         
  -5   5   1     114189.77     110011.24      1128.58 o                         
  -4   5   1      39178.89      39168.25       428.46 o                         
  -3   5   1      21715.20      21691.10       264.92 o                         
  -2   5   1       3057.98       3203.75        90.33 o                         
  -1   5   1     180198.30     169200.95      2059.54 o                         
   0   5   1      89598.63      87480.66      1028.86 o                         
   1   5   1     149677.73     147557.73      2285.62 o                         
   2   5   1      59180.72      61819.11       838.42 o                         
   3   5   1      84283.98      84734.34      1141.93 o                         
   4   5   1      18299.68      18236.70       264.22 o                         
   5   5   1     150951.16     149233.09      1873.93 o                         
   6   5   1      37905.44      38878.18       554.43 o                         
   7   5   1       1277.15       1363.80       100.54 o                         
   8   5   1        263.23        188.97        72.64 o                         
   9   5   1      60752.36      59100.42      1123.50 o                         
  10   5   1      11991.42      12760.37       335.85 o                         
  11   5   1       3634.59       3906.16       285.86 o                         
  12   5   1       2046.89       2142.82       167.45 o                         
  13   5   1      11978.63      11807.46       437.36 o                         
  14   5   1       1001.14       1548.52       214.07 o                         
 -14   6   1       1845.49       2705.92       431.06 o                         
 -13   6   1         13.26         -1.42       175.73 o                         
 -12   6   1       2418.74       2686.21       214.31 o                         
 -11   6   1         14.28         37.62        91.06 o                         
 -10   6   1      12782.86      11933.01       276.94 o                         
  -9   6   1         94.67         80.51        67.89 o                         
  -8   6   1         34.52         62.76        51.47 o                         
  -7   6   1       4386.69       4382.81       106.56 o                         
  -6   6   1      21818.41      21406.89       265.73 o                         
  -5   6   1        946.30       1015.03        62.28 o                         
  -4   6   1        396.48        431.47        35.38 o                         
  -3   6   1      15368.97      15449.67       202.71 o                         
  -2   6   1      15343.83      14443.42       197.25 o                         
  -1   6   1       8105.88       8243.34       133.07 o                         
   0   6   1        967.78       1002.71        62.32 o                         
   1   6   1        933.15       1016.27        68.63 o                         
   2   6   1      48350.71      47563.71       622.22 o                         
   3   6   1      34115.80      34342.34       619.60 o                         
   4   6   1        175.47        190.00        48.10 o                         
   5   6   1      12485.38      12535.27       279.38 o                         
   6   6   1      57264.46      55750.01       688.48 o                         
   7   6   1      17375.12      17736.81       335.66 o                         
   8   6   1       4700.96       4567.39       220.68 o                         
   9   6   1      14995.78      14941.27       334.45 o                         
  10   6   1      17060.83      17120.52       429.62 o                         
  11   6   1         25.39        -61.34       122.68 o                         
  12   6   1       9113.55       9463.64       386.36 o                         
  13   6   1       4566.79       4479.44       292.50 o                         
  14   6   1       3616.01       3637.44       313.06 o                         
 -13   7   1       9188.52       9406.74       448.94 o                         
 -12   7   1       2989.32       3278.35       259.02 o                         
 -11   7   1      10226.02       9878.98       653.51 o                         
 -10   7   1       5486.97       5714.39       246.96 o                         
  -9   7   1       6250.52       6465.79       259.57 o                         
  -8   7   1        723.34        762.63        79.86 o                         
  -7   7   1      35571.87      34429.36       468.31 o                         
  -6   7   1      21997.01      22518.72       344.85 o                         
  -5   7   1       1234.62       1247.52        68.15 o                         
  -4   7   1       1860.73       1736.10        83.70 o                         
  -3   7   1      25963.82      25485.58       312.23 o                         
  -2   7   1      16219.26      16320.23       223.12 o                         
  -1   7   1        230.60        289.77        50.22 o                         
   0   7   1       6454.20       6541.82       163.44 o                         
   1   7   1       2247.40       2174.62        67.92 o                         
   2   7   1       1360.57       1331.60        53.12 o                         
   3   7   1       2130.36       2169.64        87.80 o                         
   4   7   1       7321.32       7445.26       210.13 o                         
   5   7   1       1341.27       1181.30       110.36 o                         
   6   7   1         69.24         32.72       127.22 o                         
   7   7   1      12466.23      12345.11       335.75 o                         
   8   7   1       7868.28       7754.97       251.23 o                         
   9   7   1      12284.90      12011.39       272.79 o                         
  10   7   1         44.20        -54.02       108.04 o                         
  11   7   1       4330.88       3808.17       248.56 o                         
  12   7   1        715.60        723.22       169.32 o                         
  13   7   1      12649.73      12412.58       500.55 o                         
 -13   8   1      11106.73      11006.44       675.21 o                         
 -12   8   1         36.03        102.01       165.96 o                         
 -11   8   1        216.28        354.72       137.03 o                         
 -10   8   1      13977.77      13749.57       353.04 o                         
  -9   8   1      28167.46      27827.53       747.92 o                         
  -8   8   1        545.52        518.76        94.52 o                         
  -7   8   1      24657.27      23938.03       415.19 o                         
  -6   8   1      14612.69      14225.80       276.31 o                         
  -5   8   1      16900.46      16834.84       306.21 o                         
  -4   8   1       3707.03       3650.08        87.28 o                         
  -3   8   1     112949.84     108906.41      1175.12 o                         
  -2   8   1      21192.57      20385.44       262.80 o                         
  -1   8   1       2030.56       2176.81        97.33 o                         
   0   8   1       2749.93       2709.38       104.96 o                         
   1   8   1      84239.46      82143.86      1061.81 o                         
   2   8   1      14822.10      14396.86       205.33 o                         
   3   8   1      60119.55      60198.92       867.48 o                         
   4   8   1       4421.61       4523.67       202.53 o                         
   5   8   1       9410.59       9556.24       272.41 o                         
   6   8   1       7859.72       7631.82       285.49 o                         
   7   8   1      27929.41      27575.81       459.12 o                         
   8   8   1       5011.26       4772.20       219.84 o                         
   9   8   1       2574.65       2419.77       163.25 o                         
  10   8   1       4121.24       4460.05       322.27 o                         
  11   8   1       4867.07       4622.71       334.95 o                         
  12   8   1       3619.60       3405.23       251.34 o                         
  13   8   1       1932.05       1680.45       238.24 o                         
 -13   9   1        277.37        215.04       214.41 o                         
 -12   9   1       1744.30       2041.87       355.54 o                         
 -11   9   1         85.45          8.27       116.57 o                         
 -10   9   1      21827.42      21458.56       434.59 o                         
  -9   9   1       3830.65       3577.53       198.44 o                         
  -8   9   1        216.29        302.41        91.32 o                         
  -7   9   1       2042.71       2111.59       123.53 o                         
  -6   9   1      46542.34      47119.73       690.19 o                         
  -5   9   1      12522.03      12272.21       250.29 o                         
  -4   9   1      34658.04      33558.20       534.80 o                         
  -3   9   1      22535.94      22356.57       294.64 o                         
  -2   9   1      25657.47      25083.33       341.60 o                         
  -1   9   1      15136.36      14582.46       267.70 o                         
   0   9   1      80942.29      77031.17      1015.60 o                         
   1   9   1      61393.18      59606.79       767.57 o                         
   2   9   1       1709.56       1660.51        64.04 o                         
   3   9   1       1557.16       1686.35        87.40 o                         
   4   9   1      42815.87      41793.88       576.12 o                         
   5   9   1      42751.08      41754.62       625.30 o                         
   6   9   1       6616.78       6731.37       204.57 o                         
   7   9   1       6628.32       6750.25       213.89 o                         
   8   9   1      12540.21      12563.83       360.43 o                         
   9   9   1      12496.50      12166.61       339.11 o                         
  10   9   1      10051.98      10205.09       318.14 o                         
  11   9   1       4377.90       3930.48       224.36 o                         
  12   9   1       1040.60        879.64       170.93 o                         
 -12  10   1          1.09        -97.04       194.09 o                         
 -11  10   1       1008.50       1006.41       186.91 o                         
 -10  10   1         70.64          2.91       121.65 o                         
  -9  10   1          3.96        -43.28        86.55 o                         
  -8  10   1       1711.68       1684.04       126.84 o                         
  -7  10   1       4318.67       4198.83       164.61 o                         
  -6  10   1      12495.20      11953.26       252.65 o                         
  -5  10   1        378.22        391.08        62.89 o                         
  -4  10   1        472.86        472.08        84.31 o                         
  -3  10   1       7356.94       7221.42       155.63 o                         
  -2  10   1      40869.50      39864.35       548.78 o                         
  -1  10   1       2457.94       2623.38       131.78 o                         
   0  10   1      18268.72      18475.07       308.12 o                         
   1  10   1      18236.59      17876.89       296.63 o                         
   2  10   1      23652.24      23388.29       368.20 o                         
   3  10   1       6436.47       6612.07       176.91 o                         
   4  10   1      46128.70      45428.09       591.82 o                         
   5  10   1       9577.43       9728.79       224.87 o                         
   6  10   1       3795.75       3886.53       159.46 o                         
   7  10   1      11556.29      11678.82       309.62 o                         
   8  10   1      18714.94      18829.76       384.13 o                         
   9  10   1       2823.16       2912.50       178.42 o                         
  10  10   1        622.89        531.03       141.63 o                         
  11  10   1       8434.20       7946.10       331.13 o                         
  12  10   1       3702.56       3576.78       469.50 o                         
 -11  11   1       3234.51       3422.97       327.75 o                         
 -10  11   1        306.06        281.21       154.40 o                         
  -9  11   1         15.37        142.93       136.07 o                         
  -8  11   1       2158.28       2051.33       260.04 o                         
  -7  11   1       3600.25       3536.02       215.45 o                         
  -6  11   1       8505.67       8030.57       301.29 o                         
  -5  11   1        485.14        468.51       102.27 o                         
  -4  11   1         46.64         56.47        79.26 o                         
  -3  11   1       2123.87       2211.03       140.69 o                         
  -2  11   1        315.29        218.69        76.36 o                         
  -1  11   1        956.49        932.35        96.67 o                         
   0  11   1       1660.80       1670.65       107.48 o                         
   1  11   1       2778.66       2867.86       102.42 o                         
   2  11   1       2369.55       2414.40       184.52 o                         
   3  11   1       2310.66       2095.20       133.17 o                         
   4  11   1       3195.92       3000.82       156.29 o                         
   5  11   1       3818.90       3581.15       176.27 o                         
   6  11   1       1358.64       1406.57       227.54 o                         
   7  11   1       2520.37       2602.89       201.87 o                         
   8  11   1       9713.29       9411.27       561.47 o                         
   9  11   1       1117.59       1016.98       174.26 o                         
  10  11   1        151.07         91.83       151.64 o                         
  11  11   1       2045.90       2432.50       248.15 o                         
 -10  12   1       6986.89       6897.06       409.55 o                         
  -9  12   1       2209.49       2037.60       206.01 o                         
  -8  12   1      21848.71      22076.31       715.34 o                         
  -7  12   1       2400.49       2489.21       262.80 o                         
  -6  12   1        372.28        512.05       128.87 o                         
  -5  12   1       2434.37       2678.29       161.80 o                         
  -4  12   1      28244.70      27727.18       481.18 o                         
  -3  12   1         25.29        101.49        80.50 o                         
  -2  12   1       6339.63       6490.34       318.58 o                         
  -1  12   1       2468.65       2243.20       133.44 o                         
   0  12   1       6396.46       6387.42       221.69 o                         
   1  12   1       1726.12       1818.95       130.91 o                         
   2  12   1       5037.74       4855.01       237.59 o                         
   3  12   1       1729.59       1779.33       129.79 o                         
   4  12   1       1021.93        934.87       127.62 o                         
   5  12   1         65.11        -48.92        97.83 o                         
   6  12   1       1076.57       1177.56       156.06 o                         
   7  12   1        812.59        651.15       155.03 o                         
   8  12   1       1258.80       1093.47       165.92 o                         
   9  12   1        109.86        195.44       156.07 o                         
  10  12   1         49.26         77.49       159.51 o                         
  -9  13   1       1210.43       1066.71       190.53 o                         
  -8  13   1       3382.98       3060.39       260.03 o                         
  -7  13   1      15040.10      14345.13       657.84 o                         
  -6  13   1        156.06        273.76       126.30 o                         
  -5  13   1      14284.14      14439.36       339.00 o                         
  -4  13   1      14447.34      14340.23       326.93 o                         
  -3  13   1       8355.26       8209.07       243.70 o                         
  -2  13   1       1053.75        929.72       205.59 o                         
  -1  13   1      22875.88      22200.27       763.63 o                         
   0  13   1      20756.75      20161.75       496.98 o                         
   1  13   1        530.56        476.99       112.58 o                         
   2  13   1       5544.72       5422.36       210.59 o                         
   3  13   1      12024.81      11604.17       289.24 o                         
   4  13   1       6642.62       6450.04       347.52 o                         
   5  13   1       4134.57       3580.53       191.49 o                         
   6  13   1       8262.25       7854.70       311.30 o                         
   7  13   1        265.61        299.16       137.83 o                         
   8  13   1        379.88        508.35       151.05 o                         
   9  13   1       1459.46       1533.43       207.64 o                         
  -8  14   1       2354.79       2134.44       209.22 o                         
  -7  14   1       1778.32       1605.26       179.17 o                         
  -6  14   1         23.15         48.28       123.46 o                         
  -5  14   1       1785.20       2017.13       166.69 o                         
  -4  14   1       4198.59       4672.70       208.26 o                         
  -3  14   1       4952.60       4505.02       260.58 o                         
  -2  14   1        168.90          8.94       122.90 o                         
  -1  14   1      13029.69      12651.10       411.62 o                         
   0  14   1       5082.81       5144.22       459.91 o                         
   1  14   1       1179.35        966.04       160.55 o                         
   2  14   1        672.18        625.71       147.36 o                         
   3  14   1      24040.19      22955.06       434.53 o                         
   4  14   1       2407.87       2420.31       166.72 o                         
   5  14   1       1366.20       1531.77       157.53 o                         
   6  14   1       1946.85       1972.30       192.84 o                         
   7  14   1      10576.80      10224.87       364.55 o                         
   8  14   1        374.43        203.89       160.59 o                         
  -7  15   1          8.16        -71.42       142.83 o                         
  -6  15   1       1522.13       1680.89       253.19 o                         
  -5  15   1         79.79        -65.13       130.27 o                         
  -4  15   1       3898.75       3906.44       267.20 o                         
  -3  15   1        480.92        458.91       157.61 o                         
  -2  15   1       4794.70       5005.85       278.29 o                         
  -1  15   1        169.36         24.40       132.09 o                         
   0  15   1       2885.83       2807.98       217.58 o                         
   1  15   1       1967.23       1647.53       226.93 o                         
   2  15   1       5283.34       4858.80       397.89 o                         
   3  15   1        487.64        303.43       139.90 o                         
   4  15   1        667.42        487.88       153.91 o                         
   5  15   1       1111.02        855.52       233.62 o                         
   6  15   1       4029.42       3847.37       251.44 o                         
   7  15   1       2713.66       2897.16       240.67 o                         
  -5  16   1       7244.94       7220.22       393.18 o                         
  -4  16   1        165.60        275.82       170.17 o                         
  -3  16   1       3646.02       3868.06       309.77 o                         
  -2  16   1        109.86        182.10       156.42 o                         
  -1  16   1       2252.43       2144.79       271.39 o                         
   0  16   1        173.31         49.22       156.54 o                         
   1  16   1       4188.51       3876.53       258.88 o                         
   2  16   1         11.09        -59.86       152.67 o                         
   3  16   1         25.86         29.70       153.16 o                         
   4  16   1       1270.67       1086.43       179.14 o                         
   5  16   1        935.57        977.23       185.20 o                         
   0  17   1       2454.21       2383.80       234.78 o                         
 -14   0   2        446.56        434.30       280.88 o                         
 -12   0   2       5579.51       6152.71       680.00 o                         
 -10   0   2       1962.34       2050.09       240.75 o                         
  -8   0   2        304.04        419.81       105.42 o                         
  -6   0   2      14441.06      14127.93       344.89 o                         
  -4   0   2      62427.43      63084.28       930.31 o                         
  -2   0   2       1675.12       1754.79        40.06 o                         
   0   0   2     175842.23     171048.02      2519.06 o                         
   2   0   2       1474.92       1583.97       125.58 o                         
   4   0   2     117418.34     113927.46      2345.14 o                         
   6   0   2      14860.27      15216.04       355.16 o                         
   8   0   2      28871.35      30148.23       682.72 o                         
  10   0   2      27568.02      29602.13      1005.32 o                         
  12   0   2        802.20        737.60       269.64 o                         
  14   0   2       7750.04       6822.58       490.71 o                         
 -15   1   2       1150.58       1346.09       270.30 o                         
 -14   1   2       2127.80       1994.36       210.04 o                         
 -13   1   2         64.21        -66.31       132.61 o                         
 -12   1   2        685.35        596.01       133.80 o                         
 -11   1   2          6.69          8.09       101.38 o                         
 -10   1   2       3684.60       3232.73       173.20 o                         
  -9   1   2       3961.12       4053.05       176.98 o                         
  -8   1   2       8481.50       7911.09       266.71 o                         
  -7   1   2       2084.24       2085.15       109.30 o                         
  -6   1   2        133.42        155.58        50.81 o                         
  -5   1   2        935.94        975.79        61.80 o                         
  -4   1   2       4020.60       4063.57        75.70 o                         
  -3   1   2       9928.82       9716.85       109.22 o                         
  -2   1   2        494.99        733.27        24.33 o                         
  -1   1   2      13241.83      13937.95       106.23 o                         
   1   1   2      22948.88      23093.02       326.88 o                         
   2   1   2       5218.74       6294.19       104.59 o                         
   3   1   2      27818.51      27604.82       437.96 o                         
   4   1   2       8444.25       8692.31       175.81 o                         
   5   1   2       1356.34       1581.09        76.82 o                         
   6   1   2         79.53         61.15        46.50 o                         
   7   1   2      47337.69      48694.06       654.37 o                         
   8   1   2      11343.72      11274.02       246.17 o                         
   9   1   2        366.52        425.19        82.24 o                         
  10   1   2       5637.89       6088.17       297.79 o                         
  11   1   2      19214.03      20922.92       541.65 o                         
  12   1   2       2566.37       3017.86       240.46 o                         
  13   1   2       1897.90       1879.43       217.32 o                         
  14   1   2       5529.52       6283.33       306.33 o                         
  15   1   2       2970.08       3512.53       388.36 o                         
 -15   2   2         10.79        174.10       196.96 o                         
 -14   2   2        138.70        -46.05       138.36 o                         
 -13   2   2       1374.63       1312.85       155.93 o                         
 -12   2   2       2178.60       2747.38       188.91 o                         
 -11   2   2       1357.08       1534.95       134.83 o                         
 -10   2   2       7247.72       6621.89       257.07 o                         
  -9   2   2        297.31        116.00        81.60 o                         
  -8   2   2       3034.08       2871.11       138.33 o                         
  -7   2   2       7616.30       7267.12       183.54 o                         
  -6   2   2      12902.59      13440.23       250.50 o                         
  -5   2   2       7582.78       7847.04       133.27 o                         
  -4   2   2       5068.86       5148.70        77.95 o                         
  -3   2   2      14008.85      14530.55       147.33 o                         
  -2   2   2       1819.53       2061.46        33.87 o                         
  -1   2   2       1106.49       1307.67        22.36 o                         
   0   2   2       2494.57       2641.43        34.44 o                         
   1   2   2      15902.63      16136.61       201.92 o                         
   2   2   2      10031.43      10696.62       187.92 o                         
   3   2   2       5684.24       6123.44       130.51 o                         
   4   2   2        598.76        677.23        44.22 o                         
   5   2   2       3965.85       4083.57       115.31 o                         
   6   2   2         17.75         22.92        48.05 o                         
   7   2   2      15972.21      15548.71       418.74 o                         
   8   2   2       3301.53       3624.99       191.93 o                         
   9   2   2       1469.50       1548.17       117.49 o                         
  10   2   2         24.25         21.77       104.10 o                         
  11   2   2       9585.40      10394.22       345.99 o                         
  12   2   2       6939.46       7412.44       317.38 o                         
  13   2   2       4522.28       4417.80       265.68 o                         
  14   2   2       2322.79       3029.42       234.58 o                         
  15   2   2       1469.06       1155.81       224.14 o                         
 -15   3   2       1595.10       1488.16       253.20 o                         
 -14   3   2       1511.47       1401.63       181.44 o                         
 -13   3   2       4668.88       4518.58       246.24 o                         
 -12   3   2        359.70        370.69       114.63 o                         
 -11   3   2       1282.33       1322.86       127.64 o                         
 -10   3   2       1592.18       1532.08       135.61 o                         
  -9   3   2      33616.82      32768.26       519.52 o                         
  -8   3   2       3685.34       3545.06       158.70 o                         
  -7   3   2       3484.87       3656.81       128.64 o                         
  -6   3   2       2141.41       2357.08        82.05 o                         
  -5   3   2      29455.58      29571.46       353.04 o                         
  -4   3   2      33628.77      34527.49       374.24 o                         
  -3   3   2     121748.47     121833.23      1028.05 o                         
  -2   3   2      10373.38      10787.04       108.23 o                         
  -1   3   2       2944.10       2892.38        40.75 o                         
   0   3   2      14174.75      14868.73       139.87 o                         
   1   3   2      41157.28      42829.93       456.28 o                         
   2   3   2      58751.14      59945.02       706.15 o                         
   3   3   2      16467.06      16560.54       252.73 o                         
   4   3   2         66.70        164.00        48.03 o                         
   5   3   2       2923.88       3269.39       159.23 o                         
   6   3   2      40579.07      42202.96       567.03 o                         
   7   3   2       2777.37       2869.91       153.83 o                         
   8   3   2       2615.84       2615.89       200.96 o                         
   9   3   2       5571.98       5984.45       258.46 o                         
  10   3   2       5983.23       6517.75       316.92 o                         
  11   3   2       1849.05       1638.63       172.19 o                         
  12   3   2       3390.28       3887.47       241.31 o                         
  13   3   2        593.80        691.53       163.23 o                         
  14   3   2        477.57        548.52       148.26 o                         
 -14   4   2        339.69        379.67       146.48 o                         
 -13   4   2       3293.17       3043.68       194.31 o                         
 -12   4   2       4187.78       3896.78       197.95 o                         
 -11   4   2      12741.28      12550.19       274.75 o                         
 -10   4   2       4228.11       4457.68       164.81 o                         
  -9   4   2       2333.12       2095.74       111.01 o                         
  -8   4   2       1858.63       1698.43        91.82 o                         
  -7   4   2      33067.48      32197.79       425.56 o                         
  -6   4   2      11464.17      11235.81       172.79 o                         
  -5   4   2      77313.33      76665.83       797.06 o                         
  -4   4   2         60.07        124.35        27.72 o                         
  -3   4   2       4002.63       4130.26        66.98 o                         
  -2   4   2       3463.85       3460.53        65.96 o                         
  -1   4   2     179404.84     173127.05      1489.33 o                         
   0   4   2        631.45        723.70        52.83 o                         
   1   4   2      65595.03      65990.33      1079.10 o                         
   2   4   2       7847.45       7848.74       137.04 o                         
   3   4   2      67245.96      69783.32       937.66 o                         
   4   4   2       1305.14       1388.47        53.85 o                         
   5   4   2      87082.24      85852.29      1262.14 o                         
   6   4   2      12713.90      13111.61       223.51 o                         
   7   4   2          3.40        -24.60        49.19 o                         
   8   4   2          6.48         22.85        79.97 o                         
   9   4   2      29364.99      29509.27       578.63 o                         
  10   4   2       2583.76       2576.64       179.69 o                         
  11   4   2       5847.34       6132.50       375.47 o                         
  12   4   2        156.25         83.28       127.48 o                         
  13   4   2       3775.71       3829.41       229.41 o                         
  14   4   2        797.30        877.33       193.11 o                         
 -14   5   2       2248.30       2115.64       254.35 o                         
 -13   5   2        190.85        -37.09       129.20 o                         
 -12   5   2        953.58        961.34       128.67 o                         
 -11   5   2         24.25        -36.77        86.70 o                         
 -10   5   2       2903.09       2901.38       135.24 o                         
  -9   5   2        112.49        121.76        62.77 o                         
  -8   5   2      15120.24      14607.89       243.55 o                         
  -7   5   2        211.27        226.24        58.07 o                         
  -6   5   2       4446.89       4369.09        98.84 o                         
  -5   5   2       5137.52       5195.31       124.36 o                         
  -4   5   2      20767.07      20568.55       258.42 o                         
  -3   5   2       3728.21       3759.52        68.92 o                         
  -2   5   2      54490.76      54436.83       575.55 o                         
  -1   5   2      44443.59      44291.17       449.99 o                         
   0   5   2        809.66       1009.35        67.47 o                         
   1   5   2        881.36        905.07        51.13 o                         
   2   5   2      60700.21      62032.66       918.56 o                         
   3   5   2      90696.44      91111.50      1458.35 o                         
   4   5   2      14422.78      14788.05       235.35 o                         
   5   5   2       8948.29       8810.54       162.52 o                         
   6   5   2      30440.15      29622.77       444.35 o                         
   7   5   2      35208.32      36339.80       503.36 o                         
   8   5   2      20700.98      20128.08       411.83 o                         
   9   5   2      22315.80      21893.21       467.39 o                         
  10   5   2       3256.27       3388.56       193.75 o                         
  11   5   2       1549.07       1758.99       165.37 o                         
  12   5   2       9903.73       9939.71       446.59 o                         
  13   5   2       7710.67       7650.73       366.20 o                         
  14   5   2          6.58        122.29       170.01 o                         
 -14   6   2        771.73        672.31       265.92 o                         
 -13   6   2        540.34        236.26       177.63 o                         
 -12   6   2         41.00        -48.47        96.93 o                         
 -11   6   2       1879.62       1875.15       137.39 o                         
 -10   6   2         67.14        -38.26        76.52 o                         
  -9   6   2        234.78        221.55        65.91 o                         
  -8   6   2       1101.99       1028.64        74.94 o                         
  -7   6   2       7155.02       7246.79       148.87 o                         
  -6   6   2        213.87        264.50        34.74 o                         
  -5   6   2       1486.72       1591.85        72.90 o                         
  -4   6   2      23643.93      24007.50       317.29 o                         
  -3   6   2      21815.93      22748.19       276.75 o                         
  -2   6   2       8789.19       8918.68       135.13 o                         
  -1   6   2       3931.94       4058.74        71.45 o                         
   0   6   2      61215.54      62098.16       705.54 o                         
   1   6   2       7749.08       8210.28       148.11 o                         
   2   6   2      50065.25      50378.94       711.16 o                         
   3   6   2        445.24        618.56        73.19 o                         
   4   6   2       8995.80       9631.30       315.14 o                         
   5   6   2       3095.38       2947.12        72.32 o                         
   6   6   2      57296.18      56061.90       682.30 o                         
   7   6   2       3006.54       3153.61       102.67 o                         
   8   6   2       4228.58       4399.84       160.97 o                         
   9   6   2       9739.71       9394.50       254.92 o                         
  10   6   2      16492.76      16054.86       385.58 o                         
  11   6   2       3040.72       3322.69       304.26 o                         
  12   6   2       9486.01       9488.67       435.58 o                         
  13   6   2       6315.05       6751.55       347.78 o                         
  14   6   2        953.23        964.76       220.97 o                         
 -13   7   2       3227.47       3783.68       303.80 o                         
 -12   7   2       2051.24       1943.80       224.05 o                         
 -11   7   2        313.82        398.76       134.60 o                         
 -10   7   2      14652.26      14204.21       301.16 o                         
  -9   7   2      18224.73      17328.90       312.08 o                         
  -8   7   2      19773.28      19270.89       351.65 o                         
  -7   7   2        123.01        110.33        51.21 o                         
  -6   7   2       5635.89       5785.82       134.59 o                         
  -5   7   2      31770.09      31636.64       436.02 o                         
  -4   7   2      53422.98      53519.92       642.22 o                         
  -3   7   2      10379.50      10411.87       206.10 o                         
  -2   7   2       1146.03       1278.92        52.08 o                         
  -1   7   2      19768.77      20042.95       309.88 o                         
   0   7   2      23112.53      23633.42       319.31 o                         
   1   7   2      40925.08      40951.32       457.64 o                         
   2   7   2       5782.60       6141.69       138.36 o                         
   3   7   2        933.86        947.70        87.52 o                         
   4   7   2        557.77        410.98        89.15 o                         
   5   7   2      20940.63      20581.18       502.05 o                         
   6   7   2          5.30          0.00        78.86 o                         
   7   7   2        659.88        666.39        72.89 o                         
   8   7   2       2671.64       2724.58       129.20 o                         
   9   7   2       5710.76       5534.75       304.60 o                         
  10   7   2       4316.69       4787.36       302.67 o                         
  11   7   2       1185.45       1287.17       204.15 o                         
  12   7   2        355.97        184.52       157.96 o                         
  13   7   2       1971.35       1651.90       217.68 o                         
 -13   8   2        474.23        323.83       194.76 o                         
 -12   8   2       9770.73      10102.36       665.34 o                         
 -11   8   2       8499.32       8391.65       320.72 o                         
 -10   8   2      12505.98      12259.58       338.72 o                         
  -9   8   2        387.69        361.91        94.06 o                         
  -8   8   2       6495.70       6491.95       201.84 o                         
  -7   8   2      25727.21      24803.27       418.04 o                         
  -6   8   2      71124.42      70760.47       857.85 o                         
  -5   8   2       2465.34       2409.20        87.07 o                         
  -4   8   2       1496.30       1518.98        79.52 o                         
  -3   8   2      13887.61      13462.52       186.91 o                         
  -2   8   2      84923.24      83411.50       912.19 o                         
  -1   8   2       8071.59       8282.06       189.66 o                         
   0   8   2      54563.73      54512.65       730.50 o                         
   1   8   2       8168.26       8117.89       129.11 o                         
   2   8   2      30195.56      31433.87       485.97 o                         
   3   8   2       2546.70       2785.25       134.46 o                         
   4   8   2      56983.43      56457.83       994.05 o                         
   5   8   2       4548.39       4569.35       418.97 o                         
   6   8   2        285.79        228.13        88.30 o                         
   7   8   2        658.72        648.08       130.69 o                         
   8   8   2      15035.13      15583.44       409.09 o                         
   9   8   2       2194.03       2272.40       201.29 o                         
  10   8   2       2467.75       2568.48       205.12 o                         
  11   8   2        312.94        178.99       145.23 o                         
  12   8   2        553.81        552.48       233.11 o                         
  13   8   2        876.34       1117.17       218.24 o                         
 -12   9   2       1993.52       1971.73       217.85 o                         
 -11   9   2         84.84         46.44       129.89 o                         
 -10   9   2        766.11        561.21       118.42 o                         
  -9   9   2      18715.77      18391.14       371.06 o                         
  -8   9   2        914.24        954.47       104.72 o                         
  -7   9   2      10274.64      10161.63       238.36 o                         
  -6   9   2       4430.06       4354.52       150.08 o                         
  -5   9   2      20635.76      20430.40       322.72 o                         
  -4   9   2       4184.32       4170.11       110.80 o                         
  -3   9   2      52537.37      51528.54       633.88 o                         
  -2   9   2      20308.60      19489.63       277.24 o                         
  -1   9   2       1060.47       1076.78        77.58 o                         
   0   9   2      20715.81      20133.89       322.82 o                         
   1   9   2      40590.45      39473.96       497.73 o                         
   2   9   2      14870.79      14595.67       221.46 o                         
   3   9   2      12208.83      12208.08       270.34 o                         
   4   9   2      49907.35      49271.41       982.08 o                         
   5   9   2      12152.79      11358.44       431.88 o                         
   6   9   2       1478.75       1304.38       139.26 o                         
   7   9   2      11783.84      11707.41       315.81 o                         
   8   9   2      27787.82      27882.97       546.42 o                         
   9   9   2       1018.48        923.43       148.21 o                         
  10   9   2       2479.40       2433.07       181.42 o                         
  11   9   2       3297.77       3360.93       230.14 o                         
  12   9   2       6054.02       6289.93       312.11 o                         
 -12  10   2         31.72        -79.51       214.70 o                         
 -11  10   2        592.79        445.73       213.04 o                         
 -10  10   2         77.04        203.12       117.26 o                         
  -9  10   2          6.33        -43.74        87.47 o                         
  -8  10   2          0.36        -40.56        81.11 o                         
  -7  10   2       4629.70       4480.41       195.21 o                         
  -6  10   2         18.77         38.56        64.93 o                         
  -5  10   2        868.31        850.47        70.92 o                         
  -4  10   2        123.86        151.76        61.17 o                         
  -3  10   2      31093.37      31314.62       449.57 o                         
  -2  10   2       2502.45       2512.58       103.12 o                         
  -1  10   2         23.25         12.54        61.23 o                         
   0  10   2        752.73        885.52        75.00 o                         
   1  10   2      69934.02      67746.50       814.13 o                         
   2  10   2       7659.46       7679.97       140.29 o                         
   3  10   2       8484.47       8466.59       206.94 o                         
   4  10   2       7261.19       7566.17       200.98 o                         
   5  10   2      35923.64      35243.19       571.00 o                         
   6  10   2       4975.11       5250.94       224.52 o                         
   7  10   2      27922.56      28302.47       498.22 o                         
   8  10   2       9130.71       9557.26       286.32 o                         
   9  10   2       5175.40       5203.81       231.34 o                         
  10  10   2         31.90        164.09       127.94 o                         
  11  10   2      16859.06      17665.46       793.25 o                         
  12  10   2       4461.38       4224.17       323.00 o                         
 -11  11   2         13.54        362.03       230.21 o                         
 -10  11   2       4812.77       5420.36       402.65 o                         
  -9  11   2       2763.46       2870.92       220.42 o                         
  -8  11   2       6610.80       6398.49       284.59 o                         
  -7  11   2       2963.26       2735.85       267.06 o                         
  -6  11   2       2993.49       2962.02       182.74 o                         
  -5  11   2        235.61         97.25        87.52 o                         
  -4  11   2      15913.84      15490.42       313.32 o                         
  -3  11   2      17153.62      17249.56       326.79 o                         
  -2  11   2        841.05        831.93        94.97 o                         
  -1  11   2       1656.38       1499.13       105.16 o                         
   0  11   2      19485.41      19865.66       331.73 o                         
   1  11   2       4655.22       4410.09       138.12 o                         
   2  11   2         46.53         63.00        54.78 o                         
   3  11   2       4728.78       4497.83       190.99 o                         
   4  11   2      19795.36      19305.12       401.10 o                         
   5  11   2       2903.85       2682.75       215.97 o                         
   6  11   2       2405.35       2379.08       177.17 o                         
   7  11   2        555.65        585.96       145.55 o                         
   8  11   2      13113.94      13209.32       549.63 o                         
   9  11   2       6262.44       6337.49       391.40 o                         
  10  11   2       2213.31       1819.18       209.78 o                         
  11  11   2       1631.30       1917.32       241.72 o                         
 -10  12   2        486.30        566.47       214.29 o                         
  -9  12   2        306.32         81.55       171.22 o                         
  -8  12   2       1868.59       2287.60       201.64 o                         
  -7  12   2      37927.76      37195.64       725.35 o                         
  -6  12   2       4556.20       4812.39       253.09 o                         
  -5  12   2      14860.70      14407.65       325.15 o                         
  -4  12   2        722.31        734.61       109.74 o                         
  -3  12   2      20059.20      20157.93       425.53 o                         
  -2  12   2       5145.49       5265.78       197.26 o                         
  -1  12   2      33201.86      32319.50       544.68 o                         
   0  12   2       1388.54       1522.57       188.98 o                         
   1  12   2        354.70        296.32        97.65 o                         
   2  12   2         39.25        140.95        94.80 o                         
   3  12   2      22560.67      22223.65       427.04 o                         
   4  12   2       5469.20       5267.11       208.74 o                         
   5  12   2       2206.61       2150.48       221.48 o                         
   6  12   2         69.61        -54.28       108.56 o                         
   7  12   2       2377.92       2422.85       197.21 o                         
   8  12   2         58.82        259.30       145.97 o                         
   9  12   2        380.36        421.15       169.06 o                         
  10  12   2          3.07        -82.13       164.25 o                         
  -9  13   2        432.01        550.52       204.96 o                         
  -8  13   2      17218.75      16561.80       457.59 o                         
  -7  13   2        137.22        270.41       140.40 o                         
  -6  13   2       2513.92       2765.10       236.26 o                         
  -5  13   2       2534.19       2501.01       162.29 o                         
  -4  13   2      43247.04      42919.79       675.72 o                         
  -3  13   2       2014.25       2212.31       156.91 o                         
  -2  13   2       3435.12       3451.25       218.89 o                         
  -1  13   2       9793.19       9859.01       276.31 o                         
   0  13   2      44245.86      42780.64       880.44 o                         
   1  13   2         98.15        202.72       114.70 o                         
   2  13   2      11482.84      11592.45       303.09 o                         
   3  13   2      16516.20      16189.19       466.77 o                         
   4  13   2       5857.85       6090.03       232.95 o                         
   5  13   2       4352.53       4337.82       235.91 o                         
   6  13   2       8269.17       8181.00       317.86 o                         
   7  13   2       2999.79       3181.00       344.74 o                         
   8  13   2         46.88        -70.56       141.12 o                         
   9  13   2       5160.36       4648.06       320.85 o                         
  -8  14   2        984.14        990.53       224.15 o                         
  -7  14   2       4914.78       4274.59       239.45 o                         
  -6  14   2         57.25         56.66       126.53 o                         
  -5  14   2       1484.04       1563.22       146.86 o                         
  -4  14   2       3802.72       4477.84       245.35 o                         
  -3  14   2       5861.03       6047.75       301.25 o                         
  -2  14   2       2726.12       2260.06       248.40 o                         
  -1  14   2       5038.52       5205.40       349.91 o                         
   0  14   2       7861.53       8057.70       390.05 o                         
   1  14   2       3990.91       4246.55       245.79 o                         
   2  14   2      12611.91      12322.98       356.54 o                         
   3  14   2      12311.67      11978.75       318.47 o                         
   4  14   2       3141.11       2938.38       182.76 o                         
   5  14   2        774.08        758.70       175.40 o                         
   6  14   2      19527.22      19469.03       480.99 o                         
   7  14   2       9425.95       8959.25       659.43 o                         
   8  14   2        154.86        298.95       171.54 o                         
  -7  15   2         11.62        143.44       162.53 o                         
  -6  15   2        244.43        143.38       319.98 o                         
  -5  15   2       8798.57       8568.65       516.83 o                         
  -4  15   2        267.11        161.04       148.40 o                         
  -3  15   2        846.20        689.76       175.70 o                         
  -2  15   2       2205.08       2213.14       208.65 o                         
  -1  15   2      10660.55      11376.29       582.33 o                         
   0  15   2       3100.70       3348.10       228.81 o                         
   1  15   2       4438.52       5051.52       435.12 o                         
   2  15   2       1668.23       1696.18       178.73 o                         
   3  15   2       7369.17       7305.63       299.09 o                         
   4  15   2       6778.94       6487.38       287.24 o                         
   5  15   2       5887.39       5800.25       286.98 o                         
   6  15   2         59.64        -62.68       152.99 o                         
   7  15   2       2488.56       2429.60       235.59 o                         
  -5  16   2        106.77        128.70       180.91 o                         
  -4  16   2        285.04         48.86       170.97 o                         
  -3  16   2        432.94        116.34       158.90 o                         
  -2  16   2      18405.61      18051.74       608.09 o                         
  -1  16   2         44.22         82.42       157.87 o                         
   0  16   2        972.80       1152.15       191.11 o                         
   1  16   2        991.55        740.38       187.97 o                         
   2  16   2       8436.64       8534.63       370.88 o                         
   3  16   2        287.75        236.99       146.83 o                         
   4  16   2       2373.16       2142.99       278.47 o                         
 -15   0   3      13402.93      13294.17       634.26 o                         
 -13   0   3        294.35        313.09       286.93 o                         
 -11   0   3      23466.91      20656.02       649.63 o                         
  -9   0   3      20280.19      19757.07       566.71 o                         
  -7   0   3      13713.87      12868.12       338.13 o                         
  -5   0   3      40791.99      39672.85       759.93 o                         
  -3   0   3       1591.26       1798.97        57.35 o                         
  -1   0   3       2181.44       2392.20        36.40 o                         
   1   0   3        548.50        661.88        50.55 o                         
   3   0   3       7042.83       6584.79       277.48 o                         
   5   0   3       1393.46       1216.58       162.99 o                         
   7   0   3       5162.75       5518.62       224.64 o                         
   9   0   3       8134.61       8797.70       332.09 o                         
  11   0   3        111.29         74.30       340.14 o                         
  13   0   3       4002.71       5215.06       564.11 o                         
  15   0   3        158.98        435.80       305.92 o                         
 -15   1   3        136.81        360.50       244.27 o                         
 -14   1   3       7607.25       7318.43       311.76 o                         
 -13   1   3        299.08        404.07       150.21 o                         
 -12   1   3       9650.37       9408.45       336.44 o                         
 -11   1   3       4608.69       4735.53       218.74 o                         
 -10   1   3       7991.20       7789.80       243.14 o                         
  -9   1   3       1589.98       1292.59        93.65 o                         
  -8   1   3      24632.67      23572.05       411.58 o                         
  -7   1   3       9069.92       9088.00       184.52 o                         
  -6   1   3        476.70        523.86        79.29 o                         
  -5   1   3      42631.35      41195.76       516.04 o                         
  -4   1   3      14626.37      14797.98       162.18 o                         
  -3   1   3        563.18        696.67        25.85 o                         
  -2   1   3      12276.43      13073.69       116.49 o                         
  -1   1   3      52750.29      52955.58       395.52 o                         
   0   1   3       6698.10       7214.71        71.94 o                         
   1   1   3      42609.90      42870.45       487.82 o                         
   2   1   3       4124.35       4568.84        85.64 o                         
   3   1   3       6175.25       6521.78       131.63 o                         
   4   1   3       1548.71       1901.61        98.55 o                         
   5   1   3      40139.48      38740.64       790.78 o                         
   6   1   3       4496.50       4512.59       145.17 o                         
   7   1   3       6863.88       7327.10       180.64 o                         
   8   1   3       2448.04       2582.07       132.22 o                         
   9   1   3       6521.85       7154.63       214.62 o                         
  10   1   3        645.19        471.80       137.35 o                         
  11   1   3       7934.87       8277.07       353.01 o                         
  12   1   3        307.91        290.42       153.83 o                         
  13   1   3         68.37        205.96       154.48 o                         
  14   1   3         12.63        -87.04       174.08 o                         
 -15   2   3        904.58       1248.00       246.24 o                         
 -14   2   3        380.70        -28.24       157.67 o                         
 -13   2   3       3157.32       3284.69       185.11 o                         
 -12   2   3       2275.78       2275.96       148.57 o                         
 -11   2   3       6214.55       5967.42       226.03 o                         
 -10   2   3        700.96        612.84       101.88 o                         
  -9   2   3      10486.77      10248.86       251.82 o                         
  -8   2   3      18516.46      17514.50       278.57 o                         
  -7   2   3      47598.23      45956.48       593.01 o                         
  -6   2   3       3242.57       3225.14        86.81 o                         
  -5   2   3       6789.89       6614.96       108.65 o                         
  -4   2   3      15318.77      15198.78       161.72 o                         
  -3   2   3     179096.77     177324.86      1397.11 o                         
  -2   2   3     151537.59     148199.33      1060.86 o                         
  -1   2   3        337.74        444.20        15.27 o                         
   0   2   3       7664.41       7925.40        74.43 o                         
   1   2   3      49377.41      50249.79       493.14 o                         
   2   2   3      95235.09      94820.32      1353.85 o                         
   3   2   3      42610.95      43244.87       535.32 o                         
   4   2   3      22015.25      22149.09       352.61 o                         
   5   2   3       1045.38        969.80        66.45 o                         
   6   2   3       6709.60       6862.83       174.29 o                         
   7   2   3      18140.93      17842.95       308.45 o                         
   8   2   3      22238.55      22530.91       375.08 o                         
   9   2   3       1033.04       1132.68       123.49 o                         
  10   2   3       2299.48       2625.75       192.70 o                         
  11   2   3       1384.65       1721.44       173.27 o                         
  12   2   3       2012.43       2370.36       248.57 o                         
  13   2   3        367.15        668.13       185.50 o                         
  14   2   3       4423.01       4815.00       420.14 o                         
 -15   3   3         40.94        210.99       221.77 o                         
 -14   3   3       1710.40       1518.58       193.02 o                         
 -13   3   3       7822.76       7493.04       300.69 o                         
 -12   3   3       5095.23       4953.59       245.25 o                         
 -11   3   3       1588.87       1724.76       121.76 o                         
 -10   3   3      22328.34      21209.28       361.34 o                         
  -9   3   3      12093.49      11266.40       229.16 o                         
  -8   3   3         81.15         71.31        52.02 o                         
  -7   3   3       8828.85       8800.54       172.54 o                         
  -6   3   3     113755.78     112687.89      1338.30 o                         
  -5   3   3       9306.04       9113.28       138.47 o                         
  -4   3   3      17299.33      17657.30       200.98 o                         
  -3   3   3        704.52        933.78        32.46 o                         
  -2   3   3      73213.80      71557.06       594.75 o                         
  -1   3   3       2320.60       2678.33        48.38 o                         
   0   3   3     157602.66     152949.39      1306.45 o                         
   1   3   3        227.42        316.17        17.93 o                         
   2   3   3       2513.70       2671.38        66.88 o                         
   3   3   3       5601.17       5940.48       172.40 o                         
   4   3   3     122817.04     126507.95      1571.45 o                         
   5   3   3       1178.41       1371.30        80.17 o                         
   6   3   3       6760.28       6572.27       150.78 o                         
   7   3   3       2704.42       2684.23       117.88 o                         
   8   3   3       4888.79       4938.09       164.32 o                         
   9   3   3         10.93         46.39       100.09 o                         
  10   3   3       8044.23       8786.70       311.08 o                         
  11   3   3        645.13        657.96       141.82 o                         
  12   3   3       1398.02       1821.39       186.82 o                         
  13   3   3         27.55        106.00       140.72 o                         
  14   3   3        507.46        705.58       191.55 o                         
 -14   4   3      10209.81      10674.10       527.41 o                         
 -13   4   3       1242.95       1233.41       160.58 o                         
 -12   4   3       1707.49       1452.39       158.73 o                         
 -11   4   3        800.35        737.19        99.24 o                         
 -10   4   3      43321.71      41591.68       593.45 o                         
  -9   4   3       5129.18       5079.71       158.18 o                         
  -8   4   3       6402.05       6563.37       157.97 o                         
  -7   4   3       2883.51       2925.35        99.99 o                         
  -6   4   3      36467.56      36835.21       463.02 o                         
  -5   4   3       7346.30       7312.21       112.19 o                         
  -4   4   3      37845.84      37772.04       394.01 o                         
  -3   4   3      31584.36      32495.90       315.68 o                         
  -2   4   3         77.27        175.23        20.40 o                         
  -1   4   3       1415.08       1416.24        32.80 o                         
   0   4   3      21011.73      21746.86       213.73 o                         
   1   4   3      70303.66      72379.71       763.79 o                         
   2   4   3      13132.86      13587.19       214.95 o                         
   3   4   3        272.54        321.86        34.26 o                         
   4   4   3       7228.21       7556.02       146.13 o                         
   5   4   3      10733.15      10689.24       185.49 o                         
   6   4   3       3773.90       3998.50       150.37 o                         
   7   4   3       2178.18       2342.77       104.87 o                         
   8   4   3      14873.74      15160.14       340.44 o                         
   9   4   3       4634.84       4827.17       226.55 o                         
  10   4   3        658.78        726.64       134.31 o                         
  11   4   3         12.05          9.05       112.80 o                         
  12   4   3       2214.95       2540.61       205.56 o                         
  13   4   3       1533.98       1379.83       229.26 o                         
  14   4   3       1459.33       1386.69       226.28 o                         
 -14   5   3       1269.33       1116.96       216.41 o                         
 -13   5   3      12053.36      11319.95       358.26 o                         
 -12   5   3       1205.85       1331.02       153.87 o                         
 -11   5   3       2248.56       2000.66       139.89 o                         
 -10   5   3        179.35        153.76        73.95 o                         
  -9   5   3      15638.12      14334.95       260.76 o                         
  -8   5   3        106.28        100.99        50.93 o                         
  -7   5   3      19075.65      18648.58       275.20 o                         
  -6   5   3       2655.43       2607.76        73.78 o                         
  -5   5   3       5106.94       5226.24        98.05 o                         
  -4   5   3      11590.69      11802.43       150.88 o                         
  -3   5   3      32078.40      32733.11       313.23 o                         
  -2   5   3       2905.13       2911.67        53.33 o                         
  -1   5   3         28.74         85.64        15.56 o                         
   0   5   3      58759.33      58571.87       580.74 o                         
   1   5   3       3322.58       3397.15        66.54 o                         
   2   5   3      47183.78      47844.40       619.38 o                         
   3   5   3        191.95        274.16        50.56 o                         
   4   5   3      15120.66      15507.30       230.48 o                         
   5   5   3       1455.52       1490.84        63.39 o                         
   6   5   3      78409.05      79930.80      1027.13 o                         
   7   5   3       2763.71       2809.37       105.50 o                         
   8   5   3        772.26        825.71        99.47 o                         
   9   5   3        520.05        531.56       104.83 o                         
  10   5   3      20352.20      20322.75       522.32 o                         
  11   5   3       2019.89       2187.76       179.43 o                         
  12   5   3       8475.42       7857.21       439.88 o                         
  13   5   3         19.61        282.94       204.49 o                         
  14   5   3       2234.93       2996.11       287.77 o                         
 -14   6   3         20.98        -99.86       199.72 o                         
 -13   6   3        117.50        136.16       177.33 o                         
 -12   6   3       8749.92       8450.49       290.85 o                         
 -11   6   3         17.94        -42.51        85.01 o                         
 -10   6   3       1493.32       1381.58       111.61 o                         
  -9   6   3        125.50         53.56        58.05 o                         
  -8   6   3      24004.53      23155.41       394.55 o                         
  -7   6   3       4451.46       4332.49       131.37 o                         
  -6   6   3      18536.41      18451.56       261.99 o                         
  -5   6   3       9371.08       9340.33       149.36 o                         
  -4   6   3      21570.95      21386.27       247.87 o                         
  -3   6   3      20821.19      21715.40       265.91 o                         
  -2   6   3      64037.87      65091.05       649.60 o                         
  -1   6   3      43755.21      43984.63       466.83 o                         
   0   6   3      17955.85      18162.67       220.90 o                         
   1   6   3       1506.12       1655.96        82.40 o                         
   2   6   3      36329.94      36255.62       527.74 o                         
   3   6   3      82186.73      84702.53      1385.54 o                         
   4   6   3        235.20        295.55        42.20 o                         
   5   6   3       8559.61       8504.57       147.33 o                         
   6   6   3       8265.92       8521.81       206.67 o                         
   7   6   3      28639.40      28649.78       389.33 o                         
   8   6   3       4612.10       4672.50       148.89 o                         
   9   6   3      29270.15      29903.12       536.30 o                         
  10   6   3         12.39        364.91       181.31 o                         
  11   6   3       1871.63       1795.70       252.50 o                         
  12   6   3        210.15        496.66       208.53 o                         
  13   6   3      10892.41      11497.81       639.36 o                         
  14   6   3        757.78       1073.42       329.84 o                         
 -13   7   3        304.50        311.16       179.02 o                         
 -12   7   3       5129.53       5559.62       328.65 o                         
 -11   7   3      12895.39      13018.06       341.75 o                         
 -10   7   3        538.88        564.82        92.71 o                         
  -9   7   3      12483.14      12213.14       250.81 o                         
  -8   7   3       3539.55       3312.70       142.22 o                         
  -7   7   3      31645.69      30852.65       472.33 o                         
  -6   7   3       9379.57       9511.75       237.08 o                         
  -5   7   3      61947.48      61252.37       734.24 o                         
  -4   7   3       7743.62       7719.05       159.66 o                         
  -3   7   3       7066.72       7176.96       140.16 o                         
  -2   7   3      18837.57      18574.26       224.74 o                         
  -1   7   3      73691.91      72676.22       792.79 o                         
   0   7   3       7540.63       7971.88       194.83 o                         
   1   7   3      17046.72      17291.70       214.25 o                         
   2   7   3      23801.95      23429.62       370.79 o                         
   3   7   3      28647.36      27810.04       486.60 o                         
   4   7   3       1537.42       1565.88       249.06 o                         
   5   7   3      26021.27      25720.74       513.95 o                         
   6   7   3      19363.99      19474.11       425.96 o                         
   7   7   3        163.05        155.87        54.30 o                         
   8   7   3       3867.72       3781.28       175.49 o                         
   9   7   3       5459.37       5345.48       338.91 o                         
  10   7   3       4597.98       4597.40       294.92 o                         
  11   7   3       2759.91       2663.42       296.21 o                         
  12   7   3       2419.71       2784.61       308.65 o                         
  13   7   3          3.48        -66.86       171.55 o                         
 -13   8   3       3176.87       3784.34       331.17 o                         
 -12   8   3       4757.90       5048.25       405.28 o                         
 -11   8   3       6054.23       6665.29       332.39 o                         
 -10   8   3       1091.97        913.57       125.34 o                         
  -9   8   3      30097.39      29492.24       505.31 o                         
  -8   8   3      11021.56      10499.78       249.88 o                         
  -7   8   3        161.09        152.19        68.56 o                         
  -6   8   3        961.97       1050.39        76.72 o                         
  -5   8   3      35829.05      35290.20       471.54 o                         
  -4   8   3      37709.72      37659.73       445.64 o                         
  -3   8   3      33320.62      33222.76       394.94 o                         
  -2   8   3      10772.55      10765.12       174.18 o                         
  -1   8   3       8606.96       8698.82       149.49 o                         
   0   8   3      34991.58      34941.17       404.26 o                         
   1   8   3      49618.31      49941.91       556.16 o                         
   2   8   3      24562.71      24717.96       382.90 o                         
   3   8   3         43.84        161.51        42.82 o                         
   4   8   3      10114.77       9771.70       354.21 o                         
   5   8   3      13527.79      13189.96       382.22 o                         
   6   8   3      14187.43      13673.36       340.60 o                         
   7   8   3       1099.49       1224.84       126.45 o                         
   8   8   3       1373.71       1356.00       216.98 o                         
   9   8   3        989.49       1120.98       171.28 o                         
  10   8   3       2942.86       3310.58       243.05 o                         
  11   8   3        145.50        139.00       173.52 o                         
  12   8   3        254.85        291.02       189.33 o                         
  13   8   3         52.13        238.99       191.79 o                         
 -12   9   3       5401.18       5721.71       307.76 o                         
 -11   9   3        557.43        567.45       146.49 o                         
 -10   9   3        751.55        727.23       134.62 o                         
  -9   9   3       4307.64       4359.10       184.43 o                         
  -8   9   3       7978.69       7977.48       221.25 o                         
  -7   9   3       2143.77       1919.34       115.20 o                         
  -6   9   3      18644.29      18317.17       322.62 o                         
  -5   9   3        221.65        267.90        69.18 o                         
  -4   9   3       6894.52       6977.84       123.01 o                         
  -3   9   3       7914.55       7795.22       138.06 o                         
  -2   9   3      31184.66      31084.46       426.72 o                         
  -1   9   3       1794.55       1685.80        80.03 o                         
   0   9   3         72.34        118.34        30.96 o                         
   1   9   3      24488.53      23680.93       308.22 o                         
   2   9   3      17074.11      17133.41       249.45 o                         
   3   9   3      14845.61      15041.54       271.93 o                         
   4   9   3       5379.51       4965.88       288.08 o                         
   5   9   3      15041.98      14408.87       414.88 o                         
   6   9   3       1399.01       1381.36       162.04 o                         
   7   9   3      25446.91      24697.16       543.81 o                         
   8   9   3       2435.53       2141.95       190.82 o                         
   9   9   3       2298.91       2211.73       212.56 o                         
  10   9   3        127.35        163.55       136.06 o                         
  11   9   3      13647.61      14421.03       616.33 o                         
  12   9   3        376.95        298.10       169.25 o                         
 -12  10   3       1161.17        948.03       254.33 o                         
 -11  10   3       1602.10       1354.01       198.26 o                         
 -10  10   3         17.62        -63.83       127.66 o                         
  -9  10   3        103.20        -10.62        90.70 o                         
  -8  10   3       1282.81       1239.49       110.22 o                         
  -7  10   3       4986.64       4775.42       167.18 o                         
  -6  10   3        509.45        417.07        74.37 o                         
  -5  10   3        672.63        703.14        69.56 o                         
  -4  10   3       8419.43       8484.93       173.32 o                         
  -3  10   3       4123.81       4172.92       110.99 o                         
  -2  10   3       8694.93       8896.29       226.94 o                         
  -1  10   3       8084.17       8073.78       172.47 o                         
   0  10   3      27596.46      26979.03       383.11 o                         
   1  10   3        396.50        437.31        43.21 o                         
   2  10   3       6589.31       6943.08       129.97 o                         
   3  10   3      14294.84      14041.41       322.94 o                         
   4  10   3      54683.32      54914.45       859.88 o                         
   5  10   3        658.71        664.89       127.77 o                         
   6  10   3         21.53        112.79       115.18 o                         
   7  10   3       3005.70       2803.36       206.97 o                         
   8  10   3      34401.00      34732.57       651.69 o                         
   9  10   3       3970.35       4066.00       233.07 o                         
  10  10   3       6726.07       5999.69       334.64 o                         
  11  10   3          7.30        123.56       154.39 o                         
  12  10   3       6959.80       7915.73       535.32 o                         
 -11  11   3       4032.81       4143.60       391.31 o                         
 -10  11   3       3235.22       3104.96       284.56 o                         
  -9  11   3        210.00        -73.61       147.21 o                         
  -8  11   3        332.18        339.07       128.94 o                         
  -7  11   3      14276.49      14294.31       554.64 o                         
  -6  11   3      10827.50      10575.97       308.01 o                         
  -5  11   3        914.35        787.43       108.59 o                         
  -4  11   3      10058.90      10110.68       261.42 o                         
  -3  11   3      20501.12      20231.64       392.11 o                         
  -2  11   3       6951.61       7135.31       205.51 o                         
  -1  11   3      16347.28      16836.28       297.47 o                         
   0  11   3      27342.19      26875.98       390.24 o                         
   1  11   3      15401.24      15297.47       294.82 o                         
   2  11   3        334.85        468.61        75.72 o                         
   3  11   3      23335.76      23056.34       449.42 o                         
   4  11   3      14204.86      14193.92       336.22 o                         
   5  11   3       5577.59       5463.21       254.50 o                         
   6  11   3       7568.84       7064.00       274.27 o                         
   7  11   3      14830.71      14776.30       430.95 o                         
   8  11   3         84.79         37.19       138.87 o                         
   9  11   3        521.92        651.96       179.93 o                         
  10  11   3       4044.85       4013.87       352.94 o                         
  11  11   3       8552.65       8630.07       547.19 o                         
 -10  12   3       9203.52       9196.35       481.96 o                         
  -9  12   3       2126.28       2098.74       388.23 o                         
  -8  12   3      14476.19      13570.63       393.45 o                         
  -7  12   3       4536.13       4703.61       290.49 o                         
  -6  12   3       7021.71       7083.98       276.77 o                         
  -5  12   3        317.95        410.80       107.87 o                         
  -4  12   3      41520.00      41602.51       716.46 o                         
  -3  12   3       6956.29       6859.27       228.82 o                         
  -2  12   3        138.24        196.40        90.32 o                         
  -1  12   3        549.86        663.73        84.24 o                         
   0  12   3      39362.00      38365.84       624.76 o                         
   1  12   3       8391.43       8946.53       261.19 o                         
   2  12   3       3638.80       3858.63       251.47 o                         
   3  12   3        895.17        975.41       123.21 o                         
   4  12   3       7738.86       7971.22       274.21 o                         
   5  12   3       2215.60       2118.83       172.14 o                         
   6  12   3       7230.48       7030.90       289.56 o                         
   7  12   3       3164.16       2871.38       212.19 o                         
   8  12   3        613.67        435.12       159.97 o                         
   9  12   3        182.35        398.51       176.22 o                         
  10  12   3       2071.73       2246.18       263.06 o                         
  -9  13   3         59.73         23.66       183.28 o                         
  -8  13   3         46.28        -76.93       153.86 o                         
  -7  13   3      17902.45      18287.21       594.21 o                         
  -6  13   3        728.09        690.16       121.66 o                         
  -5  13   3       6479.60       6201.65       229.29 o                         
  -4  13   3         18.25        127.20       100.64 o                         
  -3  13   3      19044.04      19614.48       404.86 o                         
  -2  13   3       3240.56       3014.89       173.58 o                         
  -1  13   3      20878.03      21131.37       519.96 o                         
   0  13   3        947.42        964.60       131.47 o                         
   1  13   3       4859.98       4834.75       220.54 o                         
   2  13   3       4681.56       4734.49       281.88 o                         
   3  13   3      24589.70      23825.20       491.88 o                         
   4  13   3         32.18        -48.55       105.25 o                         
   5  13   3        110.73        108.84       120.26 o                         
   6  13   3       6454.88       6849.93       299.98 o                         
   7  13   3       8833.05       9446.22       357.41 o                         
   8  13   3       1109.92        844.89       176.37 o                         
   9  13   3         71.05         39.49       162.17 o                         
  -8  14   3       1353.65       1295.37       226.44 o                         
  -7  14   3        222.21         83.81       148.00 o                         
  -6  14   3       3103.72       2887.24       182.16 o                         
  -5  14   3        800.98        460.21       135.88 o                         
  -4  14   3       4497.34       4278.32       260.52 o                         
  -3  14   3         41.36          5.37       108.45 o                         
  -2  14   3       2606.84       2418.47       203.12 o                         
  -1  14   3       8030.66       7933.69       351.72 o                         
   0  14   3       8534.54       8406.85       322.41 o                         
   1  14   3        286.45        247.65       184.41 o                         
   2  14   3        131.49        142.97       133.16 o                         
   3  14   3      12801.09      12600.01       341.06 o                         
   4  14   3      10413.88       9893.38       450.44 o                         
   5  14   3       6133.88       6141.85       289.69 o                         
   6  14   3        851.55        942.32       186.47 o                         
   7  14   3       5758.92       5934.26       370.83 o                         
   8  14   3       4631.50       4457.86       287.87 o                         
  -7  15   3          8.22        -91.29       182.57 o                         
  -6  15   3       3872.34       3713.56       282.21 o                         
  -5  15   3       1641.80       1700.32       339.33 o                         
  -4  15   3       1596.95       1333.23       209.64 o                         
  -3  15   3       1268.30       1204.54       181.80 o                         
  -2  15   3       7762.05       8222.17       359.40 o                         
  -1  15   3        801.19        519.91       261.96 o                         
   0  15   3        141.88        148.50       140.46 o                         
   1  15   3       7683.16       6697.69       312.42 o                         
   2  15   3      11749.69      12375.37       439.17 o                         
   3  15   3        521.35        503.95       154.42 o                         
   4  15   3        156.25         59.18       132.99 o                         
   5  15   3       6662.33       5620.20       289.09 o                         
   6  15   3       8126.04       8196.85       360.19 o                         
  -4  16   3        388.01        377.65       186.25 o                         
  -3  16   3       8167.28       7682.92       570.10 o                         
  -2  16   3       1940.02       1910.94       206.30 o                         
  -1  16   3       5299.29       5084.75       290.10 o                         
   0  16   3         98.81         37.45       157.92 o                         
   1  16   3      12094.35      11987.58       511.45 o                         
   2  16   3       1312.79        985.96       197.05 o                         
   3  16   3        545.72        360.48       160.33 o                         
   4  16   3       1363.29        966.00       185.50 o                         
 -14   0   4      18538.55      17045.44       578.85 o                         
 -12   0   4      28243.26      27476.79      1467.19 o                         
 -10   0   4      12261.10      11144.41       416.53 o                         
  -8   0   4      95825.57      91466.84      1939.76 o                         
  -6   0   4        648.39        543.66        73.97 o                         
  -4   0   4     114425.13     112852.84      1394.80 o                         
  -2   0   4      19191.12      19826.46       216.29 o                         
   0   0   4      34531.51      35865.41       428.08 o                         
   2   0   4       1731.09       1958.15        82.47 o                         
   4   0   4      19790.92      20958.85       524.41 o                         
   6   0   4       2883.84       3092.52       206.85 o                         
   8   0   4      20519.79      21269.05       541.15 o                         
  10   0   4          2.86        -88.46       186.41 o                         
  12   0   4      10187.64      11147.67       555.54 o                         
  14   0   4       2391.70       2652.93       398.76 o                         
 -15   1   4      12963.46      13534.32       502.42 o                         
 -14   1   4       1455.55       1457.07       161.98 o                         
 -13   1   4        191.62         53.97       118.04 o                         
 -12   1   4       1151.43        967.05       134.13 o                         
 -11   1   4      41888.26      40309.70       739.43 o                         
 -10   1   4        967.95        901.46       100.86 o                         
  -9   1   4       4298.73       4072.66       139.27 o                         
  -8   1   4      15706.99      14752.04       268.68 o                         
  -7   1   4      72374.16      69513.31       860.46 o                         
  -6   1   4       4951.89       4981.34       114.45 o                         
  -5   1   4      23560.00      23064.34       296.03 o                         
  -4   1   4      21021.82      20715.86       217.28 o                         
  -3   1   4      72490.28      73905.28       613.41 o                         
  -2   1   4      94475.27      94764.12       702.50 o                         
  -1   1   4      61259.62      61933.75       463.02 o                         
   0   1   4       5418.00       5537.40        62.35 o                         
   1   1   4      32122.10      33190.41       387.65 o                         
   2   1   4     129905.05     130529.41      1610.96 o                         
   3   1   4      39432.19      40442.20       633.65 o                         
   4   1   4      12896.14      13263.14       258.84 o                         
   5   1   4       5324.11       5648.26       175.39 o                         
   6   1   4      27430.78      28155.39       557.91 o                         
   7   1   4      12722.44      13432.69       286.40 o                         
   8   1   4      24709.14      25214.19       406.37 o                         
   9   1   4       2294.34       2655.17       152.48 o                         
  10   1   4         37.38        -26.74       104.17 o                         
  11   1   4       9204.07       9625.60       546.20 o                         
  12   1   4       6422.00       7173.62       349.12 o                         
  13   1   4        628.58        540.74       226.32 o                         
  14   1   4       2222.94       2856.22       264.05 o                         
 -15   2   4       1031.38       1024.44       226.20 o                         
 -14   2   4       8348.35       7517.71       338.94 o                         
 -13   2   4        952.82        871.33       143.91 o                         
 -12   2   4        397.86        417.89       103.21 o                         
 -11   2   4       6018.32       5643.28       196.61 o                         
 -10   2   4      33015.71      31297.75       477.19 o                         
  -9   2   4      17046.14      16004.66       273.63 o                         
  -8   2   4      15934.26      15341.04       255.54 o                         
  -7   2   4       4336.16       4380.63       117.09 o                         
  -6   2   4      56464.74      55891.75       657.74 o                         
  -5   2   4      89455.17      86414.38       973.53 o                         
  -4   2   4      85806.13      84807.70       750.63 o                         
  -3   2   4       1751.31       1770.11        40.11 o                         
  -2   2   4      26972.54      26284.91       214.93 o                         
  -1   2   4      85772.50      85002.67       617.52 o                         
   0   2   4     164372.12     161658.00      1188.36 o                         
   1   2   4      73944.84      73329.16       690.42 o                         
   2   2   4        468.09        548.08        45.13 o                         
   3   2   4      31168.22      31240.36       461.49 o                         
   4   2   4     124545.24     128290.52      1979.34 o                         
   5   2   4      92504.72      91247.83      1368.58 o                         
   6   2   4      24896.88      25502.14       408.31 o                         
   7   2   4       1086.54       1182.86       143.41 o                         
   8   2   4      26776.40      27334.19       463.98 o                         
   9   2   4      29105.77      31137.21       618.75 o                         
  10   2   4      18871.43      20627.17       481.26 o                         
  11   2   4      11651.42      13174.46       387.10 o                         
  12   2   4        209.80        376.54       145.41 o                         
  13   2   4       1923.40       2295.35       212.44 o                         
  14   2   4       5809.66       6535.33       432.12 o                         
 -14   3   4       2690.92       2699.63       210.57 o                         
 -13   3   4       3130.56       2816.06       209.27 o                         
 -12   3   4      11312.16      10771.81       288.35 o                         
 -11   3   4       8457.00       8332.68       223.72 o                         
 -10   3   4      19272.43      18661.04       328.58 o                         
  -9   3   4      19130.17      18695.99       312.13 o                         
  -8   3   4       7912.84       7687.70       168.55 o                         
  -7   3   4      69081.34      67396.54       790.49 o                         
  -6   3   4      57479.36      55990.79       658.55 o                         
  -5   3   4       6773.80       6527.45       104.37 o                         
  -4   3   4        474.99        582.22        51.98 o                         
  -3   3   4     232447.42     223139.23      1712.79 o                         
  -2   3   4      70323.44      69749.01       553.09 o                         
  -1   3   4      22507.75      22475.74       198.89 o                         
   0   3   4       1440.37       1451.15        30.61 o                         
   1   3   4     185334.47     180908.66      1722.93 o                         
   2   3   4      38798.04      40050.12       449.93 o                         
   3   3   4      95589.33      94043.84      1376.49 o                         
   4   3   4       3489.76       3736.60       130.81 o                         
   5   3   4      14143.07      14133.47       281.41 o                         
   6   3   4      15848.07      15749.13       312.96 o                         
   7   3   4      84381.89      87683.87      1797.75 o                         
   8   3   4       4939.62       4830.32       175.55 o                         
   9   3   4        871.54        880.54       133.17 o                         
  10   3   4       4284.62       4714.07       246.69 o                         
  11   3   4      15509.82      17594.74       445.58 o                         
  12   3   4       2767.26       3235.25       225.87 o                         
  13   3   4       1129.88       1722.54       195.87 o                         
  14   3   4         75.62        287.31       282.28 o                         
 -14   4   4       2303.44       2706.76       219.03 o                         
 -13   4   4      30700.73      30424.91       606.49 o                         
 -12   4   4        123.00        345.47       119.67 o                         
 -11   4   4       4197.21       4144.36       168.95 o                         
 -10   4   4       6402.82       6218.21       184.96 o                         
  -9   4   4      46363.12      44250.07       604.86 o                         
  -8   4   4       4498.19       4350.73       162.96 o                         
  -7   4   4      43134.25      42113.92       552.74 o                         
  -6   4   4       5741.96       5774.72       120.71 o                         
  -5   4   4       8407.06       7965.98       126.47 o                         
  -4   4   4      19728.64      19436.04       220.15 o                         
  -3   4   4      91562.93      89424.41       814.24 o                         
  -2   4   4       6522.47       6441.64        80.43 o                         
  -1   4   4       1930.67       2064.41        41.50 o                         
   0   4   4      24780.17      24814.11       237.18 o                         
   1   4   4      16114.21      16219.18       188.20 o                         
   2   4   4       4056.90       4153.40        72.45 o                         
   3   4   4        280.48        306.74        40.19 o                         
   4   4   4      52659.04      54459.61       833.27 o                         
   5   4   4       2603.27       2779.14        90.06 o                         
   6   4   4       2698.11       3163.41       151.29 o                         
   7   4   4       2363.11       2554.62       139.80 o                         
   8   4   4      17787.53      18947.89       545.63 o                         
   9   4   4       4917.19       5266.79       244.61 o                         
  10   4   4        345.88        344.16       120.94 o                         
  11   4   4       2663.87       2915.70       270.83 o                         
  12   4   4       2366.22       3158.08       225.33 o                         
  13   4   4       5763.75       6020.60       397.53 o                         
  14   4   4        496.74        723.52       288.57 o                         
 -14   5   4       4589.51       4177.62       301.91 o                         
 -13   5   4         90.46        -18.80       125.22 o                         
 -12   5   4       8616.31       8233.03       291.86 o                         
 -11   5   4       2387.27       2250.56       161.36 o                         
 -10   5   4      33309.17      31873.03       524.19 o                         
  -9   5   4       6666.46       6274.09       166.79 o                         
  -8   5   4       2796.56       3204.85       109.48 o                         
  -7   5   4        276.24        346.18        49.83 o                         
  -6   5   4      97160.98      96008.88      1045.65 o                         
  -5   5   4        106.74        117.76        33.88 o                         
  -4   5   4        401.72        430.15        39.84 o                         
  -3   5   4      14648.33      14362.70       160.33 o                         
  -2   5   4     105848.49     104656.13       984.30 o                         
  -1   5   4      12309.42      12737.29       142.08 o                         
   0   5   4      19372.41      19881.47       200.64 o                         
   1   5   4       1004.42       1110.31        41.07 o                         
   2   5   4      63823.25      64163.15       765.58 o                         
   3   5   4      28335.46      28654.19       369.73 o                         
   4   5   4      12700.33      13097.74       207.96 o                         
   5   5   4       8447.22       8510.08       161.63 o                         
   6   5   4      27014.73      26973.46       393.25 o                         
   7   5   4       7809.74       7542.52       167.52 o                         
   8   5   4        492.65        473.10       109.74 o                         
   9   5   4      20925.74      20866.91       460.22 o                         
  10   5   4       7299.80       7766.20       286.30 o                         
  11   5   4        191.28        467.82       156.11 o                         
  12   5   4        315.74        459.63       209.38 o                         
  13   5   4       7025.63       7710.76       533.04 o                         
  14   5   4       1552.94       1598.06       310.43 o                         
 -14   6   4        128.72        205.10       204.19 o                         
 -13   6   4       6892.27       6814.12       396.97 o                         
 -12   6   4       1953.03       1666.51       159.41 o                         
 -11   6   4       3805.97       4112.02       202.19 o                         
 -10   6   4         61.53        -32.03        74.41 o                         
  -9   6   4      35686.75      34485.55       494.59 o                         
  -8   6   4         85.42         63.50        50.71 o                         
  -7   6   4        653.26        580.51        60.42 o                         
  -6   6   4       4044.44       3734.57       110.06 o                         
  -5   6   4     109077.97     107486.53      1222.11 o                         
  -4   6   4       7519.86       7410.33       147.86 o                         
  -3   6   4      22772.27      23424.15       253.20 o                         
  -2   6   4         66.64        118.83        21.88 o                         
  -1   6   4      73792.87      70770.64       702.65 o                         
   0   6   4      59689.12      59149.17       591.48 o                         
   1   6   4     132029.67     131194.16      1376.52 o                         
   2   6   4      12778.57      12877.53       226.85 o                         
   3   6   4      13192.58      12973.66       236.19 o                         
   4   6   4      36562.00      36201.50       586.32 o                         
   5   6   4      69971.81      70105.64       904.90 o                         
   6   6   4      34408.44      34599.62       456.46 o                         
   7   6   4        562.16        676.82        97.80 o                         
   8   6   4       1268.61       1238.38        97.03 o                         
   9   6   4      19359.31      19055.12       563.95 o                         
  10   6   4      14342.28      15292.74      1095.61 o                         
  11   6   4       2492.46       2673.44       411.34 o                         
  12   6   4       4484.49       4554.46       368.29 o                         
  13   6   4       2788.82       3029.26       327.91 o                         
 -13   7   4          9.36          4.89       166.12 o                         
 -12   7   4      10348.01      11015.80       434.48 o                         
 -11   7   4       3090.89       3097.03       182.07 o                         
 -10   7   4        768.27        677.39       111.36 o                         
  -9   7   4       1956.37       2204.25       127.88 o                         
  -8   7   4      45829.45      44405.17       655.87 o                         
  -7   7   4       2949.94       2757.79        98.28 o                         
  -6   7   4      21924.39      22256.11       314.25 o                         
  -5   7   4       3177.06       3190.03        94.57 o                         
  -4   7   4      62702.18      61553.64       694.60 o                         
  -3   7   4         26.64        206.31        36.07 o                         
  -2   7   4     108935.15     105703.73      1036.21 o                         
  -1   7   4       1385.55       1113.90        44.16 o                         
   0   7   4      21442.18      21748.33       264.86 o                         
   1   7   4         89.28        126.48        26.06 o                         
   2   7   4     124892.12     118225.74      1588.91 o                         
   3   7   4       9021.30       9125.61       206.55 o                         
   4   7   4       8062.91       8518.77       201.48 o                         
   5   7   4        253.45        258.79        72.34 o                         
   6   7   4      53274.05      53043.61       952.86 o                         
   7   7   4      11691.68      11954.37       367.63 o                         
   8   7   4      25881.89      26793.30       695.50 o                         
   9   7   4       3466.41       3417.07       258.24 o                         
  10   7   4       4469.45       5175.44       371.79 o                         
  11   7   4       3814.15       3788.10       436.93 o                         
  12   7   4       8899.77       9093.73       855.63 o                         
  13   7   4       2806.94       2730.11       372.92 o                         
 -13   8   4       2505.67       2610.88       321.20 o                         
 -12   8   4       9000.34       8940.87       404.23 o                         
 -11   8   4       1525.28       1802.16       197.70 o                         
 -10   8   4        156.55        134.51       105.39 o                         
  -9   8   4      13125.53      12822.79       292.11 o                         
  -8   8   4      15670.74      15183.38       305.12 o                         
  -7   8   4       1962.29       1869.82       107.56 o                         
  -6   8   4       8468.31       8620.49       183.65 o                         
  -5   8   4      38419.09      38971.74       504.30 o                         
  -4   8   4       9354.54       9140.63       185.53 o                         
  -3   8   4         54.67         70.82        53.82 o                         
  -2   8   4      25108.79      24306.28       273.18 o                         
  -1   8   4      73549.24      72106.87       757.76 o                         
   0   8   4          0.43         43.74        26.15 o                         
   1   8   4      11205.22      11215.27       154.99 o                         
   2   8   4      12114.26      11744.55       208.27 o                         
   3   8   4      49452.89      50770.03       706.48 o                         
   4   8   4       3205.02       3189.91       163.35 o                         
   5   8   4      22466.73      22062.46       471.59 o                         
   6   8   4        465.74        513.67       102.82 o                         
   7   8   4       7994.37       8584.54       279.16 o                         
   8   8   4        280.98        291.17       125.33 o                         
   9   8   4      11647.13      11755.26       389.77 o                         
  10   8   4         94.18        -69.77       139.53 o                         
  11   8   4        200.77        120.40       168.56 o                         
  12   8   4        419.31        490.99       253.48 o                         
  13   8   4       2302.60       2567.74       424.31 o                         
 -12   9   4       3299.50       3022.10       239.90 o                         
 -11   9   4      10431.41      10416.76       367.25 o                         
 -10   9   4       5089.01       5932.93       320.42 o                         
  -9   9   4       8300.48       8420.44       433.69 o                         
  -8   9   4        500.17        418.31       110.92 o                         
  -7   9   4      10557.20      10077.26       231.85 o                         
  -6   9   4      10505.31      10563.49       236.70 o                         
  -5   9   4      24720.05      25031.01       356.34 o                         
  -4   9   4         16.59         84.55        35.46 o                         
  -3   9   4          6.50          2.92        35.07 o                         
  -2   9   4       1855.52       1962.59        72.00 o                         
  -1   9   4      14335.43      14436.80       198.54 o                         
   0   9   4       1157.87       1238.49        62.31 o                         
   1   9   4       3746.93       3651.59        96.87 o                         
   2   9   4          9.37         33.36        35.99 o                         
   3   9   4       1442.45       1557.88        84.80 o                         
   4   9   4      11588.46      11665.60       307.70 o                         
   5   9   4        572.05        473.84       105.51 o                         
   6   9   4       2505.69       2629.70       167.44 o                         
   7   9   4        537.16        429.08       112.89 o                         
   8   9   4       9613.60       9125.39       336.67 o                         
   9   9   4          6.79          7.61       144.69 o                         
  10   9   4       8400.67       8397.42       366.95 o                         
  11   9   4        701.66        795.39       228.78 o                         
  12   9   4       1226.90       1352.75       240.79 o                         
 -12  10   4        595.53        709.26       250.90 o                         
 -11  10   4        415.57        295.66       165.71 o                         
 -10  10   4       3529.68       3560.88       236.55 o                         
  -9  10   4       2840.69       2806.86       212.09 o                         
  -8  10   4       2495.85       2496.34       139.08 o                         
  -7  10   4       2297.52       2137.39       122.63 o                         
  -6  10   4       5711.30       6027.86       174.27 o                         
  -5  10   4         34.71         10.66        75.70 o                         
  -4  10   4      14963.93      14846.78       250.75 o                         
  -3  10   4        150.64        162.32        51.29 o                         
  -2  10   4       3076.99       3140.23       109.87 o                         
  -1  10   4        390.62        416.27        55.90 o                         
   0  10   4      32627.23      32270.75       443.06 o                         
   1  10   4       9048.12       8823.13       159.27 o                         
   2  10   4       2942.67       2977.30       124.24 o                         
   3  10   4       3193.13       3306.14       141.15 o                         
   4  10   4      16410.30      16459.04       388.47 o                         
   5  10   4      10871.50      10300.40       304.54 o                         
   6  10   4      15867.23      15239.01       435.92 o                         
   7  10   4      16148.89      16104.46       432.42 o                         
   8  10   4       1500.14       1158.26       168.06 o                         
   9  10   4       1599.23       1812.42       274.54 o                         
  10  10   4       7050.64       6846.14       341.66 o                         
  11  10   4      12509.44      13055.65       572.73 o                         
 -11  11   4       1699.37       1749.20       269.82 o                         
 -10  11   4        130.14         16.22       173.18 o                         
  -9  11   4       3013.33       3066.57       261.77 o                         
  -8  11   4        664.26        962.56       182.83 o                         
  -7  11   4      16898.26      16489.64       529.91 o                         
  -6  11   4        912.85        986.38       128.88 o                         
  -5  11   4        248.89        308.28        96.30 o                         
  -4  11   4       5488.20       5298.86       216.37 o                         
  -3  11   4      43439.31      43128.10       636.47 o                         
  -2  11   4        439.92        359.64        69.89 o                         
  -1  11   4       8764.67       8752.79       207.45 o                         
   0  11   4      11412.52      11415.38       227.88 o                         
   1  11   4      29245.23      29695.56       499.49 o                         
   2  11   4        737.27        622.44        89.84 o                         
   3  11   4      27327.12      26382.96       494.85 o                         
   4  11   4       9919.58       9844.34       277.87 o                         
   5  11   4       2632.06       2700.36       248.45 o                         
   6  11   4       2050.98       1801.34       158.61 o                         
   7  11   4      20140.81      19664.22       464.88 o                         
   8  11   4       5182.82       5053.34       284.67 o                         
   9  11   4        996.46        719.52       175.26 o                         
  10  11   4       2097.92       2078.66       229.67 o                         
  11  11   4       3321.49       2876.07       399.19 o                         
 -10  12   4       4025.22       3737.29       320.09 o                         
  -9  12   4        510.85        160.43       181.96 o                         
  -8  12   4       1114.77       1342.68       192.97 o                         
  -7  12   4      10999.38      10698.30       336.52 o                         
  -6  12   4       7837.07       7863.71       259.60 o                         
  -5  12   4       2649.68       2744.20       180.27 o                         
  -4  12   4       8988.64       8987.43       266.74 o                         
  -3  12   4       9176.21       9108.37       228.98 o                         
  -2  12   4       3612.18       3506.02       141.10 o                         
  -1  12   4      11934.78      12095.98       299.29 o                         
   0  12   4      16427.66      17083.63       343.67 o                         
   1  12   4       1044.84       1242.02       138.02 o                         
   2  12   4         83.35        166.34        98.10 o                         
   3  12   4      14011.13      14186.41       345.51 o                         
   4  12   4      13795.46      13856.05       347.82 o                         
   5  12   4         19.73        -59.82       119.64 o                         
   6  12   4        972.38       1037.83       152.82 o                         
   7  12   4       5530.13       5141.03       269.48 o                         
   8  12   4       3155.40       3176.63       229.77 o                         
   9  12   4         38.96          6.12       150.03 o                         
  10  12   4       1866.81       1591.58       251.36 o                         
  -9  13   4        397.32        124.18       190.80 o                         
  -8  13   4       3332.08       3399.23       267.35 o                         
  -7  13   4       2674.60       2482.56       228.94 o                         
  -6  13   4       3407.40       3226.92       259.02 o                         
  -5  13   4        537.95        362.66       118.94 o                         
  -4  13   4      10548.44      11132.12       270.64 o                         
  -3  13   4       1028.83        840.22       124.82 o                         
  -2  13   4         15.86        -39.93        95.66 o                         
  -1  13   4         63.57        177.61        91.86 o                         
   0  13   4      13226.97      13334.81       440.81 o                         
   1  13   4       1557.59       1645.01       174.32 o                         
   2  13   4       1183.44       1173.41       137.72 o                         
   3  13   4         21.34        104.56       112.66 o                         
   4  13   4       5664.95       5131.04       248.34 o                         
   5  13   4       2724.12       2242.69       199.72 o                         
   6  13   4       1322.25       1303.98       177.22 o                         
   7  13   4         35.37         10.35       141.89 o                         
   8  13   4        564.36        162.97       155.33 o                         
   9  13   4       3122.84       3072.54       263.26 o                         
  -8  14   4        927.33        868.47       210.02 o                         
  -7  14   4        928.50        741.71       168.04 o                         
  -6  14   4        459.24        532.62       135.41 o                         
  -5  14   4        515.53        549.44       136.59 o                         
  -4  14   4         24.97          4.99       112.07 o                         
  -3  14   4       3754.69       3640.05       286.64 o                         
  -2  14   4        272.49        107.58       135.80 o                         
  -1  14   4         38.95        -68.80       137.61 o                         
   0  14   4        135.94          5.62       128.13 o                         
   1  14   4       5831.45       5950.17       255.23 o                         
   2  14   4       3079.34       3205.98       275.52 o                         
   3  14   4        856.26        756.92       143.56 o                         
   4  14   4        409.16        228.64       130.50 o                         
   5  14   4       3017.39       3219.43       229.66 o                         
   6  14   4       6022.23       5775.34       299.59 o                         
   7  14   4       3447.93       3625.96       283.13 o                         
   8  14   4        380.34        336.02       181.56 o                         
  -6  15   4        428.81        488.66       156.16 o                         
  -5  15   4        173.83        -54.70       158.91 o                         
  -4  15   4        993.82        724.48       170.50 o                         
  -3  15   4        660.32        797.91       172.59 o                         
  -2  15   4       7853.36       7278.98       329.79 o                         
  -1  15   4       2066.23       2163.58       200.45 o                         
   0  15   4        107.56        -22.43       132.55 o                         
   1  15   4        490.28        494.24       172.11 o                         
   2  15   4       9008.99       8559.19       448.11 o                         
   3  15   4        887.91       1036.12       173.41 o                         
   4  15   4       5269.91       5286.80       297.87 o                         
   5  15   4       3508.21       3662.07       253.20 o                         
   6  15   4       1268.92       1283.51       204.48 o                         
  -4  16   4          0.90        129.29       175.19 o                         
  -3  16   4        144.13         67.81       157.81 o                         
  -2  16   4       7925.06       7714.26       351.06 o                         
  -1  16   4       1839.21       1976.22       219.47 o                         
   0  16   4       2825.81       3121.01       246.05 o                         
   1  16   4       2560.08       3000.78       255.28 o                         
   2  16   4       4078.22       4765.18       272.72 o                         
   3  16   4        218.13         40.27       149.88 o                         
   4  16   4       2651.77       2190.46       218.82 o                         
 -15   0   5      20185.30      20335.89       856.89 o                         
 -13   0   5          0.94        -72.14       144.28 o                         
 -11   0   5      64959.08      59199.38      1201.43 o                         
  -9   0   5      15094.80      14761.26       346.17 o                         
  -7   0   5      71551.76      70415.18      1161.17 o                         
  -5   0   5      63968.60      62209.81      1009.83 o                         
  -3   0   5      69335.55      70433.49       788.50 o                         
  -1   0   5     136805.08     137119.02      1420.33 o                         
   1   0   5      63642.33      66176.22      1196.09 o                         
   3   0   5     133205.64     133941.78      2111.17 o                         
   5   0   5      24402.42      26037.10      1045.26 o                         
   7   0   5      40680.70      43712.56      1035.13 o                         
   9   0   5      13091.61      13968.09       507.09 o                         
  11   0   5      15178.68      16341.46       585.79 o                         
  13   0   5       1726.84       1937.72       363.55 o                         
 -15   1   5        224.13        181.52       185.86 o                         
 -14   1   5      13641.37      13196.25       357.86 o                         
 -13   1   5        307.12        324.31       118.11 o                         
 -12   1   5      14067.25      13910.60       320.23 o                         
 -11   1   5       9758.62       9183.84       248.64 o                         
 -10   1   5      24918.39      24420.58       414.21 o                         
  -9   1   5       2571.07       2581.84       113.00 o                         
  -8   1   5      87089.35      83430.15       977.60 o                         
  -7   1   5      15758.76      14873.90       228.76 o                         
  -6   1   5      15415.71      14910.28       219.24 o                         
  -5   1   5      51592.41      50417.13       592.82 o                         
  -4   1   5     184858.11     183797.59      1830.79 o                         
  -3   1   5        328.48        404.13        20.82 o                         
  -2   1   5        676.44        753.42        23.86 o                         
  -1   1   5      69486.54      68711.80       503.67 o                         
   0   1   5     128839.25     130447.12      1127.81 o                         
   1   1   5      41238.07      41744.61       424.11 o                         
   2   1   5       2005.75       2120.28       102.14 o                         
   3   1   5      23958.75      24085.04       386.06 o                         
   4   1   5      80970.39      81572.31      1224.76 o                         
   5   1   5      67445.23      68744.89      1159.28 o                         
   6   1   5       8847.72       9624.72       331.68 o                         
   7   1   5        421.24        453.99        86.79 o                         
   8   1   5      46950.81      48939.87       902.27 o                         
   9   1   5      25584.93      27674.30       508.55 o                         
  10   1   5      11942.24      12325.62       343.28 o                         
  11   1   5       4022.33       4591.73       275.45 o                         
  12   1   5      13138.91      15554.86       481.61 o                         
  13   1   5       1653.00       1878.06       224.13 o                         
  14   1   5       6587.88       7681.72       392.79 o                         
 -14   2   5        502.68        323.10       132.72 o                         
 -13   2   5       1820.55       1823.93       183.03 o                         
 -12   2   5       5491.38       4929.15       205.81 o                         
 -11   2   5      18403.41      17626.88       368.25 o                         
 -10   2   5         63.04         -9.97        68.14 o                         
  -9   2   5       6507.79       6535.37       159.21 o                         
  -8   2   5      37258.85      35862.86       465.98 o                         
  -7   2   5     101929.03      99195.67      1080.32 o                         
  -6   2   5       9538.84       9678.20       152.67 o                         
  -5   2   5          5.78         89.07        48.59 o                         
  -4   2   5      94224.38      92587.05       945.76 o                         
  -3   2   5     236770.30     230585.61      1921.92 o                         
  -2   2   5     111731.32     112045.95       872.73 o                         
  -1   2   5      83328.47      84683.77       633.35 o                         
   0   2   5      21394.95      21757.52       204.08 o                         
   1   2   5     204239.17     198698.78      1895.87 o                         
   2   2   5     215960.34     209407.78      2081.59 o                         
   3   2   5     200961.92     199289.77      2822.79 o                         
   4   2   5      17531.17      17555.61       304.89 o                         
   5   2   5      40406.09      41959.19       777.44 o                         
   6   2   5      74578.31      75625.98      1457.72 o                         
   7   2   5     114534.40     115436.30      1825.10 o                         
   8   2   5      39169.58      40234.77       711.77 o                         
   9   2   5        113.43         44.59       118.25 o                         
  10   2   5       6798.52       7654.43       401.04 o                         
  11   2   5      31030.25      34690.97       698.57 o                         
  12   2   5      13431.71      15693.37       562.06 o                         
  13   2   5       2098.98       2507.00       243.50 o                         
  14   2   5        116.30        287.44       181.65 o                         
 -14   3   5       2085.02       2266.31       201.23 o                         
 -13   3   5      12564.67      11340.17       339.87 o                         
 -12   3   5         66.85        -46.60        93.21 o                         
 -11   3   5        837.73        780.43       102.42 o                         
 -10   3   5      16527.37      16055.58       294.64 o                         
  -9   3   5      41510.69      39796.91       552.36 o                         
  -8   3   5       6309.78       6379.87       137.91 o                         
  -7   3   5        975.06       1101.35        62.28 o                         
  -6   3   5      70620.73      70725.04       781.52 o                         
  -5   3   5      47572.56      46978.25       489.64 o                         
  -4   3   5     106613.68     104199.81      1020.20 o                         
  -3   3   5      62276.14      62831.44       547.78 o                         
  -2   3   5      98292.19      95592.05       769.95 o                         
  -1   3   5      44587.67      44839.14       375.97 o                         
   0   3   5     314206.28     296304.66      2732.48 o                         
   1   3   5      89006.52      90310.16       822.96 o                         
   2   3   5       3866.26       4276.38        81.94 o                         
   3   3   5      10107.10      10419.19       231.85 o                         
   4   3   5     216714.03     211977.19      2795.74 o                         
   5   3   5      48970.23      49532.96       786.78 o                         
   6   3   5      33801.72      33750.14      1008.12 o                         
   7   3   5       4448.31       4417.76       181.64 o                         
   8   3   5      41960.21      41725.45       800.12 o                         
   9   3   5      22496.22      22615.35       538.43 o                         
  10   3   5      32749.97      34506.07       685.15 o                         
  11   3   5         73.13        219.56       136.94 o                         
  12   3   5        700.53        818.93       157.51 o                         
  13   3   5      11323.76      13211.11       452.02 o                         
  14   3   5      10079.51      10320.09       598.66 o                         
 -14   4   5       5163.72       5024.87       268.78 o                         
 -13   4   5         30.36        137.12       132.96 o                         
 -12   4   5      13309.87      12929.18       345.81 o                         
 -11   4   5       5213.19       5166.75       243.68 o                         
 -10   4   5      49621.26      47936.29       660.95 o                         
  -9   4   5        199.80        236.33        67.31 o                         
  -8   4   5       5496.99       5139.46       137.00 o                         
  -7   4   5      34991.33      35019.05       472.10 o                         
  -6   4   5     157814.91     155533.97      1650.27 o                         
  -5   4   5       4657.88       5086.08        92.49 o                         
  -4   4   5       1653.68       1880.62        52.10 o                         
  -3   4   5      54303.45      54568.76       480.93 o                         
  -2   4   5      65265.80      65684.12       573.31 o                         
  -1   4   5      41394.93      41010.52       380.11 o                         
   0   4   5       7748.00       7841.23        96.22 o                         
   1   4   5      16939.05      16734.59       183.10 o                         
   2   4   5      23034.41      23563.14       277.91 o                         
   3   4   5      32612.43      32807.70       488.17 o                         
   4   4   5        866.32       1032.83        74.73 o                         
   5   4   5       3321.63       3320.97       146.83 o                         
   6   4   5      20624.90      21433.25       400.44 o                         
   7   4   5      13868.34      14636.60       502.95 o                         
   8   4   5        225.53        175.81        96.11 o                         
   9   4   5       1265.20       1312.58       146.82 o                         
  10   4   5      17810.25      18504.16       453.18 o                         
  11   4   5       7383.13       8100.17       319.00 o                         
  12   4   5       1669.73       1870.76       229.56 o                         
  13   4   5        119.80        137.53       191.33 o                         
  14   4   5       5316.17       5946.75       520.23 o                         
 -14   5   5       1027.12       1007.36       184.74 o                         
 -13   5   5      17643.36      17927.18       435.94 o                         
 -12   5   5       7697.03       7544.85       284.30 o                         
 -11   5   5         95.94        -48.22        96.43 o                         
 -10   5   5        273.24        192.12        81.38 o                         
  -9   5   5      34652.24      33749.99       483.38 o                         
  -8   5   5       9428.10       9094.22       183.72 o                         
  -7   5   5       9370.30       9471.78       173.10 o                         
  -6   5   5      23754.82      23960.25       322.15 o                         
  -5   5   5      28431.84      28449.05       343.03 o                         
  -4   5   5       8998.43       9169.73       122.07 o                         
  -3   5   5      62449.77      62341.64       585.38 o                         
  -2   5   5      38842.75      38930.18       365.94 o                         
  -1   5   5      63077.16      64263.44       581.94 o                         
   0   5   5        976.66        953.81        31.97 o                         
   1   5   5      92946.57      93964.45       920.49 o                         
   2   5   5        208.60        216.30        27.72 o                         
   3   5   5      40957.36      42443.51       495.50 o                         
   4   5   5       5082.53       4905.30       181.24 o                         
   5   5   5      57950.88      59943.15       836.98 o                         
   6   5   5       6647.68       7083.54       151.94 o                         
   7   5   5       3621.47       3822.44       148.89 o                         
   8   5   5        130.91        152.83        80.60 o                         
   9   5   5      26566.09      28092.31       974.92 o                         
  10   5   5       2726.62       3119.79       201.43 o                         
  11   5   5        219.70        220.47       186.23 o                         
  12   5   5       2880.14       3289.38       457.28 o                         
  13   5   5       9805.27      11197.44       547.48 o                         
 -14   6   5        396.15        150.91       223.27 o                         
 -13   6   5       2104.95       1966.83       184.93 o                         
 -12   6   5       7476.81       7039.69       275.89 o                         
 -11   6   5         87.29        244.81       105.03 o                         
 -10   6   5       7015.89       6748.73       230.38 o                         
  -9   6   5      16656.44      16388.24       286.81 o                         
  -8   6   5      27676.68      27526.78       437.74 o                         
  -7   6   5       1559.01       1634.45        89.61 o                         
  -6   6   5      42817.45      41751.41       550.13 o                         
  -5   6   5       3153.28       2879.53        95.18 o                         
  -4   6   5      36344.33      36602.73       397.13 o                         
  -3   6   5      16403.65      15801.01       193.22 o                         
  -2   6   5     143625.05     138874.89      1255.26 o                         
  -1   6   5       5480.04       5989.33        98.42 o                         
   0   6   5       7685.44       7746.38       101.12 o                         
   1   6   5      29188.79      28907.96       336.83 o                         
   2   6   5     147049.09     139802.00      1537.78 o                         
   3   6   5      12303.24      12097.60       203.92 o                         
   4   6   5      16582.27      16523.53       281.42 o                         
   5   6   5       4250.94       4379.18        99.51 o                         
   6   6   5      71889.14      71232.23       877.60 o                         
   7   6   5      16988.81      15987.61       304.65 o                         
   8   6   5      29563.75      29115.95       523.48 o                         
   9   6   5       2266.79       2225.61       221.35 o                         
  10   6   5      10763.54      10796.21       513.99 o                         
  11   6   5       4342.11       4513.69       449.62 o                         
  12   6   5      13917.86      14463.17       565.35 o                         
  13   6   5       3377.57       4173.22       363.77 o                         
 -13   7   5       1868.90       1684.09       308.60 o                         
 -12   7   5         39.43        -60.03       132.37 o                         
 -11   7   5       6446.93       6472.46       253.41 o                         
 -10   7   5       3005.48       2891.93       186.25 o                         
  -9   7   5      17924.93      17274.60       371.40 o                         
  -8   7   5       1730.91       1712.64       206.37 o                         
  -7   7   5       2825.05       3083.50       129.37 o                         
  -6   7   5       7548.09       7592.84       175.11 o                         
  -5   7   5     102499.87     101824.02      1063.74 o                         
  -4   7   5       7738.96       7787.71       131.67 o                         
  -3   7   5       4126.84       4068.01        91.03 o                         
  -2   7   5       4804.95       5051.79       111.43 o                         
  -1   7   5     130151.61     124720.52      1266.09 o                         
   0   7   5       8981.26       8683.90       124.71 o                         
   1   7   5      76724.93      75633.97       861.30 o                         
   2   7   5        768.84        816.97        66.50 o                         
   3   7   5      58121.47      56530.49       799.76 o                         
   4   7   5       6761.68       6979.33       161.98 o                         
   5   7   5     116968.27     112976.98      1549.51 o                         
   6   7   5       2947.72       2734.82       160.80 o                         
   7   7   5        995.78        901.45       123.94 o                         
   8   7   5       1795.57       1502.06       194.30 o                         
   9   7   5      50874.69      49769.60      1126.47 o                         
  10   7   5       3207.30       3136.20       318.89 o                         
  11   7   5       4184.48       4425.77       369.97 o                         
  12   7   5        578.51        589.36       214.23 o                         
  13   7   5       6679.62       6346.83       508.00 o                         
 -13   8   5        307.97         31.28       207.50 o                         
 -12   8   5       3129.04       3501.82       274.02 o                         
 -11   8   5      11400.61      11892.59       416.36 o                         
 -10   8   5       3888.22       3832.84       221.94 o                         
  -9   8   5       2676.72       2827.12       169.62 o                         
  -8   8   5       9981.81      10120.58       275.92 o                         
  -7   8   5       8673.66       8368.77       202.98 o                         
  -6   8   5      22419.82      23144.96       354.61 o                         
  -5   8   5      15381.32      15554.01       227.32 o                         
  -4   8   5       8640.37       8434.78       147.85 o                         
  -3   8   5       1045.47       1173.27        56.29 o                         
  -2   8   5      77053.71      76506.72       768.31 o                         
  -1   8   5       8832.64       8694.55       137.73 o                         
   0   8   5       1313.88       1233.97        48.89 o                         
   1   8   5        107.11        164.07        27.80 o                         
   2   8   5      85662.72      84450.34      1088.16 o                         
   3   8   5         16.96         89.05        57.32 o                         
   4   8   5       1932.46       1977.65       134.20 o                         
   5   8   5        504.87        584.18        88.56 o                         
   6   8   5      35937.33      34897.30       686.06 o                         
   7   8   5         95.59        140.52        98.77 o                         
   8   8   5       6194.13       6308.00       337.94 o                         
   9   8   5       4009.48       3997.78       311.51 o                         
  10   8   5       6370.92       6276.85       326.88 o                         
  11   8   5       1092.15        983.78       279.91 o                         
  12   8   5       4852.05       4329.73       449.45 o                         
 -12   9   5       3412.76       3229.00       243.46 o                         
 -11   9   5       3060.74       2915.57       215.91 o                         
 -10   9   5       2430.38       2446.62       173.92 o                         
  -9   9   5       9430.54       9555.30       288.47 o                         
  -8   9   5      14444.40      14222.13       309.90 o                         
  -7   9   5      12014.46      12534.03       261.74 o                         
  -6   9   5        205.62        327.94        69.65 o                         
  -5   9   5       2483.99       2536.17       141.30 o                         
  -4   9   5      19689.40      20013.50       309.07 o                         
  -3   9   5      15370.59      15515.21       217.87 o                         
  -2   9   5        393.49        460.37        41.73 o                         
  -1   9   5        550.80        600.17        42.10 o                         
   0   9   5      11372.81      11238.87       163.70 o                         
   1   9   5       5530.05       5785.41       104.33 o                         
   2   9   5        326.01        430.65        48.30 o                         
   3   9   5        390.30        443.11        64.53 o                         
   4   9   5       3525.11       3645.94       184.76 o                         
   5   9   5        268.01        119.45        82.54 o                         
   6   9   5          8.21        -40.45        80.89 o                         
   7   9   5       1933.76       2020.62       228.49 o                         
   8   9   5       1469.04       1391.77       188.87 o                         
   9   9   5       1034.88       1075.29       173.66 o                         
  10   9   5        343.77        436.39       170.75 o                         
  11   9   5       3592.12       3471.67       317.76 o                         
  12   9   5       1852.79       1552.38       278.96 o                         
 -12  10   5        200.93         11.04       199.75 o                         
 -11  10   5       3682.47       3526.74       250.94 o                         
 -10  10   5      11278.59      11487.57       444.45 o                         
  -9  10   5       1656.47       1850.63       180.84 o                         
  -8  10   5       2810.80       3185.70       177.55 o                         
  -7  10   5      16182.76      16601.23       320.26 o                         
  -6  10   5       8376.71       8740.44       311.04 o                         
  -5  10   5         15.17          9.48        59.46 o                         
  -4  10   5      16172.32      15873.53       265.76 o                         
  -3  10   5      30019.96      30444.32       426.81 o                         
  -2  10   5        183.54        206.18        59.19 o                         
  -1  10   5       9667.34       9397.20       193.62 o                         
   0  10   5       9474.81       9596.99       233.62 o                         
   1  10   5      25386.17      25389.92       459.04 o                         
   2  10   5       1652.15       1805.93       102.19 o                         
   3  10   5      29953.82      29503.70       468.83 o                         
   4  10   5        117.97        137.56        96.93 o                         
   5  10   5       6016.87       6092.23       237.77 o                         
   6  10   5        109.96         10.70        97.00 o                         
   7  10   5      24145.88      23058.98       568.47 o                         
   8  10   5       4135.73       4056.45       294.76 o                         
   9  10   5         25.98        -58.90       148.23 o                         
  10  10   5       1218.41       1730.10       220.04 o                         
  11  10   5       5937.40       6160.72       356.43 o                         
 -11  11   5       1338.47       1061.61       238.50 o                         
 -10  11   5       6077.74       6127.67       394.25 o                         
  -9  11   5         51.03        -14.01       155.46 o                         
  -8  11   5        197.09          7.70       137.64 o                         
  -7  11   5       2150.38       2393.50       238.06 o                         
  -6  11   5      22083.87      22159.17       623.33 o                         
  -5  11   5        137.77        225.74        93.03 o                         
  -4  11   5      17179.88      17511.15       353.83 o                         
  -3  11   5        982.56       1095.43        94.28 o                         
  -2  11   5      17123.62      16851.76       301.63 o                         
  -1  11   5         10.26        116.28        56.76 o                         
   0  11   5      63423.89      63283.90       938.57 o                         
   1  11   5         34.99         83.92        71.41 o                         
   2  11   5          0.65         36.97        90.15 o                         
   3  11   5          3.45        -45.11        90.22 o                         
   4  11   5      49287.30      48830.90       872.90 o                         
   5  11   5        142.73        274.90       125.61 o                         
   6  11   5       9810.56      10106.57       315.31 o                         
   7  11   5         42.10         12.56       139.14 o                         
   8  11   5       9380.52       9564.10       350.21 o                         
   9  11   5         89.02        218.73       169.17 o                         
  10  11   5      10241.99      10950.38       439.39 o                         
 -10  12   5        547.76        298.50       213.42 o                         
  -9  12   5        687.32        394.85       205.08 o                         
  -8  12   5         64.35         41.00       140.22 o                         
  -7  12   5      11143.48      11018.15       388.79 o                         
  -6  12   5        621.63        756.27       133.26 o                         
  -5  12   5          1.91        -43.27        86.55 o                         
  -4  12   5       2105.99       2027.56       128.95 o                         
  -3  12   5      20755.32      22272.09       388.64 o                         
  -2  12   5        562.75        554.83       126.93 o                         
  -1  12   5       4092.06       4417.60       175.51 o                         
   0  12   5        980.47        958.01       100.44 o                         
   1  12   5      17337.29      16733.62       384.96 o                         
   2  12   5       2775.68       2864.33       172.13 o                         
   3  12   5      13637.48      13993.74       342.99 o                         
   4  12   5        379.18        257.61       136.92 o                         
   5  12   5       3311.54       3119.17       232.52 o                         
   6  12   5       1187.06       1031.63       176.98 o                         
   7  12   5      14865.84      14495.21       477.73 o                         
   8  12   5        752.98        837.47       172.67 o                         
   9  12   5         29.69        -74.05       148.11 o                         
  10  12   5         49.44         95.16       197.39 o                         
  -9  13   5        798.90        772.19       204.40 o                         
  -8  13   5       5753.17       5988.71       329.04 o                         
  -7  13   5        602.32        562.38       195.39 o                         
  -6  13   5        164.34        184.99       109.77 o                         
  -5  13   5        269.24        137.35        95.44 o                         
  -4  13   5       6666.49       7091.22       239.57 o                         
  -3  13   5        551.36        673.91       121.55 o                         
  -2  13   5        820.69        733.27       116.75 o                         
  -1  13   5       2688.81       2485.42       158.19 o                         
   0  13   5       2903.41       3266.53       204.05 o                         
   1  13   5         43.11        -33.48        95.90 o                         
   2  13   5        167.71        -56.48       112.96 o                         
   3  13   5       1035.04        996.44       140.40 o                         
   4  13   5       1339.65       1248.46       176.84 o                         
   5  13   5        552.76        634.53       167.84 o                         
   6  13   5         54.58         40.70       136.22 o                         
   7  13   5         14.00        160.48       144.86 o                         
   8  13   5        884.91        702.35       206.75 o                         
   9  13   5         31.69        -15.13       263.66 o                         
  -8  14   5        947.39        901.91       182.21 o                         
  -7  14   5        761.42        841.49       159.44 o                         
  -6  14   5        268.75        293.69       131.39 o                         
  -5  14   5       6921.17       6722.60       288.92 o                         
  -4  14   5       1520.13       1499.46       253.82 o                         
  -3  14   5        575.72        501.29       124.53 o                         
  -2  14   5       3050.92       3215.17       256.81 o                         
  -1  14   5        430.88        410.68       136.83 o                         
   0  14   5        562.15        493.68       130.29 o                         
   1  14   5       2460.04       2668.28       256.60 o                         
   2  14   5       2553.56       2848.77       207.14 o                         
   3  14   5        230.81        128.17       126.36 o                         
   4  14   5        492.12        517.74       177.04 o                         
   5  14   5         27.28        -76.02       152.05 o                         
   6  14   5        888.84        669.82       171.26 o                         
   7  14   5        174.19        188.30       165.67 o                         
  -6  15   5        316.81        368.80       155.84 o                         
  -5  15   5       4915.59       4736.78       259.87 o                         
  -4  15   5        490.66        770.41       174.44 o                         
  -3  15   5        421.98        377.65       155.40 o                         
  -2  15   5       1132.39       1032.99       175.45 o                         
  -1  15   5       6234.67       6008.48       306.35 o                         
   0  15   5       1000.44        697.38       164.77 o                         
   1  15   5       3502.36       3568.64       228.79 o                         
   2  15   5        130.03        242.62       135.22 o                         
   3  15   5       1677.89       1567.60       182.96 o                         
   4  15   5          9.83        -64.40       165.23 o                         
   5  15   5       8258.49       7751.72       407.50 o                         
   6  15   5         21.95         60.47       167.54 o                         
  -4  16   5       2288.69       1911.97       223.97 o                         
  -3  16   5       2236.49       2112.34       270.75 o                         
  -2  16   5       1823.63       1482.42       206.45 o                         
  -1  16   5        199.54        119.37       161.31 o                         
   0  16   5        868.23        620.20       178.39 o                         
   1  16   5       1664.12       1441.32       189.23 o                         
   2  16   5       4300.47       4760.70       281.56 o                         
   3  16   5       1047.75       1192.37       203.02 o                         
 -14   0   6       6924.32       6714.24       382.59 o                         
 -12   0   6      18890.67      18815.30       538.87 o                         
 -10   0   6       3877.08       3439.61       184.48 o                         
  -8   0   6      72511.01      70268.32      1175.27 o                         
  -6   0   6       3446.83       3529.72       137.42 o                         
  -4   0   6      70001.09      71148.98      1133.82 o                         
  -2   0   6      24660.26      24455.42       279.73 o                         
   0   0   6      51542.32      53034.36       674.83 o                         
   2   0   6        965.33        934.97       104.50 o                         
   4   0   6      29164.98      30606.41       628.88 o                         
   6   0   6        249.38        162.54       116.16 o                         
   8   0   6      21278.85      22196.91      1036.97 o                         
  10   0   6       5940.45       6283.83       369.57 o                         
  12   0   6      21919.26      24914.70      1000.03 o                         
  14   0   6       2989.33       3834.03      1119.51 o                         
 -14   1   6       2662.72       2229.05       178.61 o                         
 -13   1   6          7.00        -52.28       104.55 o                         
 -12   1   6         67.09        -42.84        85.68 o                         
 -11   1   6      16508.56      16449.65       330.79 o                         
 -10   1   6       7328.92       7039.79       224.58 o                         
  -9   1   6       4254.47       4304.73       143.86 o                         
  -8   1   6      23864.94      23064.94       343.35 o                         
  -7   1   6      42735.40      42460.73       552.35 o                         
  -6   1   6       1018.70       1082.73        62.82 o                         
  -5   1   6      28565.78      29239.77       329.15 o                         
  -4   1   6      69195.59      69079.43       747.88 o                         
  -3   1   6      70798.59      72388.95       687.70 o                         
  -2   1   6      46197.43      47238.39       392.07 o                         
  -1   1   6      48236.07      49099.15       387.29 o                         
   0   1   6      31482.78      31987.65       311.28 o                         
   1   1   6      28013.37      28351.63       317.69 o                         
   2   1   6     104731.89     102381.91      1185.19 o                         
   3   1   6      53352.35      54460.73       784.94 o                         
   4   1   6         94.79        110.94        54.19 o                         
   5   1   6      13538.49      13571.61       289.57 o                         
   6   1   6      34667.04      35520.83       740.51 o                         
   7   1   6      36071.45      38989.18       815.69 o                         
   8   1   6      15429.04      15875.97       646.59 o                         
   9   1   6       6782.90       7475.79       271.46 o                         
  10   1   6       2556.92       2566.31       183.21 o                         
  11   1   6      15402.66      17454.75       578.83 o                         
  12   1   6       9232.20      10932.44       436.20 o                         
  13   1   6          6.37        162.78       165.98 o                         
  14   1   6         51.93         15.57       172.67 o                         
 -14   2   6        440.39        103.16       128.60 o                         
 -13   2   6        462.05        290.63       118.25 o                         
 -12   2   6        237.09        158.29        96.67 o                         
 -11   2   6       7008.62       6630.99       219.30 o                         
 -10   2   6       7778.78       7388.98       187.33 o                         
  -9   2   6       2268.77       2260.28        98.36 o                         
  -8   2   6       2301.36       2236.61        97.40 o                         
  -7   2   6      19254.04      18339.56       287.59 o                         
  -6   2   6      30877.79      30737.18       371.88 o                         
  -5   2   6      61720.59      61633.79       719.75 o                         
  -4   2   6      76927.55      75958.69       824.70 o                         
  -3   2   6      12039.40      12156.93       154.12 o                         
  -2   2   6      18078.46      17766.66       163.69 o                         
  -1   2   6     190793.14     189086.28      1536.72 o                         
   0   2   6     262398.56     252754.00      2239.03 o                         
   1   2   6      12130.83      12155.66       151.00 o                         
   2   2   6        354.37        371.21        30.77 o                         
   3   2   6      67578.02      67312.05       881.47 o                         
   4   2   6     187422.95     181560.81      2605.71 o                         
   5   2   6      93414.55      92530.98      1726.94 o                         
   6   2   6      32992.07      32219.49      1055.35 o                         
   7   2   6       1776.91       1605.32       182.00 o                         
   8   2   6      55674.02      56780.82      1049.56 o                         
   9   2   6      39595.35      41308.96      1209.55 o                         
  10   2   6      36114.43      39039.63       772.79 o                         
  11   2   6       2193.52       2422.71       207.71 o                         
  12   2   6       5277.92       5969.35       355.33 o                         
  13   2   6       5776.06       6414.63       350.67 o                         
  14   2   6      11008.70      12410.45       541.87 o                         
 -14   3   6        244.98        278.91       145.07 o                         
 -13   3   6        107.94          6.97       108.21 o                         
 -12   3   6       6520.20       6164.66       220.77 o                         
 -11   3   6        407.59        402.87        92.99 o                         
 -10   3   6       4309.54       4183.57       152.11 o                         
  -9   3   6       5971.14       5833.68       150.07 o                         
  -8   3   6       3994.94       4115.69       113.13 o                         
  -7   3   6      22284.47      22478.25       296.66 o                         
  -6   3   6      22637.29      22959.03       292.58 o                         
  -5   3   6       7491.14       7625.65       154.14 o                         
  -4   3   6       2780.81       2871.97        74.12 o                         
  -3   3   6     138094.34     133602.88      1297.71 o                         
  -2   3   6      27866.14      27998.28       256.65 o                         
  -1   3   6      17243.14      17228.95       168.50 o                         
   0   3   6       1483.73       1605.76        41.71 o                         
   1   3   6     155496.55     150500.91      1452.11 o                         
   2   3   6      61947.83      62222.40       852.08 o                         
   3   3   6     180606.80     180641.94      2096.78 o                         
   4   3   6       2777.72       2883.21       145.86 o                         
   5   3   6      23588.01      23438.65       495.52 o                         
   6   3   6      33742.39      32969.37       726.17 o                         
   7   3   6     110902.73     109551.78      1848.80 o                         
   8   3   6       1559.54       1678.53       139.49 o                         
   9   3   6       2635.14       3846.55       452.92 o                         
  10   3   6      14905.28      16160.36       429.74 o                         
  11   3   6      23998.67      27456.55       599.29 o                         
  12   3   6       3165.12       3255.78       229.41 o                         
  13   3   6       4449.11       5443.18       414.30 o                         
  14   3   6       3209.02       3543.49       389.84 o                         
 -14   4   6        143.45        126.70       148.59 o                         
 -13   4   6      11327.03      10848.67       326.42 o                         
 -12   4   6       1745.38       1687.15       177.94 o                         
 -11   4   6        718.56        592.22        98.76 o                         
 -10   4   6        449.43        310.07        82.26 o                         
  -9   4   6      26099.51      25168.04       364.79 o                         
  -8   4   6       8049.51       7794.91       157.92 o                         
  -7   4   6      10374.43      10046.15       183.37 o                         
  -6   4   6        161.85        238.45        35.60 o                         
  -5   4   6      14457.88      13602.96       185.22 o                         
  -4   4   6      15295.01      15770.72       215.37 o                         
  -3   4   6      37995.25      38021.36       373.10 o                         
  -2   4   6       3394.14       3676.06        57.95 o                         
  -1   4   6       8398.20       8817.68       102.35 o                         
   0   4   6      23465.77      23514.04       240.17 o                         
   1   4   6       8666.42       8879.34       114.49 o                         
   2   4   6       3599.27       3734.19        85.71 o                         
   3   4   6       1153.81       1139.62        63.99 o                         
   4   4   6      23381.45      23079.46       404.82 o                         
   5   4   6       1969.38       2166.21       170.79 o                         
   6   4   6      11509.84      11681.11       344.28 o                         
   7   4   6       9151.52       9725.34       301.77 o                         
   8   4   6      10284.03      10932.99       336.80 o                         
   9   4   6       4943.44       5288.63       294.07 o                         
  10   4   6       7825.66       7905.08       311.16 o                         
  11   4   6       4737.94       5776.86       324.58 o                         
  12   4   6        698.29        906.04       222.30 o                         
  13   4   6      10020.22      11848.35       645.62 o                         
  14   4   6       2697.23       2807.81       518.48 o                         
 -14   5   6       1768.03       1363.87       247.55 o                         
 -13   5   6       2734.17       2856.48       196.52 o                         
 -12   5   6       4152.26       4297.15       205.12 o                         
 -11   5   6       3637.04       3192.74       172.62 o                         
 -10   5   6      13179.20      12654.31       276.63 o                         
  -9   5   6      22780.10      23025.95       371.42 o                         
  -8   5   6       3753.55       3845.25       117.01 o                         
  -7   5   6         51.48        123.93        44.28 o                         
  -6   5   6      32896.16      33052.59       404.87 o                         
  -5   5   6      39081.35      37581.38       442.27 o                         
  -4   5   6       2379.97       2566.59        92.91 o                         
  -3   5   6       8730.24       8536.25       117.30 o                         
  -2   5   6      30989.04      30031.71       293.03 o                         
  -1   5   6      34645.01      34704.03       332.39 o                         
   0   5   6        334.13        327.03        25.77 o                         
   1   5   6      37720.77      38247.93       395.81 o                         
   2   5   6      40141.64      39825.46       467.68 o                         
   3   5   6       6531.38       7074.11       114.73 o                         
   4   5   6       2034.34       2018.40       104.06 o                         
   5   5   6      11995.80      11439.24       255.03 o                         
   6   5   6      37805.81      38195.49       656.16 o                         
   7   5   6       1480.71       1567.08       142.09 o                         
   8   5   6       1849.95       2082.86       155.49 o                         
   9   5   6         98.22        100.42       119.57 o                         
  10   5   6      18619.85      18646.72       739.19 o                         
  11   5   6        321.95        522.05       209.47 o                         
  12   5   6       2641.25       3059.62       307.05 o                         
  13   5   6        929.98       1382.99       263.22 o                         
 -13   6   6        832.89        631.77       144.88 o                         
 -12   6   6      14261.69      14039.18       389.18 o                         
 -11   6   6       2022.83       1793.05       152.58 o                         
 -10   6   6       3830.24       3530.95       179.05 o                         
  -9   6   6       5328.17       5086.55       186.30 o                         
  -8   6   6      18921.39      18942.63       310.98 o                         
  -7   6   6        502.73        679.95        56.25 o                         
  -6   6   6      42729.60      42261.48       529.48 o                         
  -5   6   6      32450.29      31908.09       391.52 o                         
  -4   6   6        225.21        193.32        36.65 o                         
  -3   6   6       2508.30       2408.26        69.15 o                         
  -2   6   6      60974.61      59763.38       587.30 o                         
  -1   6   6      61404.57      59109.33       626.96 o                         
   0   6   6      17891.07      17706.12       283.68 o                         
   1   6   6      36533.08      35945.79       392.96 o                         
   2   6   6       5016.84       4591.05        90.92 o                         
   3   6   6      53828.96      53668.56       620.72 o                         
   4   6   6      29257.33      28446.16       358.96 o                         
   5   6   6      74349.98      75492.02      1115.33 o                         
   6   6   6        366.67        354.06        58.19 o                         
   7   6   6       5055.43       5289.23       168.99 o                         
   8   6   6       6496.76       6782.50       214.83 o                         
   9   6   6      48079.52      48301.21      1613.52 o                         
  10   6   6       1527.56       1460.63       304.14 o                         
  11   6   6        822.27        621.85       213.90 o                         
  12   6   6        120.45        251.55       208.21 o                         
  13   6   6      10336.46      11311.17       644.80 o                         
 -13   7   6       3311.50       3089.02       314.54 o                         
 -12   7   6        258.22        327.94       138.59 o                         
 -11   7   6       1082.20        765.51       146.78 o                         
 -10   7   6         45.84        -10.68       104.04 o                         
  -9   7   6       7024.24       7385.44       244.63 o                         
  -8   7   6      22841.78      22491.83       423.10 o                         
  -7   7   6       6194.01       6223.10       174.08 o                         
  -6   7   6       5608.76       5582.95       128.80 o                         
  -5   7   6       6829.32       6719.56       127.95 o                         
  -4   7   6      40434.88      40944.27       487.63 o                         
  -3   7   6      11199.90      11413.41       159.94 o                         
  -2   7   6      91836.13      89372.73       925.13 o                         
  -1   7   6       1072.66       1029.82        47.81 o                         
   0   7   6       5400.23       5494.33        95.27 o                         
   1   7   6      11511.71      11365.92       164.39 o                         
   2   7   6     139236.64     131470.17      1457.37 o                         
   3   7   6         31.22         64.98        42.30 o                         
   4   7   6      12283.26      12305.54       228.84 o                         
   5   7   6       5119.05       4984.40       142.31 o                         
   6   7   6      60832.65      59085.77       939.58 o                         
   7   7   6       2291.02       2111.02       164.18 o                         
   8   7   6      28472.04      28669.65       750.80 o                         
   9   7   6       3135.77       3006.67       266.54 o                         
  10   7   6       7688.16       7451.58       611.94 o                         
  11   7   6       1470.79       1576.17       263.85 o                         
  12   7   6      16299.08      16645.06       683.71 o                         
  13   7   6        225.61        453.17       280.44 o                         
 -13   8   6        894.63        790.29       237.87 o                         
 -12   8   6       1092.61        978.79       181.08 o                         
 -11   8   6         63.61         87.33       139.96 o                         
 -10   8   6       2874.76       2779.45       213.26 o                         
  -9   8   6       3355.89       3561.03       186.44 o                         
  -8   8   6       4614.51       4567.39       191.01 o                         
  -7   8   6       2375.16       2479.21       112.74 o                         
  -6   8   6        125.99        112.28        53.35 o                         
  -5   8   6      16304.75      16383.64       241.93 o                         
  -4   8   6        572.52        577.55        57.57 o                         
  -3   8   6      12391.75      12642.49       196.45 o                         
  -2   8   6       1037.88       1127.23        59.30 o                         
  -1   8   6      23727.91      23524.04       283.77 o                         
   0   8   6          4.44         51.35        29.30 o                         
   1   8   6      32496.55      33302.71       442.13 o                         
   2   8   6       2120.69       2118.27        90.09 o                         
   3   8   6       8382.68       8224.24       258.46 o                         
   4   8   6       1293.16       1454.62       115.38 o                         
   5   8   6      34531.90      34247.81       564.69 o                         
   6   8   6       6593.84       6620.36       274.36 o                         
   7   8   6          5.29        -48.19        96.38 o                         
   8   8   6       2318.58       2249.26       225.84 o                         
   9   8   6      18067.68      17877.41       604.93 o                         
  10   8   6       1066.42       1433.59       201.82 o                         
  11   8   6       1129.87       1182.93       230.85 o                         
  12   8   6       4872.14       4585.03       395.95 o                         
 -12   9   6         56.79        -73.40       146.80 o                         
 -11   9   6       4912.22       4427.00       250.73 o                         
 -10   9   6      18741.05      19022.71       475.45 o                         
  -9   9   6         12.63        -42.89        97.08 o                         
  -8   9   6       5358.85       5191.60       204.02 o                         
  -7   9   6       6598.80       6864.68       212.61 o                         
  -6   9   6      21428.66      21395.91       366.45 o                         
  -5   9   6       1749.27       1585.19        89.20 o                         
  -4   9   6      20959.22      21437.45       326.56 o                         
  -3   9   6       5984.26       6121.24       121.90 o                         
  -2   9   6       2157.93       2167.61        84.73 o                         
  -1   9   6       1118.77       1207.67        60.91 o                         
   0   9   6      14873.06      15028.34       205.62 o                         
   1   9   6       3466.76       3451.27        99.47 o                         
   2   9   6         73.82        103.41        48.94 o                         
   3   9   6        188.39        232.83        70.79 o                         
   4   9   6       5138.26       5099.22       190.37 o                         
   5   9   6       4035.23       4393.27       198.34 o                         
   6   9   6        310.94        204.80       103.88 o                         
   7   9   6        638.83        437.78       173.75 o                         
   8   9   6        584.69        556.75       172.43 o                         
   9   9   6       4351.72       4408.74       273.24 o                         
  10   9   6        525.34        657.36       180.13 o                         
  11   9   6       1446.83       1214.18       244.45 o                         
  12   9   6        304.19        341.21       235.70 o                         
 -11  10   6      11769.00      11337.46       374.73 o                         
 -10  10   6       2776.45       2888.29       218.43 o                         
  -9  10   6       1502.91       1553.16       156.43 o                         
  -8  10   6         98.05        137.67        89.84 o                         
  -7  10   6      33851.27      34345.54       545.97 o                         
  -6  10   6      13624.91      13953.79       280.29 o                         
  -5  10   6       1775.57       1776.71        97.63 o                         
  -4  10   6       8212.89       8326.83       179.40 o                         
  -3  10   6      38494.44      39340.73       570.11 o                         
  -2  10   6      10999.59      11206.97       321.60 o                         
  -1  10   6      15293.76      15437.77       254.91 o                         
   0  10   6      28035.99      28253.75       397.20 o                         
   1  10   6      13214.17      13180.17       296.96 o                         
   2  10   6         51.10         60.82        64.58 o                         
   3  10   6      14975.15      15348.24       293.42 o                         
   4  10   6      23746.53      23425.77       498.60 o                         
   5  10   6         51.07        -46.48        92.96 o                         
   6  10   6       3751.65       3738.94       200.24 o                         
   7  10   6       3349.64       3086.74       321.86 o                         
   8  10   6       9835.32       9858.81       390.30 o                         
   9  10   6        398.38        288.97       157.32 o                         
  10  10   6       3516.21       3315.14       265.47 o                         
  11  10   6         27.29         61.64       193.29 o                         
 -11  11   6         32.65        -92.47       184.93 o                         
 -10  11   6       5002.14       5012.15       286.44 o                         
  -9  11   6       3614.54       4134.60       250.40 o                         
  -8  11   6       6010.09       6367.83       286.15 o                         
  -7  11   6       5854.54       5897.47       293.09 o                         
  -6  11   6       4263.91       4586.32       200.42 o                         
  -5  11   6       2152.28       2623.51       214.94 o                         
  -4  11   6      12797.68      13483.72       298.20 o                         
  -3  11   6      27448.01      27970.02       497.29 o                         
  -2  11   6        786.94        884.14        80.21 o                         
  -1  11   6       1663.77       1898.04        95.80 o                         
   0  11   6      12640.96      13247.98       283.06 o                         
   1  11   6      41979.69      41708.32       656.53 o                         
   2  11   6        440.45        597.44       111.52 o                         
   3  11   6      22105.14      21979.22       432.26 o                         
   4  11   6       8366.04       8905.48       508.20 o                         
   5  11   6      14266.99      14113.70       369.94 o                         
   6  11   6        568.74        610.59       131.10 o                         
   7  11   6      25154.20      23790.28       935.62 o                         
   8  11   6       1590.14       1682.27       198.48 o                         
   9  11   6        141.23         86.95       157.25 o                         
  10  11   6        620.77        428.02       188.34 o                         
 -10  12   6        812.02        613.64       214.27 o                         
  -9  12   6       1073.75        971.15       172.13 o                         
  -8  12   6        628.20        576.37       144.84 o                         
  -7  12   6       1029.75        802.45       213.94 o                         
  -6  12   6       4389.18       3976.67       193.06 o                         
  -5  12   6        478.09        351.32       102.25 o                         
  -4  12   6       9357.58       9789.90       244.97 o                         
  -3  12   6       2064.32       2146.69       120.83 o                         
  -2  12   6       3824.98       3856.92       183.21 o                         
  -1  12   6        139.28        192.45        82.57 o                         
   0  12   6      19513.57      19538.44       379.59 o                         
   1  12   6       6767.43       6948.60       246.11 o                         
   2  12   6        899.24        806.33       135.86 o                         
   3  12   6         26.42         30.22       116.86 o                         
   4  12   6      14715.89      13863.73       426.64 o                         
   5  12   6       7381.44       7254.79       286.31 o                         
   6  12   6       7055.13       6793.29       491.12 o                         
   7  12   6       3616.36       3386.71       288.81 o                         
   8  12   6       4544.50       4394.47       269.37 o                         
   9  12   6       1860.91       2138.27       225.88 o                         
  -9  13   6       3940.89       4085.92       272.84 o                         
  -8  13   6        772.40        971.36       166.94 o                         
  -7  13   6       1728.59       1908.28       210.27 o                         
  -6  13   6          7.62         48.42       107.52 o                         
  -5  13   6      12036.48      12086.25       292.38 o                         
  -4  13   6        336.13        388.60       118.66 o                         
  -3  13   6        117.48        197.53       107.51 o                         
  -2  13   6       1243.79       1285.02       135.72 o                         
  -1  13   6      12641.12      12600.12       342.37 o                         
   0  13   6       2659.71       2740.21       182.64 o                         
   1  13   6        682.46        588.55       139.74 o                         
   2  13   6       2287.56       2035.16       169.30 o                         
   3  13   6       2416.78       2730.84       189.78 o                         
   4  13   6       5084.01       4953.49       495.74 o                         
   5  13   6        125.43        142.54       149.95 o                         
   6  13   6         41.53         26.67       151.70 o                         
   7  13   6        893.09        515.80       174.99 o                         
   8  13   6       4032.84       3553.37       268.71 o                         
  -7  14   6       3120.76       3401.46       253.89 o                         
  -6  14   6      10191.20      10718.40       372.58 o                         
  -5  14   6       1436.92       1642.00       166.65 o                         
  -4  14   6       3278.35       3207.28       205.45 o                         
  -3  14   6       2713.97       2585.07       182.66 o                         
  -2  14   6      15441.48      15561.48       449.33 o                         
  -1  14   6       4887.35       4698.83       260.84 o                         
   0  14   6         10.67          6.87       118.49 o                         
   1  14   6         22.36        -21.33       114.22 o                         
   2  14   6       6073.43       5912.03       348.12 o                         
   3  14   6       4894.43       4892.00       363.89 o                         
   4  14   6       1066.09        816.32       183.17 o                         
   5  14   6        255.91         25.94       158.99 o                         
   6  14   6        348.49        185.94       179.31 o                         
   7  14   6        669.92        906.89       200.10 o                         
  -6  15   6        660.14       1107.65       179.01 o                         
  -5  15   6       6061.02       5921.55       312.76 o                         
  -4  15   6       9291.14       9448.64       391.74 o                         
  -3  15   6        899.37        687.09       174.42 o                         
  -2  15   6       2286.73       2085.08       211.33 o                         
  -1  15   6       5143.77       5723.94       301.92 o                         
   0  15   6       5841.71       5760.79       267.45 o                         
   1  15   6       2979.10       2952.40       230.50 o                         
   2  15   6       7695.89       7531.17       319.95 o                         
   3  15   6       2715.38       2958.34       304.22 o                         
   4  15   6         59.66        -83.35       166.70 o                         
   5  15   6       2177.39       1844.60       258.64 o                         
  -3  16   6        471.59        238.71       173.03 o                         
  -2  16   6        468.58        317.78       177.70 o                         
  -1  16   6       3263.81       3175.78       260.87 o                         
   0  16   6       2044.94       1830.43       217.52 o                         
   1  16   6        165.82         83.59       177.59 o                         
   2  16   6       2556.05       2665.97       234.55 o                         
 -13   0   7        760.21        465.23       198.96 o                         
 -11   0   7       3841.97       3642.96       242.83 o                         
  -9   0   7      14397.91      14148.26       343.97 o                         
  -7   0   7          9.04        -29.08        58.17 o                         
  -5   0   7      49537.48      49332.84       747.28 o                         
  -3   0   7      30333.79      32886.44       435.34 o                         
  -1   0   7      38011.45      39566.82       487.12 o                         
   1   0   7      52354.21      52890.14       883.32 o                         
   3   0   7         59.21         22.04       101.53 o                         
   5   0   7       1574.75       1687.98       126.23 o                         
   7   0   7       1574.56       1833.36       290.35 o                         
   9   0   7      12013.82      12368.12       705.14 o                         
  11   0   7         51.97        419.82       259.80 o                         
  13   0   7       2940.39       3356.74       428.22 o                         
 -14   1   7          4.02        -58.60       117.19 o                         
 -13   1   7       5426.73       4924.48       249.62 o                         
 -12   1   7       2052.65       1777.51       143.70 o                         
 -11   1   7       5741.00       5449.41       270.04 o                         
 -10   1   7       1057.46        877.07        89.75 o                         
  -9   1   7       4758.70       4523.09       141.39 o                         
  -8   1   7       3691.30       3763.43       122.69 o                         
  -7   1   7      32460.05      32083.55       417.25 o                         
  -6   1   7       8201.42       8395.14       138.67 o                         
  -5   1   7       7874.54       8338.07       135.72 o                         
  -4   1   7        106.30        161.35        29.07 o                         
  -3   1   7      44861.61      45490.11       486.84 o                         
  -2   1   7       4968.77       5020.64        69.01 o                         
  -1   1   7      72927.67      73089.34       672.08 o                         
   0   1   7       1339.79       1582.78        51.36 o                         
   1   1   7       1963.72       2178.70        67.00 o                         
   2   1   7        423.59        556.57        61.32 o                         
   3   1   7      50592.08      50777.14      1002.97 o                         
   4   1   7        750.52        808.61        68.20 o                         
   5   1   7      42851.28      44377.50       677.76 o                         
   6   1   7        245.27        264.48        81.50 o                         
   7   1   7       1625.64       1834.15       169.14 o                         
   8   1   7       3065.54       3661.47       277.91 o                         
   9   1   7      21581.96      22615.99       572.44 o                         
  10   1   7       2316.45       2287.98       190.97 o                         
  11   1   7       1061.87       1356.78       204.26 o                         
  12   1   7       6464.22       6928.88       355.49 o                         
  13   1   7       1462.05       1527.27       215.82 o                         
  14   1   7        955.61       1137.76       219.95 o                         
 -14   2   7       2896.32       2290.36       187.42 o                         
 -13   2   7        185.38        -43.91       107.13 o                         
 -12   2   7         19.25        -46.32        92.63 o                         
 -11   2   7       4427.01       4187.05       200.12 o                         
 -10   2   7      11628.90      11106.90       249.60 o                         
  -9   2   7       2428.95       2393.49       102.80 o                         
  -8   2   7      19451.28      19121.27       272.11 o                         
  -7   2   7        695.94        827.43        54.58 o                         
  -6   2   7       2522.38       2547.51        91.81 o                         
  -5   2   7       8611.11       9174.17       158.30 o                         
  -4   2   7      43422.04      43792.12       503.98 o                         
  -3   2   7      15565.23      15592.13       216.05 o                         
  -2   2   7      14743.21      15598.68       180.77 o                         
  -1   2   7       3179.85       3018.22        66.31 o                         
   0   2   7      23778.21      23973.58       281.05 o                         
   1   2   7      40109.95      39689.23       500.85 o                         
   2   2   7      45659.23      47198.86       572.07 o                         
   3   2   7      57550.54      57857.73       893.82 o                         
   4   2   7       4366.59       4810.03       294.35 o                         
   5   2   7       9016.84       9022.12       307.73 o                         
   6   2   7      33647.42      32801.30       742.17 o                         
   7   2   7      37036.40      37308.77      1041.49 o                         
   8   2   7       3598.31       3288.09       283.47 o                         
   9   2   7        161.81        180.56       141.79 o                         
  10   2   7       5581.24       5937.83       285.45 o                         
  11   2   7       8998.48       9754.61       357.82 o                         
  12   2   7       6952.51       7805.34       372.51 o                         
  13   2   7       2717.33       3385.59       270.81 o                         
  14   2   7        165.10        476.93       247.91 o                         
 -14   3   7       2708.32       2168.94       201.86 o                         
 -13   3   7         43.60         -6.52       113.19 o                         
 -12   3   7       5367.82       4832.22       204.73 o                         
 -11   3   7        162.69        164.04        88.86 o                         
 -10   3   7          8.14          8.03        72.31 o                         
  -9   3   7        156.59         90.92        64.89 o                         
  -8   3   7       3848.09       3844.36       108.33 o                         
  -7   3   7          1.74          9.09        31.26 o                         
  -6   3   7       7143.02       6977.13       142.85 o                         
  -5   3   7         39.89         28.72        36.61 o                         
  -4   3   7       4934.71       5121.71       144.60 o                         
  -3   3   7        489.90        524.87        52.64 o                         
  -2   3   7       6155.15       5786.61        90.00 o                         
  -1   3   7        270.12        309.21        21.72 o                         
   0   3   7      24668.12      23949.62       300.22 o                         
   1   3   7        259.80        303.74        33.05 o                         
   2   3   7        246.51        303.89        32.13 o                         
   3   3   7       7365.77       7215.59       160.26 o                         
   4   3   7      32859.36      31810.80       526.11 o                         
   5   3   7       2994.09       3481.74       167.32 o                         
   6   3   7      18545.12      18332.87       485.30 o                         
   7   3   7      12684.09      12410.06       473.93 o                         
   8   3   7      17838.20      17811.37       456.24 o                         
   9   3   7       2681.58       3017.15       243.95 o                         
  10   3   7      26287.48      27748.68       601.22 o                         
  11   3   7       2547.52       2770.74       219.20 o                         
  12   3   7        110.24        229.26       159.70 o                         
  13   3   7       2359.40       2205.66       322.33 o                         
 -14   4   7       1667.78       1426.46       211.09 o                         
 -13   4   7       1999.88       1610.17       160.37 o                         
 -12   4   7       1177.93       1033.28       134.77 o                         
 -11   4   7         11.45         14.68        84.40 o                         
 -10   4   7       7217.50       6978.11       201.62 o                         
  -9   4   7       2630.28       2686.70       124.47 o                         
  -8   4   7       1805.79       1892.19        78.32 o                         
  -7   4   7        131.75        123.93        35.24 o                         
  -6   4   7       6157.09       6274.37       134.50 o                         
  -5   4   7       3017.25       2934.13        95.56 o                         
  -4   4   7       4156.61       4016.85       120.18 o                         
  -3   4   7        325.67        355.79        28.02 o                         
  -2   4   7        343.64        393.05        37.76 o                         
  -1   4   7       2625.45       2682.38        58.42 o                         
   0   4   7        187.06        324.35        31.14 o                         
   1   4   7        180.17        275.80        29.87 o                         
   2   4   7       5608.05       5760.39       111.38 o                         
   3   4   7       8959.10       8672.24       192.28 o                         
   4   4   7       2424.08       2655.92       122.92 o                         
   5   4   7       1262.06       1304.32       131.26 o                         
   6   4   7       1174.99       1212.73       135.39 o                         
   7   4   7       8145.55       8082.85       392.54 o                         
   8   4   7       4496.82       4184.47       225.91 o                         
   9   4   7       3353.30       3452.30       219.13 o                         
  10   4   7       4586.81       4598.98       254.12 o                         
  11   4   7       2778.53       2695.31       254.44 o                         
  12   4   7       1394.83       1630.62       252.42 o                         
  13   4   7       1332.17       1655.63       364.82 o                         
 -14   5   7        251.27        100.88       186.70 o                         
 -13   5   7        138.25        228.43       130.11 o                         
 -12   5   7      10652.81       9796.59       291.00 o                         
 -11   5   7        826.88        799.32       115.35 o                         
 -10   5   7       4516.16       4481.49       173.82 o                         
  -9   5   7        418.28        316.84        75.72 o                         
  -8   5   7      28188.17      27415.43       438.64 o                         
  -7   5   7       6961.54       6960.10       170.26 o                         
  -6   5   7      41109.68      41303.17       553.24 o                         
  -5   5   7         38.43         29.29        43.75 o                         
  -4   5   7       4692.83       4649.56        92.52 o                         
  -3   5   7      13214.99      13929.64       176.93 o                         
  -2   5   7      99656.14      97494.19       964.23 o                         
  -1   5   7       2390.39       2423.90        65.99 o                         
   0   5   7       4798.66       4782.65        88.43 o                         
   1   5   7       2408.20       2510.95        72.27 o                         
   2   5   7      42891.10      42464.73       501.19 o                         
   3   5   7          0.11         -9.45        30.75 o                         
   4   5   7      15161.74      15391.04       330.08 o                         
   5   5   7        186.68        203.44        76.99 o                         
   6   5   7       1407.93       1404.79       158.73 o                         
   7   5   7       2767.19       2870.14       174.93 o                         
   8   5   7       6357.61       6858.11       291.85 o                         
   9   5   7        530.02        347.21       140.69 o                         
  10   5   7         46.66        -78.36       191.10 o                         
  11   5   7       2066.83       2452.93       295.30 o                         
  12   5   7        130.83        379.86       206.25 o                         
  13   5   7       3160.28       3360.66       406.41 o                         
 -13   6   7       4694.90       4325.67       228.74 o                         
 -12   6   7       1171.80        905.30       138.63 o                         
 -11   6   7       4794.86       4447.65       199.12 o                         
 -10   6   7        277.42        183.12       104.00 o                         
  -9   6   7      31041.09      31182.13       502.79 o                         
  -8   6   7       1172.97       1196.64        94.37 o                         
  -7   6   7        880.98        902.41        71.34 o                         
  -6   6   7        268.79        341.73        59.06 o                         
  -5   6   7      83036.86      82647.38       914.01 o                         
  -4   6   7       8956.46       9378.36       147.41 o                         
  -3   6   7      32665.06      33173.43       384.35 o                         
  -2   6   7       5225.87       5133.56       106.46 o                         
  -1   6   7      27917.54      26841.19       338.44 o                         
   0   6   7       9481.61       9546.49       146.42 o                         
   1   6   7      87981.09      89202.54      1064.01 o                         
   2   6   7      23497.07      22747.96       293.93 o                         
   3   6   7        771.39        803.19        42.58 o                         
   4   6   7        255.11        235.80        45.49 o                         
   5   6   7      38410.03      37213.16       585.66 o                         
   6   6   7      21069.79      20856.57       486.18 o                         
   7   6   7       6732.90       7021.33       205.30 o                         
   8   6   7       7401.95       7927.90       699.96 o                         
   9   6   7       2437.49       2508.95       375.28 o                         
  10   6   7       4291.46       3898.53       564.78 o                         
  11   6   7       2330.59       2399.80       300.31 o                         
  12   6   7       6188.08       6407.75       474.17 o                         
  13   6   7          1.21         29.69       311.82 o                         
 -13   7   7       3057.51       3081.42       320.43 o                         
 -12   7   7       2698.12       3335.38       214.85 o                         
 -11   7   7        641.20        567.76       127.16 o                         
 -10   7   7       4210.46       4077.82       199.88 o                         
  -9   7   7       4376.50       4073.56       203.03 o                         
  -8   7   7       4352.77       3990.71       158.38 o                         
  -7   7   7       2823.02       3041.96       123.31 o                         
  -6   7   7      12423.86      12580.06       218.35 o                         
  -5   7   7       7546.49       7484.84       259.15 o                         
  -4   7   7        324.01        384.72        57.33 o                         
  -3   7   7        640.17        725.55        54.17 o                         
  -2   7   7      27783.22      28059.84       361.48 o                         
  -1   7   7      47658.62      47475.23       565.13 o                         
   0   7   7        300.63        344.41        37.67 o                         
   1   7   7      19766.71      19830.98       302.41 o                         
   2   7   7      24275.94      24108.86       332.02 o                         
   3   7   7      17072.38      16675.23       239.12 o                         
   4   7   7        931.58        849.86        66.43 o                         
   5   7   7      48323.02      48184.27       751.36 o                         
   6   7   7       9336.57       8883.67       261.53 o                         
   7   7   7        263.76         99.08       110.47 o                         
   8   7   7       2701.71       2639.92       202.68 o                         
   9   7   7      23157.61      21973.48       713.52 o                         
  10   7   7       1297.25       1435.98       221.61 o                         
  11   7   7       4276.95       4069.77       361.79 o                         
  12   7   7       3296.41       3454.68       331.28 o                         
 -12   8   7        759.55        761.01       168.28 o                         
 -11   8   7        976.53        666.57       152.18 o                         
 -10   8   7        773.13        522.08       126.40 o                         
  -9   8   7         54.24         -7.59        89.97 o                         
  -8   8   7        306.97        197.22        85.62 o                         
  -7   8   7        446.09        408.39        80.90 o                         
  -6   8   7       1241.94       1241.21        84.69 o                         
  -5   8   7        563.94        674.21        64.87 o                         
  -4   8   7       1470.04       1610.12       103.72 o                         
  -3   8   7       2181.29       2202.43        89.05 o                         
  -2   8   7       3528.96       3980.88       236.73 o                         
  -1   8   7       6322.04       6642.07       126.75 o                         
   0   8   7       6442.31       6522.02       117.97 o                         
   1   8   7        964.39       1062.40        60.22 o                         
   2   8   7      10626.41      10696.39       208.58 o                         
   3   8   7      19049.75      18901.98       305.80 o                         
   4   8   7       9071.84       8753.46       218.36 o                         
   5   8   7       8579.15       8381.07       271.45 o                         
   6   8   7       6775.47       6743.63       277.63 o                         
   7   8   7       5902.44       5914.98       300.45 o                         
   8   8   7       8811.78       8982.15       437.42 o                         
   9   8   7      13675.08      12688.38       484.51 o                         
  10   8   7        424.63        257.43       158.90 o                         
  11   8   7         27.38        -15.67       196.47 o                         
  12   8   7       4386.65       5174.53       426.44 o                         
 -12   9   7          0.55        -42.93       162.34 o                         
 -11   9   7       9562.72       9550.93       323.86 o                         
 -10   9   7        405.97        326.98       115.55 o                         
  -9   9   7        876.24        866.86       116.88 o                         
  -8   9   7          4.31        106.49        82.88 o                         
  -7   9   7      31825.90      33080.57       526.05 o                         
  -6   9   7        510.39        584.23        81.48 o                         
  -5   9   7       3937.52       3926.02       131.46 o                         
  -4   9   7        487.82        481.26        63.80 o                         
  -3   9   7      35617.68      36495.99       469.38 o                         
  -2   9   7        212.37        344.96        52.01 o                         
  -1   9   7      22002.52      21992.96       302.95 o                         
   0   9   7       1355.54       1456.01        65.48 o                         
   1   9   7       5183.22       5183.52       138.17 o                         
   2   9   7       1442.00       1476.83        94.82 o                         
   3   9   7      20585.52      20582.93       366.30 o                         
   4   9   7       1511.89       1404.80       126.56 o                         
   5   9   7         35.10         35.38        87.78 o                         
   6   9   7       3975.01       4015.05       202.59 o                         
   7   9   7       5513.27       5587.59       247.95 o                         
   8   9   7        650.68        441.11       159.30 o                         
   9   9   7         83.58        -77.77       155.53 o                         
  10   9   7       2894.15       2652.56       247.31 o                         
  11   9   7        495.52        340.95       214.04 o                         
 -11  10   7        416.94        514.27       165.08 o                         
 -10  10   7      15193.37      15596.80       515.12 o                         
  -9  10   7       2500.98       2678.90       180.02 o                         
  -8  10   7      16254.56      16800.85       379.29 o                         
  -7  10   7         47.47         39.28        83.76 o                         
  -6  10   7      14414.70      15232.62       295.91 o                         
  -5  10   7       3572.95       3883.25       137.30 o                         
  -4  10   7      62103.81      63255.12       814.02 o                         
  -3  10   7       5126.77       5323.44       152.16 o                         
  -2  10   7        710.47        812.20        73.36 o                         
  -1  10   7       1304.64       1645.55       103.98 o                         
   0  10   7      69524.22      70322.66       880.14 o                         
   1  10   7      12422.11      12526.57       268.19 o                         
   2  10   7       7637.85       7897.18       248.23 o                         
   3  10   7       1117.65       1258.87       111.48 o                         
   4  10   7      19362.17      19648.08       429.16 o                         
   5  10   7       9957.18       9297.42       284.29 o                         
   6  10   7       9840.42      10041.26       306.14 o                         
   7  10   7       2661.67       2508.17       211.06 o                         
   8  10   7        316.79        313.14       157.61 o                         
   9  10   7        878.78        755.05       176.53 o                         
  10  10   7       2386.31       2828.93       253.19 o                         
  11  10   7       2392.95       2285.96       695.68 o                         
 -10  11   7        122.40        241.34       159.65 o                         
  -9  11   7          6.94        -61.95       123.90 o                         
  -8  11   7       4540.29       4620.38       241.83 o                         
  -7  11   7      18086.52      18454.88       520.41 o                         
  -6  11   7       7145.81       7559.67       243.52 o                         
  -5  11   7       3203.49       3613.39       167.79 o                         
  -4  11   7        117.46        254.85        82.72 o                         
  -3  11   7      18807.40      19676.49       348.50 o                         
  -2  11   7      15317.74      15801.46       275.95 o                         
  -1  11   7      13293.09      13555.31       294.38 o                         
   0  11   7      10613.71      10485.92       246.46 o                         
   1  11   7       9547.41       9988.00       242.29 o                         
   2  11   7       3537.09       3379.64       174.37 o                         
   3  11   7      15437.75      16189.43       643.14 o                         
   4  11   7      17556.15      17899.89       419.86 o                         
   5  11   7       1536.57       1520.25       151.53 o                         
   6  11   7       3851.20       3594.83       215.40 o                         
   7  11   7      13463.29      13610.73       445.38 o                         
   8  11   7       9050.67       9070.80       398.61 o                         
   9  11   7        161.06         87.90       157.89 o                         
  10  11   7       4534.59       4876.05       315.55 o                         
  -9  12   7        256.69        258.18       150.91 o                         
  -8  12   7       3590.30       3379.93       321.41 o                         
  -7  12   7        152.72        192.74       121.53 o                         
  -6  12   7        782.64        810.16       124.51 o                         
  -5  12   7        199.72        313.24        98.57 o                         
  -4  12   7       4220.63       4469.65       244.84 o                         
  -3  12   7       1598.89       1727.36       142.29 o                         
  -2  12   7       1939.11       2216.26       193.75 o                         
  -1  12   7       1422.03       1331.36       114.82 o                         
   0  12   7      10469.61      10986.38       279.43 o                         
   1  12   7       2405.46       2528.45       165.24 o                         
   2  12   7       3268.73       3467.34       200.80 o                         
   3  12   7       5575.87       5550.00       276.69 o                         
   4  12   7      17887.36      17901.64       482.21 o                         
   5  12   7        522.48        643.44       138.49 o                         
   6  12   7        653.18        551.50       164.52 o                         
   7  12   7       3743.22       3763.52       273.39 o                         
   8  12   7      12206.87      11307.39       527.41 o                         
   9  12   7        782.98        628.62       191.82 o                         
  -8  13   7       3231.35       3026.33       217.72 o                         
  -7  13   7       2038.26       1962.73       229.52 o                         
  -6  13   7       6679.79       6964.41       253.72 o                         
  -5  13   7          4.44        -53.64       107.28 o                         
  -4  13   7       1537.07       1346.33       145.24 o                         
  -3  13   7       5350.25       4929.86       270.09 o                         
  -2  13   7      11275.06      11323.61       375.38 o                         
  -1  13   7         51.29        146.26       112.39 o                         
   0  13   7         25.95        107.42       108.49 o                         
   1  13   7       8980.31       8847.43       313.36 o                         
   2  13   7       9739.22       9152.03       304.44 o                         
   3  13   7       2302.76       2672.56       222.71 o                         
   4  13   7        407.01        237.73       147.39 o                         
   5  13   7       7964.72       7360.18       350.46 o                         
   6  13   7       2116.90       2054.00       229.76 o                         
   7  13   7       6372.26       6857.53       364.54 o                         
   8  13   7        163.24        438.58       179.62 o                         
  -7  14   7         20.37        165.27       179.63 o                         
  -6  14   7       2004.84       2044.28       258.37 o                         
  -5  14   7      18562.87      19912.97       481.77 o                         
  -4  14   7       8442.44       8408.80       384.26 o                         
  -3  14   7       7310.98       7308.07       469.31 o                         
  -2  14   7         28.12        131.11       138.78 o                         
  -1  14   7       8508.57       8979.23       363.58 o                         
   0  14   7       9486.32       9817.52       328.29 o                         
   1  14   7      14476.80      14583.91       410.44 o                         
   2  14   7        668.01        619.62       161.38 o                         
   3  14   7        191.50         58.34       150.57 o                         
   4  14   7       4105.06       4454.01       291.38 o                         
   5  14   7       6741.94       6795.26       356.61 o                         
   6  14   7       2262.59       2492.63       259.68 o                         
  -5  15   7       1716.57       1657.93       192.67 o                         
  -4  15   7       2051.28       1725.97       211.55 o                         
  -3  15   7       6125.60       6207.53       354.34 o                         
  -2  15   7      11948.02      13014.87       597.18 o                         
  -1  15   7      10058.21      10006.07       393.24 o                         
   0  15   7        108.09         22.04       135.88 o                         
   1  15   7        332.89        291.63       145.77 o                         
   2  15   7      11254.91      11484.98       369.95 o                         
   3  15   7       9530.43       9705.21       426.71 o                         
   4  15   7        819.98        525.21       197.25 o                         
   5  15   7       1194.41       1337.98       236.40 o                         
  -2  16   7         18.06        175.83       214.69 o                         
  -1  16   7       4437.62       3948.31       479.91 o                         
   0  16   7       2577.53       2304.83       302.94 o                         
   1  16   7        777.99       1013.40       181.77 o                         
 -14   0   8       1248.14       1133.93       264.16 o                         
 -12   0   8        931.81       1014.20       178.48 o                         
 -10   0   8      10728.52      10410.16       433.02 o                         
  -8   0   8       2674.43       2743.01       152.35 o                         
  -6   0   8      85732.87      85675.07      1263.36 o                         
  -4   0   8       4503.33       4456.99       118.95 o                         
  -2   0   8     154958.48     155097.67      2199.15 o                         
   0   0   8     162915.27     164966.05      2339.50 o                         
   2   0   8      42431.73      44822.39      1355.94 o                         
   4   0   8     115973.57     113640.03      4271.48 o                         
   6   0   8      14304.27      15586.41       459.17 o                         
   8   0   8      13392.97      14233.83       746.62 o                         
  10   0   8      18709.10      19973.75       871.08 o                         
  12   0   8        627.73        683.52       290.32 o                         
 -14   1   8       2464.09       1939.79       211.47 o                         
 -13   1   8       2261.15       2219.19       169.22 o                         
 -12   1   8       3808.27       3492.05       178.06 o                         
 -11   1   8       5885.11       5798.25       205.17 o                         
 -10   1   8      18985.85      18291.64       344.09 o                         
  -9   1   8       5852.66       5796.45       159.24 o                         
  -8   1   8       1212.18       1223.89        81.04 o                         
  -7   1   8      19919.28      19906.78       270.39 o                         
  -6   1   8      36724.77      35939.72       456.32 o                         
  -5   1   8        375.73        430.21        43.18 o                         
  -4   1   8      40164.41      40418.57       447.02 o                         
  -3   1   8      43377.53      43988.91       437.06 o                         
  -2   1   8         55.36         94.64        18.99 o                         
  -1   1   8       7108.36       7183.48       111.60 o                         
   0   1   8      65530.51      67549.10       740.86 o                         
   1   1   8      22183.15      21968.82       300.28 o                         
   2   1   8      48177.59      49061.78       780.50 o                         
   3   1   8      37365.25      37204.00       926.32 o                         
   4   1   8       1348.60       1447.41       120.55 o                         
   5   1   8      10254.67      10695.93       222.80 o                         
   6   1   8      39886.25      41800.75       799.93 o                         
   7   1   8      18947.29      19842.77       502.72 o                         
   8   1   8       4183.78       4575.36       257.58 o                         
   9   1   8          3.54          0.75       184.16 o                         
  10   1   8        906.23       1120.51       264.45 o                         
  11   1   8       3231.27       3513.33       333.73 o                         
  12   1   8       4671.11       5210.57       345.77 o                         
  13   1   8       1049.46       1217.07       213.91 o                         
 -14   2   8       7551.07       7237.02       345.67 o                         
 -13   2   8      11598.06      11000.44       306.34 o                         
 -12   2   8       7195.15       7042.74       244.86 o                         
 -11   2   8       1773.87       1698.75       130.56 o                         
 -10   2   8       6864.91       7009.19       198.65 o                         
  -9   2   8      12628.46      12156.48       226.44 o                         
  -8   2   8      32301.71      30654.61       390.79 o                         
  -7   2   8      19301.79      18574.78       278.97 o                         
  -6   2   8       1247.86       1279.46        71.83 o                         
  -5   2   8       2918.01       3175.96        92.89 o                         
  -4   2   8      37055.87      37555.79       465.20 o                         
  -3   2   8      33202.97      32577.11       405.72 o                         
  -2   2   8       6586.25       6938.37       102.01 o                         
  -1   2   8      29912.33      31835.66       382.44 o                         
   0   2   8       9061.04       9217.60       151.13 o                         
   1   2   8       7579.31       7808.12       136.06 o                         
   2   2   8       5707.17       5854.30       115.09 o                         
   3   2   8      13318.95      13437.30       231.06 o                         
   4   2   8       2301.72       2322.01        83.67 o                         
   5   2   8        483.56        649.74        88.97 o                         
   6   2   8       1660.12       1709.00       314.82 o                         
   7   2   8        517.51        485.18       208.27 o                         
   8   2   8       1355.06       1269.11       209.51 o                         
   9   2   8       6426.82       6432.55       393.70 o                         
  10   2   8       4677.92       5490.23       366.40 o                         
  11   2   8          5.15         39.68       186.00 o                         
  12   2   8        356.53        405.30       217.47 o                         
  13   2   8        529.22        462.47       217.54 o                         
 -14   3   8        118.74        -86.33       172.66 o                         
 -13   3   8        726.23        715.96       135.09 o                         
 -12   3   8       1149.04       1081.63       132.73 o                         
 -11   3   8      19247.72      18492.71       360.06 o                         
 -10   3   8       3329.19       3272.27       147.45 o                         
  -9   3   8       6577.41       6474.42       181.94 o                         
  -8   3   8       2348.38       2440.42       108.44 o                         
  -7   3   8       9650.94       9518.36       183.49 o                         
  -6   3   8      14681.55      14270.74       253.02 o                         
  -5   3   8      34683.21      35391.73       475.18 o                         
  -4   3   8       3329.92       3345.49       118.35 o                         
  -3   3   8        277.22        467.72        55.25 o                         
  -2   3   8      14586.16      15221.93       183.66 o                         
  -1   3   8       1660.57       1791.60        71.69 o                         
   0   3   8       1084.45       1198.78        59.81 o                         
   1   3   8       3735.56       3713.92        75.18 o                         
   2   3   8      10988.39      11006.19       175.97 o                         
   3   3   8      10334.41      11108.23       314.25 o                         
   4   3   8       2617.32       2681.58       106.39 o                         
   5   3   8         39.92        -14.74        73.98 o                         
   6   3   8       4506.85       4343.89       294.01 o                         
   7   3   8       7112.28       6243.13       368.96 o                         
   8   3   8       8337.70       8044.79       410.22 o                         
   9   3   8       4737.41       4924.42       271.51 o                         
  10   3   8         15.55         97.50       163.27 o                         
  11   3   8       2724.31       2676.04       236.89 o                         
  12   3   8       1892.74       2509.06       295.20 o                         
  13   3   8       3932.84       4723.68       434.13 o                         
 -14   4   8       1507.43       1217.44       274.99 o                         
 -13   4   8        658.53        380.56       160.69 o                         
 -12   4   8        360.01        293.29       116.67 o                         
 -11   4   8       4396.38       4052.76       172.56 o                         
 -10   4   8       5948.22       5974.12       193.07 o                         
  -9   4   8       2816.78       2672.48       127.38 o                         
  -8   4   8        951.18        956.27        79.26 o                         
  -7   4   8      13561.06      13039.04       237.93 o                         
  -6   4   8       6171.77       6551.82       159.07 o                         
  -5   4   8      34795.41      34852.68       452.65 o                         
  -4   4   8        396.64        487.14        62.42 o                         
  -3   4   8        650.08        738.46        36.16 o                         
  -2   4   8       3159.82       3227.63        87.27 o                         
  -1   4   8      90552.16      89484.88       933.20 o                         
   0   4   8         18.10        121.19        39.72 o                         
   1   4   8      21623.12      20999.99       278.34 o                         
   2   4   8       7117.97       7248.80       130.52 o                         
   3   4   8      31654.00      31495.54       513.23 o                         
   4   4   8         35.55        110.14        57.85 o                         
   5   4   8      42460.73      41261.27       686.43 o                         
   6   4   8       6978.46       7024.21       385.56 o                         
   7   4   8         68.47         42.73       139.06 o                         
   8   4   8        186.80        286.09       121.91 o                         
   9   4   8      15558.22      16642.71       519.83 o                         
  10   4   8       2289.11       2610.79       239.70 o                         
  11   4   8       4610.61       4631.63       355.97 o                         
  12   4   8        680.31        831.99       279.67 o                         
  13   4   8        266.08        456.63       465.45 o                         
 -13   5   8       2834.89       2658.53       192.11 o                         
 -12   5   8       1854.05       1921.20       154.61 o                         
 -11   5   8       3881.13       3545.24       182.62 o                         
 -10   5   8        116.89        247.94        85.78 o                         
  -9   5   8      17640.40      18242.58       321.41 o                         
  -8   5   8      11142.17      11299.93       262.95 o                         
  -7   5   8       1260.52       1433.28        86.87 o                         
  -6   5   8       3145.74       3328.22       168.21 o                         
  -5   5   8      58033.77      58086.77       707.41 o                         
  -4   5   8      35901.16      36040.57       382.50 o                         
  -3   5   8      34789.29      35212.59       372.64 o                         
  -2   5   8      23396.82      23107.57       280.98 o                         
  -1   5   8      31188.00      31361.86       410.65 o                         
   0   5   8      17029.96      17451.31       255.52 o                         
   1   5   8      66112.98      66165.71       761.75 o                         
   2   5   8      46163.61      45695.88       608.68 o                         
   3   5   8         23.90         90.74        43.90 o                         
   4   5   8        475.12        484.93        80.85 o                         
   5   5   8      31988.13      30990.86       550.25 o                         
   6   5   8      12734.62      12958.38       347.91 o                         
   7   5   8       4435.77       4248.68       226.33 o                         
   8   5   8       8835.90       9048.27       316.91 o                         
   9   5   8       2343.85       2364.58       381.29 o                         
  10   5   8        202.63        356.72       272.72 o                         
  11   5   8       2331.12       2522.48       486.30 o                         
  12   5   8       4004.56       3255.67       390.10 o                         
  13   5   8          5.54         97.32       304.35 o                         
 -13   6   8       9287.84       9885.23       391.02 o                         
 -12   6   8       9584.78       9304.56       289.77 o                         
 -11   6   8         19.79         81.99       134.07 o                         
 -10   6   8       2240.18       2228.96       157.47 o                         
  -9   6   8      22214.30      22480.54       397.85 o                         
  -8   6   8      35250.44      35221.21       578.56 o                         
  -7   6   8       2647.15       2887.96       133.94 o                         
  -6   6   8      28628.87      28590.86       415.98 o                         
  -5   6   8       8902.46       8832.21       169.54 o                         
  -4   6   8      14021.80      14365.82       200.31 o                         
  -3   6   8       9392.97       9646.65       167.40 o                         
  -2   6   8      87992.07      87842.73       998.96 o                         
  -1   6   8         31.06         54.45        37.84 o                         
   0   6   8       5876.41       5936.82       164.12 o                         
   1   6   8       1228.18       1285.44        67.51 o                         
   2   6   8      53081.77      53058.38       698.27 o                         
   3   6   8         82.42        136.70        47.29 o                         
   4   6   8      29841.88      29763.71       500.75 o                         
   5   6   8        333.04        303.54        85.33 o                         
   6   6   8       4426.13       4301.61       190.30 o                         
   7   6   8        572.34        646.37       102.60 o                         
   8   6   8      13132.44      12100.19       666.97 o                         
   9   6   8        567.58         19.23       200.90 o                         
  10   6   8          0.50       -119.83       518.48 o                         
  11   6   8        645.70        486.35       221.15 o                         
  12   6   8       1323.24        906.55       293.36 o                         
 -13   7   8       1459.63       1296.36       225.68 o                         
 -12   7   8       7360.09       7208.85       291.89 o                         
 -11   7   8        856.56        512.90       134.44 o                         
 -10   7   8      10045.31      10700.53       328.95 o                         
  -9   7   8       2899.66       2843.74       177.25 o                         
  -8   7   8       1152.90       1196.42       106.16 o                         
  -7   7   8        169.49         48.23        81.65 o                         
  -6   7   8      18381.19      19002.42       294.70 o                         
  -5   7   8       9821.17      10200.64       181.44 o                         
  -4   7   8        590.25        604.33        87.38 o                         
  -3   7   8        796.83        791.90        57.27 o                         
  -2   7   8       2916.23       3061.38        90.43 o                         
  -1   7   8      27898.53      28897.76       414.39 o                         
   0   7   8       2150.78       2466.09        95.72 o                         
   1   7   8       2596.42       2745.15        92.96 o                         
   2   7   8       6132.97       6009.59       126.26 o                         
   3   7   8      23918.63      23936.45       331.36 o                         
   4   7   8        557.41        663.36        69.00 o                         
   5   7   8      11076.03      10757.49       278.68 o                         
   6   7   8       6388.88       6016.04       226.26 o                         
   7   7   8       4095.30       3888.39       248.72 o                         
   8   7   8       7791.22       7958.99       330.77 o                         
   9   7   8      10048.57       9071.14       423.21 o                         
  10   7   8          6.16       -106.38       212.77 o                         
  11   7   8         42.87        -92.70       185.40 o                         
  12   7   8       4570.94       4973.95       707.42 o                         
 -12   8   8          2.50          9.82       165.47 o                         
 -11   8   8        955.49        597.58       154.33 o                         
 -10   8   8          1.31        -48.64        97.28 o                         
  -9   8   8       4788.51       4934.76       199.04 o                         
  -8   8   8       1495.91       1461.48       120.07 o                         
  -7   8   8        611.00        488.93        84.92 o                         
  -6   8   8       1343.68       1304.99        89.73 o                         
  -5   8   8       5961.72       6120.59       156.33 o                         
  -4   8   8       8080.09       8368.47       174.46 o                         
  -3   8   8       2646.15       2803.58       134.39 o                         
  -2   8   8       1843.78       1910.05       106.81 o                         
  -1   8   8       5365.22       5356.74       127.24 o                         
   0   8   8      13468.40      13585.54       222.26 o                         
   1   8   8       2366.79       2337.38        96.93 o                         
   2   8   8       1790.90       1937.55        91.23 o                         
   3   8   8       7362.63       7369.84       183.60 o                         
   4   8   8      15416.94      15087.35       339.54 o                         
   5   8   8       2772.58       2733.89       224.52 o                         
   6   8   8      21648.14      21062.43       451.71 o                         
   7   8   8       4560.54       4443.22       221.84 o                         
   8   8   8       1165.76       1163.69       176.83 o                         
   9   8   8       1214.74        899.76       328.08 o                         
  10   8   8      17789.81      16471.17       699.61 o                         
  11   8   8       2912.37       3133.13       309.91 o                         
 -12   9   8       1309.64       1229.71       244.83 o                         
 -11   9   8         31.37        -61.89       123.78 o                         
 -10   9   8       4998.46       5116.98       283.68 o                         
  -9   9   8         97.99        119.95        96.09 o                         
  -8   9   8      14630.27      15356.56       353.14 o                         
  -7   9   8       2268.29       2264.53       127.80 o                         
  -6   9   8       4798.09       5199.60       172.02 o                         
  -5   9   8        124.49        124.78        63.60 o                         
  -4   9   8      36094.23      36529.98       505.31 o                         
  -3   9   8       7877.91       7909.64       161.17 o                         
  -2   9   8        105.70        255.99        60.37 o                         
  -1   9   8      11614.92      12036.58       211.52 o                         
   0   9   8      45765.47      46668.27       647.25 o                         
   1   9   8       4209.87       4603.04       187.64 o                         
   2   9   8       8762.82       9032.34       293.09 o                         
   3   9   8      23609.31      23677.76       409.14 o                         
   4   9   8      11346.43      11653.05       304.00 o                         
   5   9   8        338.36        368.55       105.25 o                         
   6   9   8      15093.34      14569.12       368.23 o                         
   7   9   8      12539.45      12173.05       353.54 o                         
   8   9   8        504.03        620.56       165.75 o                         
   9   9   8       4260.52       3623.91       269.52 o                         
  10   9   8       2656.49       2799.71       317.66 o                         
  11   9   8       1492.76       1427.18       288.74 o                         
 -11  10   8       9876.75       9944.75       428.06 o                         
 -10  10   8        744.32        854.57       148.16 o                         
  -9  10   8        284.07        148.73       168.33 o                         
  -8  10   8       5695.60       6633.80       246.09 o                         
  -7  10   8      35816.75      37103.54       632.46 o                         
  -6  10   8        446.48        416.53        81.76 o                         
  -5  10   8       8107.51       8470.23       231.66 o                         
  -4  10   8       5571.24       6156.83       201.16 o                         
  -3  10   8      36277.56      37024.95       549.69 o                         
  -2  10   8       3305.92       3756.88       202.91 o                         
  -1  10   8      43768.66      43911.68       584.86 o                         
   0  10   8        283.18        256.61        76.85 o                         
   1  10   8       7622.27       7967.08       238.27 o                         
   2  10   8       5120.97       5328.90       197.33 o                         
   3  10   8      44913.94      45279.88       751.79 o                         
   4  10   8        196.88        239.99       106.11 o                         
   5  10   8        152.15         30.50       104.49 o                         
   6  10   8        967.75        936.96       134.68 o                         
   7  10   8      13604.99      14165.52       650.11 o                         
   8  10   8        625.81        532.17       171.88 o                         
   9  10   8       2635.05       2406.64       302.71 o                         
  10  10   8        267.64        444.14       236.37 o                         
 -10  11   8       3756.27       3307.46       257.61 o                         
  -9  11   8       3621.74       3425.99       236.14 o                         
  -8  11   8       4895.93       5362.87       262.86 o                         
  -7  11   8       1700.42       2030.09       169.78 o                         
  -6  11   8       4309.37       4432.79       296.65 o                         
  -5  11   8      11088.78      11542.91       305.47 o                         
  -4  11   8      17241.27      17712.74       352.13 o                         
  -3  11   8       1799.69       1852.74       110.26 o                         
  -2  11   8       1181.04       1162.58        86.98 o                         
  -1  11   8       5744.27       5676.42       192.83 o                         
   0  11   8      27720.67      28326.29       486.36 o                         
   1  11   8       5951.14       5791.60       192.55 o                         
   2  11   8       1319.42       1174.21       161.39 o                         
   3  11   8        190.49        246.76       114.70 o                         
   4  11   8      25834.19      26002.23       605.96 o                         
   5  11   8       4289.11       4028.20       214.31 o                         
   6  11   8       4102.64       4195.34       238.67 o                         
   7  11   8        879.21        810.60       178.54 o                         
   8  11   8       9624.20       9045.87       412.73 o                         
   9  11   8        107.58        -84.05       168.10 o                         
  -9  12   8        412.08        412.98       165.70 o                         
  -8  12   8       1780.85       1608.12       186.92 o                         
  -7  12   8       1389.63       1415.71       158.93 o                         
  -6  12   8        126.42         71.73        99.11 o                         
  -5  12   8         17.63         -7.83        91.37 o                         
  -4  12   8       1791.98       2022.68       126.70 o                         
  -3  12   8       7936.43       7735.85       260.70 o                         
  -2  12   8        227.01        209.52        93.40 o                         
  -1  12   8          2.18         56.52        82.92 o                         
   0  12   8        439.23        401.83        93.53 o                         
   1  12   8      19669.26      20085.31       442.16 o                         
   2  12   8          2.88         25.60       105.73 o                         
   3  12   8       2765.26       2614.24       306.22 o                         
   4  12   8         51.31         61.66       121.03 o                         
   5  12   8      15560.98      15756.46       461.27 o                         
   6  12   8       1800.69       1497.16       201.12 o                         
   7  12   8      10435.39      10536.60       704.95 o                         
   8  12   8        117.60        -81.19       162.38 o                         
  -8  13   8        665.12        615.85       169.67 o                         
  -7  13   8       1589.16       1251.56       162.15 o                         
  -6  13   8       1233.35       1147.90       151.03 o                         
  -5  13   8       5809.98       5660.10       257.06 o                         
  -4  13   8       1379.98       1371.69       174.99 o                         
  -3  13   8       9434.74       9259.39       297.60 o                         
  -2  13   8       2513.21       2457.52       153.03 o                         
  -1  13   8       2010.95       2101.86       167.43 o                         
   0  13   8       5210.98       5133.35       234.77 o                         
   1  13   8      10390.75      10930.49       337.76 o                         
   2  13   8       4108.99       4218.84       234.82 o                         
   3  13   8         16.66        -67.44       134.88 o                         
   4  13   8       9865.69       9775.31       337.31 o                         
   5  13   8       3633.59       3728.95       269.92 o                         
   6  13   8        536.40        355.23       175.56 o                         
   7  13   8        235.80        173.34       186.74 o                         
  -6  14   8       9605.26       9753.10       499.22 o                         
  -5  14   8         92.39        214.53       163.65 o                         
  -4  14   8        903.51        577.67       152.96 o                         
  -3  14   8       6807.28       6421.40       448.10 o                         
  -2  14   8      19135.27      20101.42       527.31 o                         
  -1  14   8       1872.95       2064.31       181.08 o                         
   0  14   8       1287.00       1212.32       164.02 o                         
   1  14   8       3217.12       3259.87       221.52 o                         
   2  14   8      12447.50      12613.72       376.96 o                         
   3  14   8       3927.47       3932.05       334.97 o                         
   4  14   8       6195.03       6165.09       299.95 o                         
   5  14   8        914.79        544.34       191.43 o                         
   6  14   8       1681.97       1749.29       246.93 o                         
  -4  15   8       7927.50       7467.40       437.97 o                         
  -3  15   8       2912.83       3260.10       318.89 o                         
  -2  15   8         70.05        -55.76       195.03 o                         
  -1  15   8       6391.97       6198.88       533.15 o                         
   0  15   8       9795.65      10434.67       684.91 o                         
   1  15   8       7091.70       7669.27       375.87 o                         
   2  15   8       2017.60       2093.39       244.74 o                         
   3  15   8       2424.11       2323.63       384.36 o                         
   4  15   8       2701.66       3118.96       284.79 o                         
 -13   0   9       2752.82       2378.59       237.63 o                         
 -11   0   9      10073.44      10275.97       360.13 o                         
  -9   0   9       9866.50       9489.97       281.08 o                         
  -7   0   9      71059.67      70801.54      1193.41 o                         
  -5   0   9      10416.87      10443.66       350.00 o                         
  -3   0   9     208593.73     208339.55      2719.42 o                         
  -1   0   9        973.43       1460.00       129.85 o                         
   1   0   9     152403.47     141576.61      2216.91 o                         
   3   0   9      73801.79      68743.05      5080.73 o                         
   5   0   9      54816.48      52560.78      1160.59 o                         
   7   0   9     116970.50     121468.17      3195.79 o                         
  11   0   9      30205.45      31029.91      1169.72 o                         
  13   0   9       7321.92       8008.18       514.27 o                         
 -14   1   9       7449.24       7484.78       362.79 o                         
 -13   1   9       8497.60       8086.75       315.90 o                         
 -12   1   9       2301.48       2111.19       149.36 o                         
 -11   1   9        959.59        928.88       112.53 o                         
 -10   1   9      19706.74      18867.90       331.79 o                         
  -9   1   9      17196.49      16747.11       280.02 o                         
  -8   1   9      12170.09      11930.55       244.12 o                         
  -7   1   9      16032.17      15686.09       250.47 o                         
  -6   1   9      36314.22      35779.50       461.73 o                         
  -5   1   9       2893.33       2893.56       109.61 o                         
  -4   1   9      47541.86      47626.96       579.10 o                         
  -3   1   9      19058.31      18484.62       238.17 o                         
  -2   1   9      28928.49      28308.10       370.22 o                         
  -1   1   9       8354.73       8332.92       135.63 o                         
   0   1   9     149415.19     146858.94      1822.21 o                         
   1   1   9        244.16        201.04        31.93 o                         
   2   1   9       5654.24       5932.87       188.59 o                         
   3   1   9      26695.18      26884.70       627.43 o                         
   4   1   9     106800.42     105271.02      2398.92 o                         
   5   1   9       4038.28       4303.80       123.40 o                         
   6   1   9       6256.64       6702.70       250.77 o                         
   7   1   9        635.06        699.24       115.64 o                         
   8   1   9      25755.49      27576.21       811.88 o                         
   9   1   9       9486.13      10326.41       570.75 o                         
  10   1   9      13985.43      15421.29      2177.63 o                         
  11   1   9        406.94        330.19       243.73 o                         
  12   1   9       3460.40       3639.46       283.33 o                         
  13   1   9        220.76        384.92       182.18 o                         
 -14   2   9       1752.77       2341.92       374.39 o                         
 -13   2   9        801.31        864.54       143.00 o                         
 -12   2   9       8638.86       8145.49       260.94 o                         
 -11   2   9      32398.60      32277.92       529.48 o                         
 -10   2   9      15430.59      15013.25       320.30 o                         
  -9   2   9       3573.29       3523.66       134.98 o                         
  -8   2   9       2794.90       2747.52       114.22 o                         
  -7   2   9      40292.27      39889.60       513.61 o                         
  -6   2   9      49390.20      48988.98       604.30 o                         
  -5   2   9      39783.58      40376.10       566.75 o                         
  -4   2   9       3582.12       3594.73       100.09 o                         
  -3   2   9      17764.22      17208.72       215.15 o                         
  -2   2   9      33256.54      33221.15       412.42 o                         
  -1   2   9      44318.16      45279.32       611.09 o                         
   0   2   9      25210.91      24867.22       363.62 o                         
   1   2   9       4138.88       4132.05        88.03 o                         
   2   2   9        840.55        844.09        50.17 o                         
   3   2   9      16908.72      16090.65       650.69 o                         
   4   2   9       5352.40       5214.79       267.69 o                         
   5   2   9       2582.98       2416.01       114.47 o                         
   6   2   9       1487.26       1868.49       353.46 o                         
   7   2   9       7088.65       7199.99       389.33 o                         
   8   2   9        471.66        823.55       193.16 o                         
   9   2   9       4484.30       4806.49       445.84 o                         
  10   2   9        741.42        983.00       270.80 o                         
  11   2   9       2407.27       2913.56       307.12 o                         
  12   2   9        273.31        439.64       182.21 o                         
  13   2   9       1377.82       1418.83       306.63 o                         
 -14   3   9       9614.16       9307.70       556.78 o                         
 -13   3   9       5553.06       5133.24       235.33 o                         
 -12   3   9      11482.45      11287.69       298.73 o                         
 -11   3   9       1075.65        990.33       113.66 o                         
 -10   3   9      10309.43      10203.72       235.77 o                         
  -9   3   9      22158.12      21902.13       362.82 o                         
  -8   3   9      47507.98      47244.95       604.49 o                         
  -7   3   9         26.28         29.58        53.21 o                         
  -6   3   9       1837.18       2067.29        88.12 o                         
  -5   3   9      52964.85      53216.14       651.21 o                         
  -4   3   9      49046.87      48335.70       587.82 o                         
  -3   3   9      15580.18      16276.92       228.48 o                         
  -2   3   9       9937.99      10310.53       173.14 o                         
  -1   3   9      63236.45      62210.13       974.92 o                         
   0   3   9      10156.90      10047.79       213.06 o                         
   1   3   9      47673.18      48903.75       744.56 o                         
   2   3   9       7649.08       7349.06       139.16 o                         
   3   3   9      24879.49      23989.98       395.07 o                         
   4   3   9         36.74         38.46        61.66 o                         
   5   3   9      43738.07      41898.76       692.32 o                         
   6   3   9       2213.81       2216.88       240.25 o                         
   7   3   9       2042.88       2089.85       241.16 o                         
   8   3   9         53.63         95.37       159.37 o                         
   9   3   9      15326.62      15926.20       514.40 o                         
  10   3   9       2442.16       2465.48       256.24 o                         
  11   3   9        872.90       1092.87       194.52 o                         
  12   3   9       2527.03       2733.89       364.15 o                         
  13   3   9       2494.02       2188.36       347.95 o                         
 -13   4   9       1084.30        864.74       155.54 o                         
 -12   4   9       4294.39       4251.65       218.47 o                         
 -11   4   9       6810.30       6537.68       220.82 o                         
 -10   4   9        617.01        511.21        95.42 o                         
  -9   4   9         69.74         56.82        72.25 o                         
  -8   4   9      30834.24      31522.32       465.08 o                         
  -7   4   9      12595.70      12763.38       238.09 o                         
  -6   4   9      12546.48      12508.82       226.43 o                         
  -5   4   9       1888.77       2025.18        97.32 o                         
  -4   4   9      71243.60      71618.86       776.96 o                         
  -3   4   9      11003.17      11005.28       147.88 o                         
  -2   4   9      94147.06      94291.20       982.57 o                         
  -1   4   9       2151.41       2089.00       107.54 o                         
   0   4   9      29740.50      29017.21       463.31 o                         
   1   4   9       3738.79       3619.83       118.38 o                         
   2   4   9     186037.28     183146.88      2024.29 o                         
   3   4   9        481.57        577.92        65.65 o                         
   4   4   9       2417.64       2464.70       125.62 o                         
   5   4   9       2318.57       2257.22       126.56 o                         
   6   4   9      83736.82      78814.64      1779.59 o                         
   7   4   9        668.64        484.66       174.90 o                         
   8   4   9      28750.49      27566.91      1705.98 o                         
   9   4   9       2212.49       2435.66       211.15 o                         
  10   4   9       9554.58       9689.51       717.82 o                         
  11   4   9        380.47        441.96       286.72 o                         
  12   4   9      18818.44      19621.17       793.34 o                         
  13   4   9        586.06        618.71       309.25 o                         
 -13   5   9       5567.24       5227.45       272.80 o                         
 -12   5   9       2029.13       2076.64       165.75 o                         
 -11   5   9       3103.58       3315.95       181.20 o                         
 -10   5   9        901.31        958.31       110.22 o                         
  -9   5   9      22818.25      23224.17       406.38 o                         
  -8   5   9       8741.92       9026.76       218.44 o                         
  -7   5   9       2860.09       2993.06       132.24 o                         
  -6   5   9      18837.46      18887.93       304.47 o                         
  -5   5   9      71373.90      71547.32       858.89 o                         
  -4   5   9        153.41        197.78        43.53 o                         
  -3   5   9        211.95        201.99        33.65 o                         
  -2   5   9      49635.05      49419.11       526.04 o                         
  -1   5   9     108385.38     106371.91      1490.59 o                         
   0   5   9      19156.16      19129.87       328.61 o                         
   1   5   9      20843.13      20225.03       287.63 o                         
   2   5   9      15313.81      15237.32       250.11 o                         
   3   5   9      58994.06      57721.49       816.12 o                         
   4   5   9      29681.79      29433.92       658.12 o                         
   5   5   9      57223.14      56095.01      1167.15 o                         
   6   5   9         32.68        186.67        85.20 o                         
   7   5   9       6583.62       7065.43       290.23 o                         
   8   5   9      10327.34      10340.98       337.61 o                         
   9   5   9      33136.58      31374.56      2720.59 o                         
  10   5   9        485.76        155.21       667.81 o                         
  11   5   9        706.31        774.83       253.30 o                         
  12   5   9        635.44        540.73       286.58 o                         
 -13   6   9        192.95        109.66       174.28 o                         
 -12   6   9      13214.78      13732.14       559.50 o                         
 -11   6   9       5617.06       5444.75       240.82 o                         
 -10   6   9      17304.91      18103.52       432.27 o                         
  -9   6   9       7699.70       7693.87       232.08 o                         
  -8   6   9       8661.20       8783.59       236.01 o                         
  -7   6   9       1038.84       1172.27       114.84 o                         
  -6   6   9      53221.50      53075.02       661.68 o                         
  -5   6   9      28224.19      28408.81       408.60 o                         
  -4   6   9        218.36        288.15        48.50 o                         
  -3   6   9       5716.43       5827.54       119.95 o                         
  -2   6   9      53207.53      53357.23       634.98 o                         
  -1   6   9      23757.05      24088.24       393.12 o                         
   0   6   9       1316.07       1276.35        72.34 o                         
   1   6   9      34866.33      35352.96       469.87 o                         
   2   6   9      25365.78      25327.59       400.94 o                         
   3   6   9       1685.07       1678.77        87.78 o                         
   4   6   9       1066.62       1207.31        86.90 o                         
   5   6   9      25669.48      24637.34       471.79 o                         
   6   6   9      10343.71       9760.14       442.88 o                         
   7   6   9       3159.28       3050.18       183.28 o                         
   8   6   9        592.76        481.50       135.23 o                         
   9   6   9       2533.10       2618.70       328.44 o                         
  10   6   9       4653.53       4242.62       493.48 o                         
  11   6   9       2094.15       1693.76       341.26 o                         
  12   6   9        227.76        248.13       298.70 o                         
 -12   7   9        748.54        747.33       184.99 o                         
 -11   7   9         32.85         19.46       124.09 o                         
 -10   7   9        440.55        358.63       123.77 o                         
  -9   7   9      38366.44      40338.02       734.10 o                         
  -8   7   9       3303.22       3226.37       142.54 o                         
  -7   7   9      14992.35      15059.66       277.37 o                         
  -6   7   9         93.69        120.91        63.43 o                         
  -5   7   9      25362.19      25249.94       403.17 o                         
  -4   7   9       7164.16       7519.54       148.91 o                         
  -3   7   9      34395.54      34036.59       436.80 o                         
  -2   7   9        508.98        618.67        63.49 o                         
  -1   7   9       2731.38       2842.94       116.80 o                         
   0   7   9       7103.33       7224.65       160.33 o                         
   1   7   9      16339.03      16352.52       262.54 o                         
   2   7   9       4696.96       4570.17       125.92 o                         
   3   7   9         26.13        -22.79        45.57 o                         
   4   7   9       3354.44       3183.53       164.44 o                         
   5   7   9        288.68        488.88       103.26 o                         
   6   7   9      10527.52      10356.57       293.32 o                         
   7   7   9       1162.04       1076.17       134.99 o                         
   8   7   9        475.51        381.77       132.22 o                         
   9   7   9        319.17         91.71       226.93 o                         
  10   7   9       5480.09       5211.71       487.54 o                         
  11   7   9       2371.58       2284.81       278.59 o                         
  12   7   9        295.22         33.12       277.80 o                         
 -12   8   9       4449.32       4886.46       355.00 o                         
 -11   8   9        121.34        240.81       139.47 o                         
 -10   8   9       7526.28       7240.34       266.56 o                         
  -9   8   9       2567.36       2701.27       174.47 o                         
  -8   8   9       4816.91       4834.40       214.07 o                         
  -7   8   9       3150.14       3051.69       152.86 o                         
  -6   8   9      15206.07      15429.05       275.24 o                         
  -5   8   9       2698.41       2986.61       150.96 o                         
  -4   8   9       1109.16       1018.29        92.14 o                         
  -3   8   9      25538.38      26128.55       357.26 o                         
  -2   8   9      18648.54      18684.85       304.11 o                         
  -1   8   9       3346.65       3523.09       109.67 o                         
   0   8   9       1732.59       1599.31        98.11 o                         
   1   8   9      24628.02      25092.27       420.11 o                         
   2   8   9       8356.71       8389.21       200.42 o                         
   3   8   9      34980.02      35122.30       597.68 o                         
   4   8   9        357.94        406.80        99.82 o                         
   5   8   9       4092.52       3996.40       193.40 o                         
   6   8   9       5037.79       5088.64       227.31 o                         
   7   8   9      28401.74      28382.34       575.11 o                         
   8   8   9        184.00        257.53       152.46 o                         
   9   8   9       2171.88       1945.48       311.43 o                         
  10   8   9       1966.93       1441.67       306.89 o                         
  11   8   9       6668.93       6355.28       520.86 o                         
 -11   9   9       2221.72       2020.86       194.64 o                         
 -10   9   9       3908.16       3590.03       203.52 o                         
  -9   9   9        978.37        966.96       118.69 o                         
  -8   9   9         43.23        -16.86        87.08 o                         
  -7   9   9       7829.02       8263.15       221.81 o                         
  -6   9   9       9403.83       9762.73       227.57 o                         
  -5   9   9      13345.56      13503.56       250.99 o                         
  -4   9   9      10559.86      10905.00       216.14 o                         
  -3   9   9       4552.63       4747.50       146.12 o                         
  -2   9   9       7203.44       7000.69       167.86 o                         
  -1   9   9      31760.81      31258.28       436.52 o                         
   0   9   9      37399.38      38662.89       599.34 o                         
   1   9   9        785.93        710.34        95.98 o                         
   2   9   9        422.03        533.51        83.08 o                         
   3   9   9      33327.88      32500.48       572.40 o                         
   4   9   9      22235.08      21939.68       455.70 o                         
   5   9   9       2771.92       2744.49       175.02 o                         
   6   9   9       6519.50       6608.45       278.25 o                         
   7   9   9       4954.79       5042.39       252.61 o                         
   8   9   9       5944.85       6181.94       324.04 o                         
   9   9   9       5104.70       4063.98       615.51 o                         
  10   9   9       9806.84       9061.49       591.01 o                         
 -11  10   9       5788.17       6556.31       517.03 o                         
 -10  10   9       2815.42       2876.36       265.48 o                         
  -9  10   9        661.03        767.52       129.15 o                         
  -8  10   9       6110.95       6223.37       239.11 o                         
  -7  10   9       9303.06       9682.59       269.51 o                         
  -6  10   9       1233.29       1304.47       111.31 o                         
  -5  10   9       2858.85       2949.17       127.39 o                         
  -4  10   9      35891.59      35752.73       505.51 o                         
  -3  10   9       3625.76       3803.27       140.34 o                         
  -2  10   9       1609.10       1742.08       100.04 o                         
  -1  10   9       5405.67       5568.19       148.48 o                         
   0  10   9      27795.80      28518.51       480.18 o                         
   1  10   9        816.21        784.51        91.41 o                         
   2  10   9      14106.95      14228.25       321.82 o                         
   3  10   9       6015.10       6294.53       314.56 o                         
   4  10   9       3391.31       3482.62       244.56 o                         
   5  10   9         86.09        105.84       108.72 o                         
   6  10   9      19540.50      18516.69       562.96 o                         
   7  10   9       2713.21       2866.75       229.94 o                         
   8  10   9        160.49        -55.41       159.92 o                         
   9  10   9         56.08       -107.93       215.85 o                         
  10  10   9       4668.15       3645.11       474.18 o                         
 -10  11   9       2651.85       3199.92       363.20 o                         
  -9  11   9          3.02         13.70       161.09 o                         
  -8  11   9      17534.76      17787.79       579.42 o                         
  -7  11   9       1611.98       1498.36       155.73 o                         
  -6  11   9        684.43        767.44       114.39 o                         
  -5  11   9         39.12        108.95        90.73 o                         
  -4  11   9      15212.32      15621.73       326.25 o                         
  -3  11   9       3455.85       3837.66       142.76 o                         
  -2  11   9       6571.61       6670.13       228.91 o                         
  -1  11   9       3452.95       3854.97       163.39 o                         
   0  11   9       1285.42       1205.96       155.00 o                         
   1  11   9       6218.16       6317.41       207.29 o                         
   2  11   9       3208.66       3235.53       199.16 o                         
   3  11   9       9961.89      10019.50       316.40 o                         
   4  11   9         18.60         -7.21       106.48 o                         
   5  11   9       1339.85       1210.11       148.70 o                         
   6  11   9         25.29         23.35       140.13 o                         
   7  11   9       9063.90       9296.44       387.48 o                         
   8  11   9         90.15        -68.95       225.27 o                         
   9  11   9         10.31       -121.50       242.99 o                         
  -9  12   9        321.37        182.98       192.33 o                         
  -8  12   9         24.02        -75.38       150.76 o                         
  -7  12   9       6329.50       6327.13       309.48 o                         
  -6  12   9         76.93        476.42       133.12 o                         
  -5  12   9       3108.28       3346.47       192.82 o                         
  -4  12   9        257.86        221.00       126.23 o                         
  -3  12   9       4002.62       4010.49       291.73 o                         
  -2  12   9       3266.00       3133.02       161.65 o                         
  -1  12   9       6738.09       6735.45       219.06 o                         
   0  12   9        234.12        174.74        89.51 o                         
   1  12   9        314.99        274.98       114.22 o                         
   2  12   9       7925.32       7621.89       340.22 o                         
   3  12   9       2923.34       2965.12       198.48 o                         
   4  12   9       7708.64       6994.27       286.54 o                         
   5  12   9         50.97        -58.82       117.65 o                         
   6  12   9       2183.55       1922.09       300.56 o                         
   7  12   9        338.35        210.36       169.93 o                         
   8  12   9       9933.52      10687.44       872.87 o                         
  -7  13   9         53.40        -17.02       199.96 o                         
  -6  13   9       4278.34       4638.80       356.58 o                         
  -5  13   9        721.23        666.16       243.79 o                         
  -4  13   9       1286.32       1315.95       239.22 o                         
  -3  13   9         95.00         91.80       126.37 o                         
  -2  13   9       7296.25       7607.40       282.76 o                         
  -1  13   9       2422.91       2656.71       216.27 o                         
   0  13   9       5507.60       5047.31       352.03 o                         
   1  13   9       3359.46       3155.77       312.74 o                         
   2  13   9       2454.04       2226.54       223.47 o                         
   3  13   9        697.92        733.50       150.64 o                         
   4  13   9       6989.63       7499.93       317.41 o                         
   5  13   9       8043.92       8332.47       381.22 o                         
   6  13   9        132.72        244.47       179.16 o                         
   7  13   9        657.64        186.55       196.45 o                         
  -6  14   9       1834.78       1900.86       293.78 o                         
  -5  14   9       5382.75       5623.05       333.43 o                         
  -4  14   9        573.21        467.42       163.74 o                         
  -3  14   9       5586.97       5753.84       374.10 o                         
  -2  14   9       1838.57       2114.32       381.97 o                         
  -1  14   9       1344.42       1566.62       216.83 o                         
   0  14   9       2317.97       2405.93       234.62 o                         
   1  14   9      11824.18      12005.91       451.05 o                         
   2  14   9        181.95        214.85       190.06 o                         
   3  14   9        453.90        426.12       153.95 o                         
   4  14   9       2235.10       2423.08       213.08 o                         
   5  14   9       6619.44       6742.02       377.15 o                         
  -3  15   9       4145.72       4495.69       353.48 o                         
  -2  15   9       3610.33       4194.90       359.53 o                         
  -1  15   9       1715.39       1464.90       214.68 o                         
   0  15   9        199.08        -36.84       170.23 o                         
   1  15   9       1683.86       1282.15       216.56 o                         
   2  15   9       3522.45       3471.93       287.45 o                         
   3  15   9       3009.07       2639.95       240.89 o                         
 -12   0  10        353.81        263.73       171.92 o                         
 -10   0  10      26173.01      26038.94       623.71 o                         
  -8   0  10       2468.61       2552.56       157.21 o                         
  -6   0  10      73784.05      73085.58      1103.33 o                         
  -4   0  10      58836.85      59034.97       891.26 o                         
  -2   0  10      71308.44      69924.13      1135.04 o                         
   0   0  10     189780.38     182466.66      2835.45 o                         
   2   0  10      12870.69      12669.99       334.39 o                         
   4   0  10     151765.36     134276.81      5503.81 o                         
   6   0  10       8025.45       7886.35       447.97 o                         
  10   0  10      33815.98      37442.82      1916.32 o                         
  12   0  10       8949.48      10026.35       578.06 o                         
 -13   1  10       1090.84       1164.23       144.52 o                         
 -12   1  10       5883.82       5489.87       222.82 o                         
 -11   1  10      11916.20      12006.24       281.69 o                         
 -10   1  10      11817.14      11732.24       253.47 o                         
  -9   1  10        414.34        446.73        77.23 o                         
  -8   1  10       1679.67       1764.90        99.91 o                         
  -7   1  10      59626.55      58508.00       719.44 o                         
  -6   1  10      18604.66      18376.24       281.60 o                         
  -5   1  10       1261.38       1326.16        80.45 o                         
  -4   1  10       1878.50       1721.07        74.72 o                         
  -3   1  10     102769.47     100007.70      1127.78 o                         
  -2   1  10       4896.06       4829.52       112.84 o                         
  -1   1  10      29375.93      28856.11       407.90 o                         
   0   1  10       7236.68       6481.31       128.52 o                         
   1   1  10      89607.70      84445.92       964.55 o                         
   2   1  10         74.54        259.11        75.11 o                         
   3   1  10      73049.23      71157.44      1380.19 o                         
   4   1  10        708.15        620.51       154.82 o                         
   5   1  10      32898.61      31473.70       694.65 o                         
   6   1  10       6003.40       5904.42       314.54 o                         
   7   1  10      77532.36      78719.60      1824.11 o                         
   8   1  10        204.45        215.87       201.44 o                         
   9   1  10       2508.66       2422.36       555.81 o                         
  10   1  10         22.75         49.77       406.49 o                         
  11   1  10      29211.59      30912.72       862.57 o                         
  12   1  10        438.68        734.76       291.54 o                         
  13   1  10        870.43       1094.57       213.15 o                         
 -13   2  10       8691.26       8421.59       288.89 o                         
 -12   2  10       9117.98       8955.50       413.60 o                         
 -11   2  10         28.04         54.46        94.79 o                         
 -10   2  10      12400.73      12238.06       260.85 o                         
  -9   2  10      26189.52      25883.55       387.55 o                         
  -8   2  10      44801.97      44034.91       573.03 o                         
  -7   2  10       8983.76       8845.05       182.63 o                         
  -6   2  10       2817.82       2725.14       111.80 o                         
  -5   2  10      19419.98      19213.70       301.36 o                         
  -4   2  10     100249.98     101030.11      1218.33 o                         
  -3   2  10      33929.84      32926.70       410.13 o                         
  -2   2  10        645.85        644.94        49.95 o                         
  -1   2  10       5441.80       5620.90       141.82 o                         
   0   2  10      77070.20      76177.34      1068.17 o                         
   1   2  10      25682.77      25533.34       327.10 o                         
   2   2  10      11853.97      11624.64       219.31 o                         
   3   2  10         12.40         -2.94        57.25 o                         
   4   2  10      40334.12      39323.91      1462.66 o                         
   5   2  10       8235.22       7986.93       343.55 o                         
   6   2  10       4687.56       4747.90       332.71 o                         
   7   2  10        200.71        122.93       162.26 o                         
   8   2  10      12666.40      12655.33       521.33 o                         
   9   2  10        434.58        472.17       280.83 o                         
  10   2  10       1121.87       1184.41       796.39 o                         
  11   2  10        165.55        276.58       217.61 o                         
  12   2  10       4476.46       4943.39       377.37 o                         
  13   2  10        761.16        607.06       397.28 o                         
 -13   3  10        229.63         63.67       127.17 o                         
 -12   3  10       6177.02       6322.82       235.03 o                         
 -11   3  10      33400.22      34030.24       557.25 o                         
 -10   3  10       2032.31       2057.53       127.32 o                         
  -9   3  10       8128.76       7920.62       200.69 o                         
  -8   3  10      12530.67      12826.37       237.70 o                         
  -7   3  10      40662.56      39897.75       551.53 o                         
  -6   3  10      21642.04      22099.16       363.91 o                         
  -5   3  10      51914.86      51687.48       714.47 o                         
  -4   3  10      15636.09      15672.33       253.77 o                         
  -3   3  10      11097.87      11421.61       178.40 o                         
  -2   3  10      75046.59      73701.15       821.14 o                         
  -1   3  10      59554.29      58422.90       911.58 o                         
   0   3  10       1363.18       1354.80        80.81 o                         
   1   3  10        318.82        415.44        51.56 o                         
   2   3  10      99370.76      97567.45      1170.96 o                         
   3   3  10      15080.29      14783.55       347.83 o                         
   4   3  10       7302.04       7463.53       203.35 o                         
   5   3  10         27.43         -7.75        73.42 o                         
   6   3  10      53081.18      50375.90      1106.39 o                         
   7   3  10       2006.50       1364.23       227.21 o                         
   8   3  10      11565.25      11529.01       515.05 o                         
   9   3  10        810.97        878.69       234.68 o                         
  10   3  10      11224.77      11898.67       720.52 o                         
  11   3  10        952.58       1068.99       330.52 o                         
  12   3  10       7512.15       7399.28       531.34 o                         
 -13   4  10        556.18        390.53       154.68 o                         
 -12   4  10       3619.29       3476.07       201.04 o                         
 -11   4  10       4185.18       4161.30       192.13 o                         
 -10   4  10       2731.44       2721.71       143.57 o                         
  -9   4  10       9702.21       9524.08       235.45 o                         
  -8   4  10      12424.53      12458.04       242.09 o                         
  -7   4  10       8288.83       8267.93       185.25 o                         
  -6   4  10       2555.47       2443.67       110.83 o                         
  -5   4  10      75323.81      73237.16       971.26 o                         
  -4   4  10      20267.93      19500.68       261.04 o                         
  -3   4  10         60.09        168.60        26.95 o                         
  -2   4  10        427.00        489.09        56.12 o                         
  -1   4  10     158615.44     154678.20      2084.61 o                         
   0   4  10      18146.63      17444.33       346.89 o                         
   1   4  10      34013.21      34035.37       454.52 o                         
   2   4  10       2611.91       2713.71        88.52 o                         
   3   4  10     107942.99     104406.23      1339.53 o                         
   4   4  10       5590.64       5284.40       256.42 o                         
   5   4  10      90482.05      87776.54      1379.30 o                         
   6   4  10       2852.09       3011.91       248.10 o                         
   7   4  10      11224.94      10436.37       427.42 o                         
   8   4  10       1671.84       2064.13       293.65 o                         
   9   4  10      66963.56      67980.91      2681.96 o                         
  10   4  10        292.22        448.42       325.20 o                         
  11   4  10       1149.57       2306.22       613.88 o                         
  12   4  10       1091.57       1479.19       409.26 o                         
 -13   5  10         99.01         70.72       239.31 o                         
 -12   5  10       4809.78       4769.52       247.97 o                         
 -11   5  10        387.20        502.76       123.55 o                         
 -10   5  10       1239.04       1142.61       122.31 o                         
  -9   5  10       1416.59       1545.43       122.40 o                         
  -8   5  10      22401.96      22990.12       432.46 o                         
  -7   5  10        215.89        320.18        78.42 o                         
  -6   5  10      17074.24      17262.78       313.56 o                         
  -5   5  10       4722.44       4922.45       134.49 o                         
  -4   5  10      37346.69      37930.28       429.38 o                         
  -3   5  10       7581.20       7496.32       137.23 o                         
  -2   5  10      83307.60      82725.10       850.46 o                         
  -1   5  10        425.63        311.15        65.55 o                         
   0   5  10      13592.20      13789.12       295.82 o                         
   1   5  10      29951.75      30177.12       418.84 o                         
   2   5  10     134804.09     133011.91      1662.19 o                         
   3   5  10       5101.25       5184.34       165.27 o                         
   4   5  10       2068.32       2199.74       131.36 o                         
   5   5  10      17812.09      17845.21       370.92 o                         
   6   5  10      91212.05      88559.13      1376.06 o                         
   7   5  10      13249.28      12714.92       682.27 o                         
   8   5  10      17770.01      16672.76       996.23 o                         
   9   5  10        127.50        338.46       214.09 o                         
  10   5  10      20594.54      21259.06      1086.33 o                         
  11   5  10       5648.48       7183.28       929.12 o                         
  12   5  10      14550.51      13927.88      1005.07 o                         
 -12   6  10       1171.04        862.91       158.32 o                         
 -11   6  10          4.50        -45.73       116.32 o                         
 -10   6  10       1677.27       1845.38       170.09 o                         
  -9   6  10      34758.12      37138.60       626.62 o                         
  -8   6  10       8755.38       8876.96       239.67 o                         
  -7   6  10       7198.86       7227.87       208.61 o                         
  -6   6  10       2434.37       2612.85       114.36 o                         
  -5   6  10      46658.51      47927.96       635.21 o                         
  -4   6  10       5563.19       5736.61       129.02 o                         
  -3   6  10      41743.11      43154.54       493.01 o                         
  -2   6  10      17108.74      17351.08       253.53 o                         
  -1   6  10      29729.77      29558.74       431.07 o                         
   0   6  10       2209.30       2214.08       107.75 o                         
   1   6  10      53308.17      52902.81       771.53 o                         
   2   6  10       7219.78       6907.61       176.58 o                         
   3   6  10       7395.10       7337.56       176.46 o                         
   4   6  10       9969.45      10093.77       316.77 o                         
   5   6  10      21530.07      21782.06       435.79 o                         
   6   6  10         56.21        149.25        91.35 o                         
   7   6  10       1613.93       1558.30       221.52 o                         
   8   6  10       3191.73       3249.14       285.16 o                         
   9   6  10       7665.35       6585.45       478.19 o                         
  10   6  10       1294.83        776.54       335.13 o                         
  11   6  10        281.49        131.55       327.87 o                         
  12   6  10          7.68         55.77       261.53 o                         
 -12   7  10      10000.49      10419.52       484.17 o                         
 -11   7  10        390.98        420.53       145.35 o                         
 -10   7  10      26228.31      27006.75       568.47 o                         
  -9   7  10        502.98        575.16       165.09 o                         
  -8   7  10       5278.45       5073.96       194.79 o                         
  -7   7  10       2882.29       2903.88       130.44 o                         
  -6   7  10      64292.52      65017.95       843.12 o                         
  -5   7  10         67.86         77.04        58.07 o                         
  -4   7  10       4960.60       5073.82       127.23 o                         
  -3   7  10       7170.88       7172.80       148.40 o                         
  -2   7  10      44965.53      46584.95       639.50 o                         
  -1   7  10       1371.51       1572.32       117.61 o                         
   0   7  10      26292.34      26578.44       437.92 o                         
   1   7  10      10089.93      10626.72       215.01 o                         
   2   7  10       7696.90       7662.77       209.25 o                         
   3   7  10       4774.20       4658.24       197.65 o                         
   4   7  10       9560.11       9844.37       274.08 o                         
   5   7  10       3050.89       3072.61       170.18 o                         
   6   7  10       1037.44        823.77       119.11 o                         
   7   7  10       4031.46       3937.88       284.42 o                         
   8   7  10        711.97        550.13       217.12 o                         
   9   7  10          8.27       -104.44       208.88 o                         
  10   7  10       2411.71       2193.61       340.83 o                         
  11   7  10       1528.19       1573.27       328.14 o                         
 -11   8  10         12.93        -28.01       113.96 o                         
 -10   8  10       3378.88       3171.35       188.32 o                         
  -9   8  10      10460.63      10392.96       282.65 o                         
  -8   8  10       2471.17       2714.85       202.83 o                         
  -7   8  10       6632.63       6613.07       198.24 o                         
  -6   8  10      20036.63      19956.10       333.48 o                         
  -5   8  10      12453.03      12312.55       223.85 o                         
  -4   8  10        200.79        314.18        60.34 o                         
  -3   8  10      17369.21      17500.40       266.52 o                         
  -2   8  10      33252.61      33842.59       492.23 o                         
  -1   8  10       3366.54       3405.95       140.31 o                         
   0   8  10      30085.75      29724.91       448.64 o                         
   1   8  10      19722.47      19813.97       356.24 o                         
   2   8  10       9767.11       9769.81       221.47 o                         
   3   8  10       1331.20       1406.44       115.86 o                         
   4   8  10      43564.45      42929.01       794.32 o                         
   5   8  10       8337.86       8542.13       268.60 o                         
   6   8  10       3632.79       3792.13       201.54 o                         
   7   8  10        405.29        415.17       173.94 o                         
   8   8  10      16577.40      15275.40       652.14 o                         
   9   8  10       2831.94       2973.51       368.67 o                         
  10   8  10      11662.35       9625.93       604.50 o                         
  11   8  10         35.84        141.08       291.33 o                         
 -11   9  10         67.22        230.25       153.90 o                         
 -10   9  10        849.88        921.16       153.56 o                         
  -9   9  10       3968.03       4108.65       196.92 o                         
  -8   9  10       1557.00       1678.13       129.14 o                         
  -7   9  10       5343.66       5550.53       191.02 o                         
  -6   9  10       1760.26       1810.20       114.86 o                         
  -5   9  10       5300.32       5112.51       157.06 o                         
  -4   9  10      10071.59       9949.55       205.64 o                         
  -3   9  10      29184.58      29730.19       457.67 o                         
  -2   9  10      11513.10      11818.99       243.71 o                         
  -1   9  10         18.69         27.12        59.26 o                         
   0   9  10       6652.19       6918.08       180.64 o                         
   1   9  10      31289.03      31617.35       520.63 o                         
   2   9  10      20308.51      19762.00       396.47 o                         
   3   9  10      22121.12      22339.30       439.27 o                         
   4   9  10       1784.28       1992.34       159.94 o                         
   5   9  10      13623.56      13687.77       350.71 o                         
   6   9  10      18984.03      18564.03       436.07 o                         
   7   9  10      22585.86      22340.84       673.88 o                         
   8   9  10       3709.23       4598.17       540.69 o                         
   9   9  10        156.13        -62.47       296.29 o                         
  10   9  10       2991.35       2624.54       381.22 o                         
 -10  10  10       6008.75       6326.33       375.97 o                         
  -9  10  10         11.32        -19.33       129.22 o                         
  -8  10  10       7273.99       7725.15       303.37 o                         
  -7  10  10        776.51        597.60       139.74 o                         
  -6  10  10       3754.36       3920.66       198.92 o                         
  -5  10  10       1676.12       1755.07       129.74 o                         
  -4  10  10      13047.87      13783.23       280.70 o                         
  -3  10  10        188.57        218.38        78.36 o                         
  -2  10  10        451.08        535.84        87.47 o                         
  -1  10  10      18819.63      18423.65       352.99 o                         
   0  10  10       8448.85       8986.06       226.74 o                         
   1  10  10       1750.55       1881.87       135.13 o                         
   2  10  10         24.56         14.91        90.28 o                         
   3  10  10      21002.48      20233.35       466.49 o                         
   4  10  10       4659.49       4599.69       221.53 o                         
   5  10  10       6561.31       6479.86       268.53 o                         
   6  10  10        790.29        777.17       138.25 o                         
   7  10  10       1741.82       1354.73       288.03 o                         
   8  10  10       4830.34       4509.41       415.11 o                         
   9  10  10       7304.25       7005.64       877.13 o                         
  -9  11  10       1766.36       1477.98       215.85 o                         
  -8  11  10        416.24        602.01       165.39 o                         
  -7  11  10      10757.33      11745.03       400.10 o                         
  -6  11  10        834.90        930.32       178.26 o                         
  -5  11  10      14377.57      14725.69       365.76 o                         
  -4  11  10        166.38        140.41        97.76 o                         
  -3  11  10       3120.32       3374.21       191.42 o                         
  -2  11  10        132.75        107.31       100.92 o                         
  -1  11  10      19074.19      19555.28       425.29 o                         
   0  11  10         88.93        121.24        92.13 o                         
   1  11  10        103.66         93.48        89.69 o                         
   2  11  10        654.56        551.09       128.97 o                         
   3  11  10       4664.12       4328.54       228.05 o                         
   4  11  10        374.29        389.94       125.07 o                         
   5  11  10        185.76        147.41       120.32 o                         
   6  11  10        619.08        544.24       159.62 o                         
   7  11  10        123.40        -99.38       198.76 o                         
   8  11  10        262.39        166.10       269.34 o                         
  -8  12  10       7295.86       7818.51       367.86 o                         
  -7  12  10       5931.87       5993.63       305.81 o                         
  -6  12  10        150.72        194.32       119.48 o                         
  -5  12  10        653.16        681.23       155.11 o                         
  -4  12  10      10619.78      11205.88       433.31 o                         
  -3  12  10       5744.92       5812.90       279.87 o                         
  -2  12  10       1187.39       1261.26       141.76 o                         
  -1  12  10       7362.82       7623.95       316.58 o                         
   0  12  10       6429.77       6094.21       311.41 o                         
   1  12  10         73.47        -62.18       124.36 o                         
   2  12  10       2009.40       1921.69       180.43 o                         
   3  12  10       8506.78       8273.03       441.86 o                         
   4  12  10       1571.26       1356.95       162.21 o                         
   5  12  10       4342.72       4228.18       291.05 o                         
   6  12  10       1044.24       1094.14       194.77 o                         
   7  12  10        116.47        -46.31       222.49 o                         
  -7  13  10       1400.43       1139.91       264.73 o                         
  -6  13  10       1417.93       1935.46       331.68 o                         
  -5  13  10         11.63         97.81       200.47 o                         
  -4  13  10       6234.38       6868.93       324.83 o                         
  -3  13  10       5767.97       5388.68       322.06 o                         
  -2  13  10        225.05        115.57       120.08 o                         
  -1  13  10        899.72        789.33       180.18 o                         
   0  13  10       5284.73       5766.47       324.32 o                         
   1  13  10       6885.22       7076.32       347.05 o                         
   2  13  10       4414.80       4563.07       316.61 o                         
   3  13  10       5468.37       5571.82       277.59 o                         
   4  13  10         20.37        -37.94       136.31 o                         
   5  13  10       1922.61       1830.66       225.67 o                         
   6  13  10       5795.78       4981.46       587.22 o                         
  -5  14  10        779.08        563.90       173.93 o                         
  -4  14  10        325.71         94.40       157.63 o                         
  -3  14  10         63.02        -47.89       175.82 o                         
  -2  14  10       3481.63       3575.79       292.49 o                         
  -1  14  10        841.47       1065.92       238.28 o                         
   0  14  10       4057.93       3853.65       284.70 o                         
   1  14  10        495.15        550.70       179.46 o                         
   2  14  10       1465.72       1179.11       181.21 o                         
   3  14  10        571.14        476.48       169.24 o                         
   4  14  10       6963.26       7145.82       341.56 o                         
  -2  15  10        599.33        350.58       221.64 o                         
  -1  15  10         50.48        -40.37       178.73 o                         
   0  15  10       1468.15       1483.50       225.88 o                         
   1  15  10        852.12        662.01       205.12 o                         
 -13   0  11        235.46         21.61       168.92 o                         
 -11   0  11         27.35        -67.36       134.72 o                         
  -9   0  11       3349.10       3389.86       224.50 o                         
  -7   0  11      14933.19      15576.20       372.30 o                         
  -5   0  11      16471.44      17151.86       428.54 o                         
  -3   0  11      91511.56      91403.31      1469.06 o                         
  -1   0  11        335.89        577.36       101.38 o                         
   1   0  11     161501.34     152467.67      2397.80 o                         
   3   0  11      50621.83      48792.61      1151.67 o                         
   5   0  11      62504.04      61990.54      1465.43 o                         
   7   0  11      92125.48      96920.75      2768.67 o                         
   9   0  11       2891.23       3782.86       655.36 o                         
  11   0  11      34458.90      39259.59      2073.94 o                         
 -13   1  11       3800.97       3498.95       231.54 o                         
 -12   1  11        160.29         79.40       107.67 o                         
 -11   1  11          6.98        -46.08        92.17 o                         
 -10   1  11       4953.81       5014.40       183.88 o                         
  -9   1  11      10611.00      10154.15       218.68 o                         
  -8   1  11        468.85        594.65        80.41 o                         
  -7   1  11       9082.12       8755.01       186.51 o                         
  -6   1  11      19730.37      20738.95       331.40 o                         
  -5   1  11       5095.46       5334.90       145.19 o                         
  -4   1  11      28590.66      29300.65       437.44 o                         
  -3   1  11      22985.16      22541.37       316.36 o                         
  -2   1  11      37236.96      37908.18       522.01 o                         
  -1   1  11       2067.99       2038.43        99.80 o                         
   0   1  11      96214.69      94015.43      1132.20 o                         
   1   1  11       2326.63       2161.67        71.07 o                         
   2   1  11       2404.94       2158.26       115.55 o                         
   3   1  11      11742.16      11460.10       354.62 o                         
   4   1  11      97622.39      91546.59      2824.33 o                         
   5   1  11        947.53        944.74       123.50 o                         
   6   1  11       4049.47       3982.95       214.69 o                         
   7   1  11         44.02        -60.21       131.25 o                         
   8   1  11      35056.92      37136.75      1322.53 o                         
   9   1  11       2635.91       2571.68       564.11 o                         
  10   1  11       9187.12      10924.66      1070.15 o                         
  11   1  11        594.00        821.38       265.58 o                         
  12   1  11       6086.41       6408.93       370.27 o                         
 -13   2  11         51.64        -70.39       140.79 o                         
 -12   2  11       7259.42       7443.63       258.69 o                         
 -11   2  11      16756.88      16786.76       349.13 o                         
 -10   2  11       7049.19       7002.66       213.76 o                         
  -9   2  11       3422.84       3561.04       150.25 o                         
  -8   2  11       3286.74       3288.61       132.98 o                         
  -7   2  11      31063.93      31212.05       458.19 o                         
  -6   2  11      26218.90      26394.90       421.84 o                         
  -5   2  11      26205.11      26210.83       413.50 o                         
  -4   2  11        920.08       1092.32        78.35 o                         
  -3   2  11      11586.65      11372.14       194.34 o                         
  -2   2  11      10293.56      10202.85       189.33 o                         
  -1   2  11      65365.61      66924.16       949.00 o                         
   0   2  11       7786.99       7693.52       202.96 o                         
   1   2  11       5082.34       5177.52       138.57 o                         
   2   2  11       2204.63       2194.02       124.11 o                         
   3   2  11      29408.18      27610.55       753.52 o                         
   4   2  11        861.14        899.53       114.84 o                         
   5   2  11       1707.28       1732.85       124.10 o                         
   6   2  11       1178.97        874.06       177.09 o                         
   7   2  11       9920.79       9659.44       466.09 o                         
   8   2  11        188.33        248.85       180.87 o                         
   9   2  11        439.73        224.53       266.79 o                         
  10   2  11       1529.23       2057.34       613.88 o                         
  11   2  11       6680.38       6879.44       465.88 o                         
  12   2  11         80.14        317.73       254.72 o                         
 -13   3  11        245.92        201.76       170.17 o                         
 -12   3  11       9814.25       9452.59       320.60 o                         
 -11   3  11       2121.08       2006.13       144.81 o                         
 -10   3  11       4802.62       4826.79       179.28 o                         
  -9   3  11       4107.23       4409.68       166.12 o                         
  -8   3  11      48952.75      49750.90       682.12 o                         
  -7   3  11       4543.17       4736.88       158.57 o                         
  -6   3  11       1282.23       1324.81        96.02 o                         
  -5   3  11      16021.57      16748.82       314.33 o                         
  -4   3  11      66596.56      67073.59       796.54 o                         
  -3   3  11          4.52         80.43        34.65 o                         
  -2   3  11      21599.07      21951.89       324.23 o                         
  -1   3  11      42991.45      41854.59       805.39 o                         
   0   3  11      15730.62      16353.42       348.59 o                         
   1   3  11       6810.22       7043.20       166.57 o                         
   2   3  11      23573.18      23602.68       334.12 o                         
   3   3  11      44367.50      45123.19       626.84 o                         
   4   3  11         15.80         -7.82        68.11 o                         
   5   3  11      14710.64      14710.22       506.58 o                         
   6   3  11       6999.28       6756.32       331.13 o                         
   7   3  11       6858.31       7463.04       505.02 o                         
   8   3  11        193.97        132.00       183.43 o                         
   9   3  11      19774.84      21161.66      1422.31 o                         
  10   3  11         25.24        401.10       274.43 o                         
  11   3  11        229.44        240.58       472.86 o                         
  12   3  11       1505.78       1781.10       322.25 o                         
 -13   4  11        238.43        488.99       249.25 o                         
 -12   4  11         30.29        -48.10       116.16 o                         
 -11   4  11       3798.18       3590.35       181.84 o                         
 -10   4  11       3314.35       3328.80       167.00 o                         
  -9   4  11       3597.00       3667.18       204.51 o                         
  -8   4  11      13401.63      13288.75       265.26 o                         
  -7   4  11       8674.81       8815.99       215.19 o                         
  -6   4  11       1371.04       1376.53        97.26 o                         
  -5   4  11      15829.81      15949.09       293.79 o                         
  -4   4  11      69477.81      69108.41       821.17 o                         
  -3   4  11       3192.89       3228.76       112.04 o                         
  -2   4  11      22763.45      22701.40       326.69 o                         
  -1   4  11      20377.86      19984.17       359.90 o                         
   0   4  11      60036.45      60352.63       983.64 o                         
   1   4  11         12.66        212.53        63.20 o                         
   2   4  11     101927.32      99222.96      1283.00 o                         
   3   4  11      14507.95      14529.02       258.86 o                         
   4   4  11        569.67        613.05        80.63 o                         
   5   4  11        281.84        263.66       203.78 o                         
   6   4  11     103968.36      98034.34      1898.27 o                         
   7   4  11       5196.05       4989.81       316.28 o                         
   8   4  11      10601.90      10028.07       607.08 o                         
   9   4  11         77.98        238.14       201.59 o                         
  10   4  11      23859.11      23574.01      1501.53 o                         
  11   4  11       2237.40       3168.97       688.55 o                         
  12   4  11      15589.63      14755.53      1022.86 o                         
 -12   5  11          4.70         51.44       132.44 o                         
 -11   5  11        531.73        496.64       128.20 o                         
 -10   5  11       1589.54       1448.83       128.31 o                         
  -9   5  11       2041.23       2105.34       139.59 o                         
  -8   5  11        719.99        575.87        93.83 o                         
  -7   5  11       3957.11       3812.56       148.71 o                         
  -6   5  11        949.53       1019.73       101.00 o                         
  -5   5  11      21630.18      21868.61       324.52 o                         
  -4   5  11       1010.53       1089.45        61.12 o                         
  -3   5  11       1699.67       1836.28        79.17 o                         
  -2   5  11       7916.39       7614.24       185.83 o                         
  -1   5  11      69774.54      68403.02      1076.03 o                         
   0   5  11      22170.64      20686.59       511.79 o                         
   1   5  11       9405.24       9790.54       243.78 o                         
   2   5  11        785.08        891.18        79.07 o                         
   3   5  11      61390.07      60242.62       993.50 o                         
   4   5  11      22242.25      22033.79       449.61 o                         
   5   5  11      38408.85      38753.35       729.14 o                         
   6   5  11       6051.53       6163.89       368.80 o                         
   7   5  11       9740.46       9057.09       411.52 o                         
   8   5  11       6263.21       5956.08       640.60 o                         
   9   5  11      37919.73      33244.57      2664.57 o                         
  10   5  11       7110.23       6041.78       579.93 o                         
  11   5  11         24.99        333.16       292.60 o                         
 -12   6  11       2900.11       2883.57       298.01 o                         
 -11   6  11       1440.20       1171.55       150.60 o                         
 -10   6  11       8283.72       8523.67       302.21 o                         
  -9   6  11        371.81        217.77        96.17 o                         
  -8   6  11       1324.54       1320.39       118.55 o                         
  -7   6  11       1857.43       1791.77       124.63 o                         
  -6   6  11      26419.39      26653.09       391.20 o                         
  -5   6  11        724.98        910.75        71.94 o                         
  -4   6  11          7.31         71.65        44.04 o                         
  -3   6  11        237.99        271.25        44.25 o                         
  -2   6  11      25224.79      25674.82       391.53 o                         
  -1   6  11       2542.36       2560.56       130.40 o                         
   0   6  11       2039.62       2170.81       119.45 o                         
   1   6  11       1925.21       1831.18       104.54 o                         
   2   6  11      19341.27      18769.92       361.28 o                         
   3   6  11       2179.41       2139.72       131.09 o                         
   4   6  11       1477.35       1411.64       166.88 o                         
   5   6  11       1271.50       1138.69       118.37 o                         
   6   6  11      10942.62      11304.69       425.53 o                         
   7   6  11       6180.80       6120.97       352.13 o                         
   8   6  11        533.94        235.29       181.63 o                         
   9   6  11       1020.31        417.41       252.63 o                         
  10   6  11       5556.90       5395.72       451.70 o                         
  11   6  11       1622.88       1220.04       374.61 o                         
 -12   7  11       1395.49       1639.02       255.31 o                         
 -11   7  11        466.88        519.42       147.16 o                         
 -10   7  11       4098.29       3812.32       215.98 o                         
  -9   7  11      14034.16      15217.07       365.22 o                         
  -8   7  11        236.97        392.30        89.38 o                         
  -7   7  11      13391.86      13470.84       266.27 o                         
  -6   7  11      15574.21      16082.84       288.11 o                         
  -5   7  11      11927.51      11782.32       218.39 o                         
  -4   7  11       1188.07       1352.35        84.20 o                         
  -3   7  11      30087.92      30748.38       396.83 o                         
  -2   7  11      23707.24      24201.43       496.69 o                         
  -1   7  11        872.10        951.04        99.77 o                         
   0   7  11       2371.15       2504.19       154.76 o                         
   1   7  11      15416.24      15523.64       324.55 o                         
   2   7  11       6557.12       6488.44       197.55 o                         
   3   7  11       3841.92       4330.52       174.59 o                         
   4   7  11       8138.24       7998.11       252.33 o                         
   5   7  11       3818.61       3733.20       184.46 o                         
   6   7  11       1201.97        803.46       177.41 o                         
   7   7  11        534.69        346.84       171.13 o                         
   8   7  11       3995.93       3825.19       477.10 o                         
   9   7  11        218.52         53.79       234.82 o                         
  10   7  11         12.72        -27.03       232.03 o                         
  11   7  11         56.82        321.33       340.13 o                         
 -11   8  11        705.37        420.45       169.29 o                         
 -10   8  11       5281.72       5672.72       266.09 o                         
  -9   8  11      11259.26      11557.38       487.18 o                         
  -8   8  11        610.39        432.41       111.49 o                         
  -7   8  11        968.22       1038.66       127.83 o                         
  -6   8  11      10709.71      10920.81       256.75 o                         
  -5   8  11      19214.61      19409.41       333.04 o                         
  -4   8  11       2157.07       2291.56       115.13 o                         
  -3   8  11      22793.50      23049.18       382.11 o                         
  -2   8  11      20008.28      20539.58       351.14 o                         
  -1   8  11       8093.79       8448.60       222.23 o                         
   0   8  11      11413.92      11296.67       274.73 o                         
   1   8  11      45714.44      46097.96       698.02 o                         
   2   8  11      12263.96      12263.79       341.19 o                         
   3   8  11       1498.03       1418.72       121.52 o                         
   4   8  11      10884.74      10613.24       274.49 o                         
   5   8  11      22416.43      21811.26       460.86 o                         
   6   8  11       1962.87       2117.84       228.21 o                         
   7   8  11      14509.71      14414.34       920.67 o                         
   8   8  11       5534.48       5315.42       430.64 o                         
   9   8  11       2162.21       2355.37       360.15 o                         
  10   8  11        646.20        417.79       266.25 o                         
 -10   9  11       3133.11       3228.41       213.54 o                         
  -9   9  11        296.79        170.41       121.44 o                         
  -8   9  11       1576.45       1793.85       176.94 o                         
  -7   9  11       2199.00       2317.07       161.26 o                         
  -6   9  11      12475.90      12759.78       308.59 o                         
  -5   9  11       2412.70       2721.90       140.35 o                         
  -4   9  11         51.84         91.07        71.24 o                         
  -3   9  11       3603.53       3589.51       156.30 o                         
  -2   9  11      19387.08      20005.77       369.87 o                         
  -1   9  11       6512.27       6679.24       207.45 o                         
   0   9  11      10012.24      10216.51       247.19 o                         
   1   9  11      10255.48      11034.56       279.87 o                         
   2   9  11      14822.23      15246.56       338.76 o                         
   3   9  11       7101.40       6914.31       275.77 o                         
   4   9  11      24431.15      24260.34       478.13 o                         
   5   9  11      13691.69      14067.58       506.07 o                         
   6   9  11        219.60        -10.31       151.78 o                         
   7   9  11          6.14         39.21       211.83 o                         
   8   9  11      15687.16      15841.22       695.52 o                         
   9   9  11       9690.15       8776.97       860.13 o                         
 -10  10  11       1251.66       1513.94       257.13 o                         
  -9  10  11        168.39        198.88       141.05 o                         
  -8  10  11       1187.42       1072.29       158.93 o                         
  -7  10  11       6351.34       5694.25       250.23 o                         
  -6  10  11       1412.86       1054.24       133.17 o                         
  -5  10  11        335.18        371.48        99.05 o                         
  -4  10  11         11.68        223.65        88.88 o                         
  -3  10  11      11935.94      11775.30       381.85 o                         
  -2  10  11       4548.08       4497.03       163.44 o                         
  -1  10  11       2576.62       2610.24       156.45 o                         
   0  10  11         11.59        -37.37        79.63 o                         
   1  10  11       5898.45       5994.72       220.72 o                         
   2  10  11      11654.78      11963.71       302.74 o                         
   3  10  11       2854.35       3127.39       197.23 o                         
   4  10  11       2746.67       3229.44       214.27 o                         
   5  10  11       1971.98       1561.21       159.80 o                         
   6  10  11       9839.96       8954.30       413.40 o                         
   7  10  11       1297.56       1309.38       463.10 o                         
   8  10  11       5633.42       4508.70       420.29 o                         
   9  10  11        842.49        286.50       274.53 o                         
  -9  11  11         73.36        328.27       228.82 o                         
  -8  11  11       9590.73      10281.40       736.13 o                         
  -7  11  11       6291.04       5938.65       296.90 o                         
  -6  11  11          0.11         22.69       114.72 o                         
  -5  11  11        133.20        145.73       111.19 o                         
  -4  11  11      13358.28      13462.34       343.60 o                         
  -3  11  11      10399.22      10078.20       312.38 o                         
  -2  11  11       3368.84       3913.34       201.24 o                         
  -1  11  11       1719.39       1955.19       186.50 o                         
   0  11  11       5605.48       5438.70       223.80 o                         
   1  11  11       6992.93       6686.18       240.80 o                         
   2  11  11       2490.40       2559.36       186.99 o                         
   3  11  11       4077.90       3986.88       227.77 o                         
   4  11  11        565.41        392.72       129.03 o                         
   5  11  11       2929.88       2726.07       218.73 o                         
   6  11  11        105.40         87.51       207.71 o                         
   7  11  11       1163.43       1376.42       299.23 o                         
   8  11  11        179.13        110.76       262.19 o                         
  -8  12  11       3035.47       3018.14       253.59 o                         
  -7  12  11       2525.10       2731.35       228.61 o                         
  -6  12  11       7308.86       7920.13       345.10 o                         
  -5  12  11       4103.52       4580.22       675.61 o                         
  -4  12  11      17462.09      18506.80       856.01 o                         
  -3  12  11       1487.87       1792.48       186.82 o                         
  -2  12  11        328.46        478.39       131.01 o                         
  -1  12  11       6133.66       6728.05       297.30 o                         
   0  12  11      24240.11      24483.58       627.60 o                         
   1  12  11         15.00        -63.14       126.29 o                         
   2  12  11       2837.50       2939.11       245.80 o                         
   3  12  11       6587.43       6495.86       298.08 o                         
   4  12  11       7281.69       7090.14       293.50 o                         
   5  12  11        165.73        392.71       190.45 o                         
   6  12  11       7184.81       7001.18       564.99 o                         
   7  12  11       2037.88       1726.59       481.26 o                         
  -6  13  11         97.50        -13.61       167.86 o                         
  -5  13  11        877.50        462.19       192.78 o                         
  -4  13  11       1563.53       1654.73       253.41 o                         
  -3  13  11      12419.37      13439.56       420.64 o                         
  -2  13  11         45.93        -75.28       160.71 o                         
  -1  13  11       7714.06       7803.37       371.47 o                         
   0  13  11       5026.06       5275.15       311.55 o                         
   1  13  11       3132.98       3303.32       233.84 o                         
   2  13  11        335.39        450.36       197.20 o                         
   3  13  11      12448.04      11761.98       606.54 o                         
   4  13  11       5020.69       4832.48       270.22 o                         
   5  13  11         89.48        528.85       279.92 o                         
  -4  14  11       2467.90       2120.31       392.73 o                         
  -3  14  11       1188.06       1090.74       250.78 o                         
  -2  14  11         19.02        -82.00       164.00 o                         
  -1  14  11        728.54        657.28       200.41 o                         
   0  14  11       2452.99       2823.78       257.65 o                         
   1  14  11       2474.21       2127.07       309.15 o                         
   2  14  11        222.78        153.40       173.69 o                         
   3  14  11       3967.40       4072.32       364.96 o                         
 -12   0  12       2258.68       2179.48       232.06 o                         
 -10   0  12       1399.19       1244.90       171.98 o                         
  -8   0  12      16579.59      16283.67       403.55 o                         
  -6   0  12       4496.30       4462.85       250.30 o                         
  -4   0  12       5329.81       5474.27       189.37 o                         
  -2   0  12      25035.08      25696.66       476.24 o                         
   0   0  12      14620.24      14349.70       295.66 o                         
   2   0  12      12217.08      12759.44       349.91 o                         
   4   0  12      53803.02      49051.11      1203.47 o                         
   6   0  12        406.21        431.72       171.46 o                         
   8   0  12      27531.42      31777.66      1725.51 o                         
  10   0  12      10498.61      14358.27      1144.81 o                         
  12   0  12       5059.90       4405.88       419.75 o                         
 -13   1  12        263.97         82.48       183.06 o                         
 -12   1  12       1329.26       1299.81       143.61 o                         
 -11   1  12       1611.90       1634.55       144.29 o                         
 -10   1  12       3999.28       3805.29       169.64 o                         
  -9   1  12         12.84         -6.30        74.63 o                         
  -8   1  12          2.31        -33.30        66.61 o                         
  -7   1  12        524.31        544.65        81.57 o                         
  -6   1  12       6575.02       6649.73       173.93 o                         
  -5   1  12        785.53        921.80        94.40 o                         
  -4   1  12       9570.14       9649.93       195.64 o                         
  -3   1  12       1366.47       1428.92        61.51 o                         
  -2   1  12        106.66        130.47        48.52 o                         
  -1   1  12       1067.09        962.54        70.72 o                         
   0   1  12      19221.93      19530.47       290.18 o                         
   1   1  12      18242.07      17826.71       303.62 o                         
   2   1  12       3844.90       3756.71       130.19 o                         
   3   1  12       1861.53       2139.09       129.51 o                         
   4   1  12       1488.77       1467.32       166.85 o                         
   5   1  12      12883.99      12209.56       468.45 o                         
   6   1  12       8471.73       7659.62       370.48 o                         
   7   1  12      16586.93      16719.95       662.19 o                         
   8   1  12       1048.27       1361.69       348.10 o                         
   9   1  12       1019.21       1319.87       342.82 o                         
  10   1  12        271.17        -24.89       447.97 o                         
  11   1  12      10359.50      10993.08       812.04 o                         
  12   1  12       2175.36       2355.89       243.68 o                         
 -13   2  12        593.97        298.39       174.19 o                         
 -12   2  12        803.36        694.71       129.09 o                         
 -11   2  12        101.50        -47.37        94.74 o                         
 -10   2  12          0.47        -41.72        83.45 o                         
  -9   2  12       2214.89       2124.34       127.00 o                         
  -8   2  12       6537.11       6302.44       192.01 o                         
  -7   2  12       1398.90       1513.61       102.40 o                         
  -6   2  12       2351.84       2382.06       122.01 o                         
  -5   2  12       1769.56       1713.74       105.69 o                         
  -4   2  12       6544.14       6894.49       171.52 o                         
  -3   2  12      10612.68      10439.59       216.76 o                         
  -2   2  12       8545.95       8190.94       163.79 o                         
  -1   2  12         72.48        110.83        51.67 o                         
   0   2  12        356.99        475.44        66.53 o                         
   1   2  12        885.11       1036.72        65.54 o                         
   2   2  12      11774.32      11532.31       262.79 o                         
   3   2  12       5207.89       4922.00       197.27 o                         
   4   2  12        252.14        152.23       120.07 o                         
   5   2  12       3324.79       3207.84       244.29 o                         
   6   2  12       2410.78       2107.77       195.74 o                         
   7   2  12        517.51        281.15       179.01 o                         
   8   2  12         20.15        442.94       255.11 o                         
   9   2  12       1588.44       1647.97       351.37 o                         
  10   2  12         59.33        265.46       398.20 o                         
  11   2  12       1359.63       1500.27       303.56 o                         
  12   2  12        585.28       1380.68       431.38 o                         
 -12   3  12        504.72        147.56       116.78 o                         
 -11   3  12       3685.49       3454.66       182.73 o                         
 -10   3  12       1156.72       1165.53       121.55 o                         
  -9   3  12       8320.02       8692.93       238.28 o                         
  -8   3  12        617.75        511.86        91.80 o                         
  -7   3  12       3965.61       4151.88       164.00 o                         
  -6   3  12       2094.14       2187.67       130.91 o                         
  -5   3  12      41893.91      41364.47       608.94 o                         
  -4   3  12      10399.97      10554.66       221.65 o                         
  -3   3  12       1562.14       1618.73        71.55 o                         
  -2   3  12        224.01        212.90        50.41 o                         
  -1   3  12      46846.86      45913.02       695.57 o                         
   0   3  12       8978.63       9157.96       234.73 o                         
   1   3  12      25079.53      25233.34       458.14 o                         
   2   3  12       3620.52       3667.24       148.93 o                         
   3   3  12       8460.51       8275.94       311.19 o                         
   4   3  12        535.99        444.06       135.99 o                         
   5   3  12       8127.98       8302.67       371.06 o                         
   6   3  12      13859.98      12031.55       427.48 o                         
   7   3  12        738.32        586.22       173.67 o                         
   8   3  12          3.21        -89.12       178.24 o                         
   9   3  12        499.05        671.83       647.07 o                         
  10   3  12       3561.90       2920.10       647.07 o                         
  11   3  12        149.26        389.90       439.67 o                         
 -12   4  12       1296.91       1133.36       170.43 o                         
 -11   4  12         67.00         46.29       114.47 o                         
 -10   4  12       2200.48       2207.12       149.47 o                         
  -9   4  12       6659.20       6674.66       236.62 o                         
  -8   4  12       2209.65       2416.03       142.95 o                         
  -7   4  12       8975.06       8748.15       222.29 o                         
  -6   4  12       6568.19       6630.51       203.70 o                         
  -5   4  12        302.46        178.87        71.13 o                         
  -4   4  12       5531.92       5801.88       136.47 o                         
  -3   4  12      30227.66      29625.02       398.74 o                         
  -2   4  12      13530.47      13858.98       304.64 o                         
  -1   4  12      33855.96      34825.32       856.56 o                         
   0   4  12       9364.49       9376.91       286.90 o                         
   1   4  12       2874.80       2781.98       112.33 o                         
   2   4  12      13269.65      13834.55       448.27 o                         
   3   4  12      57022.55      58181.46      1078.92 o                         
   4   4  12        750.88        791.02       146.62 o                         
   5   4  12       7754.71       7268.46       381.14 o                         
   6   4  12      10628.93      10546.25       409.42 o                         
   7   4  12       9457.08       9886.39       445.20 o                         
   8   4  12          5.50         47.20       170.26 o                         
   9   4  12      19168.63      19193.49      1252.89 o                         
  10   4  12       2304.47       2627.81       428.22 o                         
  11   4  12         48.51        871.05       481.15 o                         
 -12   5  12       1149.45        794.45       192.72 o                         
 -11   5  12       1088.47       1049.09       141.64 o                         
 -10   5  12       2686.77       2730.79       170.53 o                         
  -9   5  12        559.63        456.18       105.45 o                         
  -8   5  12        278.64         67.26        89.32 o                         
  -7   5  12       2619.99       2847.29       143.03 o                         
  -6   5  12       3280.90       3129.10       140.11 o                         
  -5   5  12         33.30        -32.66        65.31 o                         
  -4   5  12        682.37        694.24        69.25 o                         
  -3   5  12        219.15        270.64        63.23 o                         
  -2   5  12        100.87        140.62        72.28 o                         
  -1   5  12        868.14       1028.24       100.96 o                         
   0   5  12       3739.44       4006.50       173.45 o                         
   1   5  12       3920.15       4158.87       145.34 o                         
   2   5  12      13361.22      13512.61       276.07 o                         
   3   5  12      14106.29      13992.70       297.81 o                         
   4   5  12       2009.42       2018.88       209.26 o                         
   5   5  12        265.49        155.35       148.84 o                         
   6   5  12      28241.99      26388.42       922.56 o                         
   7   5  12      13069.60      12298.45       505.18 o                         
   8   5  12         35.22        -82.70       165.41 o                         
   9   5  12       2158.05       2327.15       363.12 o                         
  10   5  12      11926.30      10337.89       750.78 o                         
  11   5  12       2101.60       1842.87       667.81 o                         
 -12   6  12        415.59        328.59       214.45 o                         
 -11   6  12        635.68        617.20       138.33 o                         
 -10   6  12       2549.16       2707.35       210.23 o                         
  -9   6  12        945.25        811.06       114.37 o                         
  -8   6  12         30.65          2.33        85.96 o                         
  -7   6  12       4240.89       4327.97       168.74 o                         
  -6   6  12        537.95        486.58        84.46 o                         
  -5   6  12        156.54        167.41        70.97 o                         
  -4   6  12        247.21        274.72        63.41 o                         
  -3   6  12       6171.06       6248.23       151.74 o                         
  -2   6  12        200.82         47.39        72.98 o                         
  -1   6  12        346.74        218.50        86.45 o                         
   0   6  12        585.44        545.29        84.89 o                         
   1   6  12        920.42        862.99        91.21 o                         
   2   6  12         19.66         26.63        64.35 o                         
   3   6  12         16.21         86.62        73.70 o                         
   4   6  12        277.82         71.27       127.29 o                         
   5   6  12        880.28        740.96       178.77 o                         
   6   6  12       2770.36       2325.55       229.50 o                         
   7   6  12       1221.14        893.55       196.35 o                         
   8   6  12         47.34         37.21       170.59 o                         
   9   6  12        345.46        239.44       297.48 o                         
  10   6  12       5883.62       5857.25       987.19 o                         
  11   6  12        973.19        569.23       351.81 o                         
 -11   7  12        436.89        230.62       154.52 o                         
 -10   7  12       5065.43       5413.28       347.64 o                         
  -9   7  12       7581.26       8144.12       272.16 o                         
  -8   7  12        410.23        445.00       103.06 o                         
  -7   7  12        554.52        384.22        94.02 o                         
  -6   7  12       6354.24       6540.34       224.05 o                         
  -5   7  12      11304.18      11013.45       224.97 o                         
  -4   7  12       7476.40       7695.35       175.16 o                         
  -3   7  12      13477.65      13293.21       267.26 o                         
  -2   7  12        889.15       1036.96        97.97 o                         
  -1   7  12       1222.59       1247.79       112.33 o                         
   0   7  12      17494.35      17072.79       354.19 o                         
   1   7  12      27844.49      27178.41       523.03 o                         
   2   7  12         23.60        -36.20        72.41 o                         
   3   7  12        545.24        528.12        93.75 o                         
   4   7  12       4336.82       5138.43       653.85 o                         
   5   7  12       4868.94       4650.51       320.00 o                         
   6   7  12       2476.61       2330.57       232.87 o                         
   7   7  12         26.23        -44.83       161.22 o                         
   8   7  12        372.57        -74.15       207.63 o                         
   9   7  12       1083.81        555.22       490.93 o                         
  10   7  12        305.39       -164.29       406.49 o                         
 -11   8  12        778.78        837.87       211.42 o                         
 -10   8  12        730.60        611.15       143.65 o                         
  -9   8  12        220.14        119.03       124.28 o                         
  -8   8  12      12229.06      13032.95       348.36 o                         
  -7   8  12       5277.96       5071.60       208.63 o                         
  -6   8  12      14757.75      14198.32       303.48 o                         
  -5   8  12        233.34        104.98        78.58 o                         
  -4   8  12       8107.46       8026.73       224.36 o                         
  -3   8  12      11757.29      12939.17       270.59 o                         
  -2   8  12      31423.49      31587.05       531.60 o                         
  -1   8  12       1236.96       1613.11       116.71 o                         
   0   8  12         47.21         80.39        76.80 o                         
   1   8  12      13654.71      13680.34       312.22 o                         
   2   8  12      21646.99      21910.89       430.71 o                         
   3   8  12       7673.79       7805.59       247.50 o                         
   4   8  12      13306.30      13155.62       477.34 o                         
   5   8  12       8081.04       7563.94       358.96 o                         
   6   8  12       4617.85       4460.04       380.53 o                         
   7   8  12       3560.55       3821.08       304.64 o                         
   8   8  12      10763.35      10269.25       692.20 o                         
   9   8  12        728.89        433.09       267.86 o                         
  10   8  12        377.99        204.61       288.86 o                         
 -10   9  12        576.42        461.58       166.02 o                         
  -9   9  12       4796.95       4888.71       244.12 o                         
  -8   9  12       2314.49       2441.87       168.61 o                         
  -7   9  12       1691.83       2020.94       151.24 o                         
  -6   9  12        687.55        623.60       108.10 o                         
  -5   9  12      14603.16      14698.92       303.44 o                         
  -4   9  12       1243.10       1467.13       115.22 o                         
  -3   9  12       2651.98       2871.91       143.01 o                         
  -2   9  12       2982.15       2869.93       152.20 o                         
  -1   9  12      11672.62      12178.69       370.38 o                         
   0   9  12       1228.23       1382.79       120.90 o                         
   1   9  12      15619.82      16093.16       356.66 o                         
   2   9  12       4824.59       4702.16       199.65 o                         
   3   9  12        198.33        161.75        95.59 o                         
   4   9  12       5368.64       5320.91       341.20 o                         
   5   9  12      13404.11      13635.64       472.54 o                         
   6   9  12       3802.33       4025.30       302.55 o                         
   7   9  12       3074.02       2893.41       334.81 o                         
   8   9  12       7862.50       7961.19       538.44 o                         
   9   9  12       4216.05       3768.23       824.29 o                         
  -9  10  12       1387.26       1295.62       198.30 o                         
  -8  10  12         64.08        -23.79       124.43 o                         
  -7  10  12       2287.69       2075.42       176.28 o                         
  -6  10  12        447.60        283.94       116.66 o                         
  -5  10  12        715.47        848.15       139.94 o                         
  -4  10  12        111.81         39.42        87.54 o                         
  -3  10  12       1407.72       1425.49       122.37 o                         
  -2  10  12        299.45        361.85        99.08 o                         
  -1  10  12         82.09         53.25        93.58 o                         
   0  10  12        129.19        121.28        98.08 o                         
   1  10  12       6030.88       6313.24       231.58 o                         
   2  10  12        490.54        472.23       106.02 o                         
   3  10  12        130.70        -54.04       108.07 o                         
   4  10  12        560.38        460.92       176.70 o                         
   5  10  12       9393.58       9598.31       418.02 o                         
   6  10  12        845.43        797.61       206.88 o                         
   7  10  12        974.33        725.57       266.36 o                         
   8  10  12       1063.54        767.76       285.40 o                         
  -8  11  12       3446.56       3895.59       275.88 o                         
  -7  11  12       1541.03       1353.05       191.42 o                         
  -6  11  12       2850.59       2992.73       224.57 o                         
  -5  11  12       5616.14       5692.17       292.17 o                         
  -4  11  12      10126.86      10208.33       429.50 o                         
  -3  11  12         15.63        -56.07       112.13 o                         
  -2  11  12       1795.49       1814.89       156.52 o                         
  -1  11  12       4923.26       4831.25       219.53 o                         
   0  11  12      12942.55      13359.64       341.59 o                         
   1  11  12       1923.47       1991.38       156.79 o                         
   2  11  12         53.70         50.01       123.78 o                         
   3  11  12        489.66        438.76       143.23 o                         
   4  11  12       9397.23       9123.32       414.73 o                         
   5  11  12        903.89        936.14       205.78 o                         
   6  11  12        720.80        337.22       239.72 o                         
   7  11  12        130.22       -120.66       241.32 o                         
  -7  12  12      17234.11      17033.66       583.18 o                         
  -6  12  12       1224.36       1155.08       221.98 o                         
  -5  12  12        432.61        452.86       177.21 o                         
  -4  12  12       1842.94       2150.88       207.47 o                         
  -3  12  12      23949.02      24773.26       537.19 o                         
  -2  12  12       3406.25       4126.85       234.41 o                         
  -1  12  12      12362.42      12120.80       341.30 o                         
   0  12  12        460.24        459.95       145.57 o                         
   1  12  12       9901.08       9650.89       347.84 o                         
   2  12  12       2485.99       2717.74       215.75 o                         
   3  12  12      20799.85      21348.71       532.37 o                         
   4  12  12         14.28        -88.82       177.65 o                         
   5  12  12        729.02        712.02       207.77 o                         
   6  12  12       1400.80       1602.24       320.95 o                         
  -5  13  12        250.11        251.59       165.66 o                         
  -4  13  12      13819.97      14626.85       469.95 o                         
  -3  13  12          1.66        -39.92       134.97 o                         
  -2  13  12       1810.62       1719.80       221.84 o                         
  -1  13  12       1208.28       1510.15       211.41 o                         
   0  13  12      20583.81      21517.36       606.74 o                         
   1  13  12        111.17        361.20       175.68 o                         
   2  13  12        840.98        765.60       177.87 o                         
   3  13  12       3490.02       3613.66       388.49 o                         
   4  13  12      10235.58       9952.72       500.93 o                         
  -2  14  12         54.21        -85.18       170.36 o                         
  -1  14  12       1782.88       1647.93       235.74 o                         
   0  14  12        891.48        808.42       197.14 o                         
   1  14  12       2666.61       3438.16       290.23 o                         
 -11   0  13      29826.35      30335.64       743.90 o                         
  -9   0  13       1324.51       1202.77       154.26 o                         
  -7   0  13      42638.26      43286.32       924.18 o                         
  -5   0  13      21562.52      21672.00       714.92 o                         
  -3   0  13      13754.89      13681.71       351.92 o                         
  -1   0  13      23710.72      23172.98       982.86 o                         
   1   0  13         83.66        148.85        84.88 o                         
   3   0  13       4423.64       4298.22       425.63 o                         
   5   0  13       4854.33       4448.46       329.60 o                         
   7   0  13        784.81        538.18       613.88 o                         
   9   0  13       2357.42       3210.45       663.66 o                         
  11   0  13       1712.55       2223.26       680.25 o                         
 -12   1  13       3563.68       3165.24       191.01 o                         
 -11   1  13         17.76        -40.64        96.06 o                         
 -10   1  13      10735.89      10733.97       274.41 o                         
  -9   1  13        460.80        520.80        91.20 o                         
  -8   1  13      16065.62      16478.37       312.97 o                         
  -7   1  13       5882.16       5958.60       223.44 o                         
  -6   1  13       4123.41       4135.17       176.74 o                         
  -5   1  13       1715.78       1635.10       119.50 o                         
  -4   1  13      27950.30      27404.10       461.36 o                         
  -3   1  13       9391.76       9335.94       193.94 o                         
  -2   1  13        311.84        401.32        68.85 o                         
  -1   1  13      13656.96      13794.20       268.23 o                         
   0   1  13      15288.56      15026.88       292.26 o                         
   1   1  13        295.71        315.11        44.84 o                         
   2   1  13       4609.08       4723.44       151.91 o                         
   3   1  13      11786.43      11346.51       284.07 o                         
   4   1  13       1889.80       1679.51       139.72 o                         
   5   1  13       2331.17       2245.46       202.71 o                         
   6   1  13       2842.54       2534.06       192.34 o                         
   7   1  13        972.34       1197.03       238.65 o                         
   8   1  13         49.91         69.26       229.17 o                         
   9   1  13       7011.18       7798.45       601.94 o                         
  10   1  13         72.89        584.58       510.19 o                         
  11   1  13        277.90        271.87       344.27 o                         
 -12   2  13        110.31        -13.66       117.43 o                         
 -11   2  13        174.29        187.91       107.61 o                         
 -10   2  13         15.49        -46.62        93.23 o                         
  -9   2  13        706.81        545.30       101.45 o                         
  -8   2  13       1146.73       1323.92       109.99 o                         
  -7   2  13       3184.46       3290.72       153.76 o                         
  -6   2  13         43.71        -36.83        73.66 o                         
  -5   2  13       3254.03       3134.75       150.61 o                         
  -4   2  13       5102.01       5002.71       203.76 o                         
  -3   2  13      20457.44      20408.36       334.96 o                         
  -2   2  13       1224.25       1370.54        97.15 o                         
  -1   2  13         59.19         74.60        56.74 o                         
   0   2  13       8204.47       8348.81       231.51 o                         
   1   2  13      29667.24      29069.96       455.27 o                         
   2   2  13       9072.23       8904.54       272.17 o                         
   3   2  13       5029.69       4796.95       195.14 o                         
   4   2  13        332.12        192.81       125.46 o                         
   5   2  13       9781.47       9889.47       645.39 o                         
   6   2  13      11543.99      10321.37       701.97 o                         
   7   2  13       7014.59       6229.69       416.03 o                         
   8   2  13       3188.71       3319.96       526.78 o                         
   9   2  13        667.69        666.84       356.72 o                         
  10   2  13       2384.58       3168.97       671.96 o                         
  11   2  13       1857.02       2480.43       622.18 o                         
 -12   3  13        523.43        556.64       162.26 o                         
 -11   3  13        131.03        115.88       113.51 o                         
 -10   3  13       2125.04       2015.37       143.42 o                         
  -9   3  13       9659.75       9942.32       268.80 o                         
  -8   3  13       2419.01       2581.07       176.37 o                         
  -7   3  13       2284.24       2218.88       133.48 o                         
  -6   3  13       9811.12      10071.38       242.95 o                         
  -5   3  13      12989.01      12550.13       288.45 o                         
  -4   3  13        917.72       1147.49        93.66 o                         
  -3   3  13      19685.56      19415.52       365.67 o                         
  -2   3  13      28064.17      27632.00       458.35 o                         
  -1   3  13       3365.95       3089.78       133.70 o                         
   0   3  13       2569.37       2718.32       134.47 o                         
   1   3  13      18354.34      18582.35       589.04 o                         
   2   3  13      23416.73      23475.48       512.31 o                         
   3   3  13        669.91       1056.17       186.92 o                         
   4   3  13      26256.22      26628.08       762.74 o                         
   5   3  13       6506.19       6976.89       505.30 o                         
   6   3  13       4254.98       3866.57       275.24 o                         
   7   3  13        425.80        248.17       163.22 o                         
   8   3  13      12405.57      11360.94       574.16 o                         
   9   3  13        349.57        420.17       236.97 o                         
  10   3  13        593.10       2430.65       605.59 o                         
  11   3  13        188.16        788.10       481.15 o                         
 -12   4  13      10378.72       9589.78       528.17 o                         
 -11   4  13        673.05        600.12       134.22 o                         
 -10   4  13       8797.29       8944.61       296.12 o                         
  -9   4  13       5994.53       6365.39       237.80 o                         
  -8   4  13       6440.92       6428.91       311.13 o                         
  -7   4  13       7711.33       7857.87       229.27 o                         
  -6   4  13      30972.20      30787.37       499.43 o                         
  -5   4  13       7527.97       7817.95       210.79 o                         
  -4   4  13        210.30        196.02        73.26 o                         
  -3   4  13      18562.29      18656.27       332.45 o                         
  -2   4  13      16902.98      16790.51       410.37 o                         
  -1   4  13       1966.06       2029.02       119.08 o                         
   0   4  13      21173.21      21447.18       628.65 o                         
   1   4  13      10828.99      10820.73       344.15 o                         
   2   4  13       1812.49       1800.77       151.67 o                         
   3   4  13       1223.20       1209.62       152.49 o                         
   4   4  13      14663.96      14987.39       549.99 o                         
   5   4  13       3577.89       3517.67       286.42 o                         
   6   4  13       2720.86       2743.87       246.80 o                         
   7   4  13        794.18        745.98       195.35 o                         
   8   4  13        769.81        328.17       222.92 o                         
   9   4  13       1633.80       1589.36       288.94 o                         
  10   4  13       2260.05       2620.04       825.43 o                         
  11   4  13         15.05        266.74       302.33 o                         
 -11   5  13         55.75         45.84       130.32 o                         
 -10   5  13       5293.79       5200.10       230.65 o                         
  -9   5  13      14268.27      14921.16       413.59 o                         
  -8   5  13        522.97        597.03       110.30 o                         
  -7   5  13       2849.48       2863.43       148.66 o                         
  -6   5  13       2082.27       1903.21       123.50 o                         
  -5   5  13       8775.90       8662.33       222.63 o                         
  -4   5  13       3722.83       3790.45       140.67 o                         
  -3   5  13       8362.81       8346.69       193.11 o                         
  -2   5  13        212.50        240.34        79.34 o                         
  -1   5  13       4612.45       4866.21       243.56 o                         
   0   5  13       1600.16       1578.23       122.83 o                         
   1   5  13       3580.67       3942.29       186.50 o                         
   2   5  13       1390.53       1382.28       100.36 o                         
   3   5  13        280.13        275.90       116.25 o                         
   4   5  13       1782.59       1699.47       244.14 o                         
   5   5  13        752.42        870.29       192.65 o                         
   6   5  13       2345.31       2341.38       234.02 o                         
   7   5  13       1280.98       1035.22       211.75 o                         
   8   5  13         95.01        -81.83       163.65 o                         
   9   5  13         35.98        -93.62       398.20 o                         
  10   5  13       4845.00       5298.91      1111.63 o                         
 -11   6  13        505.88        560.96       171.18 o                         
 -10   6  13        338.87        245.56       126.19 o                         
  -9   6  13        290.45        193.05       106.82 o                         
  -8   6  13       3010.67       3145.63       168.19 o                         
  -7   6  13        521.51        660.22       107.18 o                         
  -6   6  13        437.69        454.95        94.85 o                         
  -5   6  13         58.61         73.18        77.27 o                         
  -4   6  13       3451.41       3511.98       128.85 o                         
  -3   6  13        589.73        503.52        84.57 o                         
  -2   6  13       4180.12       4144.40       190.35 o                         
  -1   6  13         33.37         26.24        92.13 o                         
   0   6  13       6091.31       6475.75       195.70 o                         
   1   6  13        570.20        602.09        89.58 o                         
   2   6  13       6420.29       6635.50       203.18 o                         
   3   6  13        590.07        481.15       126.79 o                         
   4   6  13         69.34        176.69       177.35 o                         
   5   6  13        855.67        670.51       179.70 o                         
   6   6  13       7014.02       6215.50       401.94 o                         
   7   6  13       3844.16       3562.38       298.65 o                         
   8   6  13       1631.09       1224.83       238.19 o                         
   9   6  13       2009.97       1321.37       370.79 o                         
  10   6  13       1142.68        503.57       325.20 o                         
 -11   7  13        871.41        884.28       214.71 o                         
 -10   7  13         15.01         33.07       124.93 o                         
  -9   7  13        192.55        137.16       121.93 o                         
  -8   7  13       2645.52       2449.47       152.81 o                         
  -7   7  13       7109.38       7588.88       234.91 o                         
  -6   7  13       1871.15       1912.32       128.85 o                         
  -5   7  13       2058.33       2126.05       143.77 o                         
  -4   7  13       4591.79       4755.65       162.82 o                         
  -3   7  13       9103.05       9800.24       273.22 o                         
  -2   7  13      12232.25      11374.36       351.00 o                         
  -1   7  13      17066.04      16708.42       415.86 o                         
   0   7  13       5644.80       5343.49       198.43 o                         
   1   7  13        375.56        498.68        95.40 o                         
   2   7  13      15608.71      15783.77       342.61 o                         
   3   7  13      31424.99      31340.07       712.27 o                         
   4   7  13        167.84        124.34       148.32 o                         
   5   7  13       3990.37       3713.57       299.33 o                         
   6   7  13       7661.38       7882.04       396.98 o                         
   7   7  13       7490.92       7166.89       403.20 o                         
   8   7  13        541.73        269.51       237.54 o                         
   9   7  13       4556.44       3578.35       429.23 o                         
 -10   8  13        467.20        400.28       172.95 o                         
  -9   8  13       5592.73       5677.62       246.82 o                         
  -8   8  13       4374.80       4661.21       267.88 o                         
  -7   8  13       9050.89       9342.49       276.39 o                         
  -6   8  13        162.03         83.92        93.50 o                         
  -5   8  13      38232.15      38679.90       545.02 o                         
  -4   8  13      15685.60      16268.06       289.59 o                         
  -3   8  13         26.81         59.40        87.25 o                         
  -2   8  13        230.28        382.89       102.14 o                         
  -1   8  13      42315.88      42071.14       721.78 o                         
   0   8  13      20438.46      21406.22       432.51 o                         
   1   8  13      12900.64      12602.97       305.69 o                         
   2   8  13       1541.53       1407.16       123.26 o                         
   3   8  13       8679.83       8384.43       326.65 o                         
   4   8  13       6628.73       6697.60       601.17 o                         
   5   8  13      12970.37      12710.62       500.82 o                         
   6   8  13       3468.89       2923.11       270.41 o                         
   7   8  13          2.71        -82.80       165.61 o                         
   8   8  13       1206.57       1198.93       295.29 o                         
   9   8  13       4095.53       2983.47       388.43 o                         
  -9   9  13       5665.88       5757.81       481.89 o                         
  -8   9  13      14698.99      15487.92       397.73 o                         
  -7   9  13       1012.66        901.95       126.46 o                         
  -6   9  13        882.90        904.99       120.79 o                         
  -5   9  13       4975.74       5234.19       188.89 o                         
  -4   9  13      19811.26      19674.20       375.64 o                         
  -3   9  13        101.00        210.95        94.89 o                         
  -2   9  13      12701.62      12854.31       333.68 o                         
  -1   9  13        250.67        224.64        99.70 o                         
   0   9  13       4667.46       4483.26       200.36 o                         
   1   9  13       1018.00        953.47       123.42 o                         
   2   9  13      21286.13      21084.62       438.32 o                         
   3   9  13         18.79        -59.37       118.75 o                         
   4   9  13        485.37        585.17       183.31 o                         
   5   9  13       3064.95       3479.16       277.66 o                         
   6   9  13       7431.40       7834.00       415.46 o                         
   7   9  13       1635.72       1850.80       330.20 o                         
   8   9  13       2683.25       2607.82       382.59 o                         
  -8  10  13       4098.32       4270.35       245.85 o                         
  -7  10  13       1084.93       1208.75       162.62 o                         
  -6  10  13        966.90        850.47       142.75 o                         
  -5  10  13        150.58        171.50       101.83 o                         
  -4  10  13       1575.14       1587.88       132.67 o                         
  -3  10  13       1483.32       1545.07       142.23 o                         
  -2  10  13        128.71        195.49       100.35 o                         
  -1  10  13       1433.05       1674.26       146.37 o                         
   0  10  13        509.06        482.37       112.48 o                         
   1  10  13       1097.54       1168.54       130.17 o                         
   2  10  13       1064.74       1117.03       134.22 o                         
   3  10  13       3818.79       3531.65       297.82 o                         
   4  10  13       2899.59       2736.57       272.92 o                         
   5  10  13          4.37        112.36       168.65 o                         
   6  10  13       1697.72       1170.35       228.70 o                         
   7  10  13       2510.86       2672.29       364.38 o                         
  -7  11  13       5597.34       6045.15       317.62 o                         
  -6  11  13       2099.13       2191.11       205.42 o                         
  -5  11  13        578.98        492.94       163.84 o                         
  -4  11  13         54.51        -79.03       158.06 o                         
  -3  11  13       6783.46       6814.73       275.20 o                         
  -2  11  13       6486.47       6667.28       308.79 o                         
  -1  11  13       3495.09       3661.45       201.68 o                         
   0  11  13       1967.79       2119.58       194.77 o                         
   1  11  13       5535.09       5416.49       269.09 o                         
   2  11  13       2456.72       2503.51       219.19 o                         
   3  11  13       4883.16       4514.30       502.85 o                         
   4  11  13       6445.10       6376.99       409.36 o                         
   5  11  13       2884.22       2299.41       275.40 o                         
   6  11  13        131.47         51.07       229.92 o                         
  -6  12  13       7972.69       8327.49       527.61 o                         
  -5  12  13       1272.91       1200.48       222.04 o                         
  -4  12  13      12727.39      12846.84       528.94 o                         
  -3  12  13       1521.42       1115.17       174.32 o                         
  -2  12  13       2907.33       3209.76       247.94 o                         
  -1  12  13       1250.87       1603.45       179.20 o                         
   0  12  13      25427.79      25161.10       657.56 o                         
   1  12  13       4543.01       4405.68       267.16 o                         
   2  12  13        478.20        549.61       202.50 o                         
   3  12  13        122.57        -66.61       181.72 o                         
   4  12  13      14827.37      14107.16       530.12 o                         
   5  12  13       2773.78       3306.48       345.41 o                         
  -4  13  13        294.78        556.80       189.27 o                         
  -3  13  13      16900.57      17177.38       476.86 o                         
  -2  13  13        176.69        174.98       179.66 o                         
  -1  13  13       4011.24       4501.88       308.20 o                         
   0  13  13         63.14        -74.36       148.73 o                         
   1  13  13       9502.54       9381.43       462.19 o                         
   2  13  13        302.09        634.62       274.95 o                         
   3  13  13      10654.25      10463.14       644.54 o                         
 -12   0  14       5826.44       4727.27       456.53 o                         
 -10   0  14      29192.04      29866.49       919.19 o                         
  -8   0  14      54616.60      55362.67      1157.49 o                         
  -6   0  14      11737.85      12406.31       459.71 o                         
  -4   0  14     108242.13     109122.35      2356.84 o                         
  -2   0  14       3720.40       3889.36       406.83 o                         
   0   0  14      53787.09      51982.52      1226.47 o                         
   2   0  14      14720.62      14505.28       654.29 o                         
   4   0  14       7226.79       6242.47       339.32 o                         
   6   0  14       4698.70       5246.05       481.83 o                         
   8   0  14       1039.48        950.34       647.07 o                         
  10   0  14        713.00        829.57       564.11 o                         
 -12   1  14        252.24        197.05       178.27 o                         
 -11   1  14      20311.43      19902.20       406.92 o                         
 -10   1  14        819.16        746.07       131.35 o                         
  -9   1  14         16.79         67.19       100.83 o                         
  -8   1  14        157.36        117.77        89.32 o                         
  -7   1  14      46669.71      48063.70       773.74 o                         
  -6   1  14       3155.48       3243.25       165.53 o                         
  -5   1  14       9362.75       9271.20       273.57 o                         
  -4   1  14      13032.58      12613.75       274.89 o                         
  -3   1  14      41482.32      40729.62       593.30 o                         
  -2   1  14          3.04         56.04        66.53 o                         
  -1   1  14      30694.61      29599.25       486.96 o                         
   0   1  14      27457.22      28008.42       479.06 o                         
   1   1  14      13434.85      13146.88       285.92 o                         
   2   1  14      14269.86      13656.50       393.14 o                         
   3   1  14      26315.32      25182.33       652.77 o                         
   4   1  14       4007.15       3694.40       229.98 o                         
   5   1  14       1777.82       1745.39       193.73 o                         
   6   1  14      19594.28      18903.95       540.01 o                         
   7   1  14       8295.10       8136.69       575.66 o                         
   8   1  14        881.61        893.08       278.16 o                         
   9   1  14         80.19        279.93       270.25 o                         
  10   1  14       3379.80       3958.22       525.50 o                         
  11   1  14       1752.32       1940.15       432.18 o                         
 -12   2  14        483.02        187.68       209.11 o                         
 -11   2  14         14.77        -55.64       111.29 o                         
 -10   2  14       5440.88       5352.95       216.77 o                         
  -9   2  14        338.16        331.42       104.22 o                         
  -8   2  14        990.46        998.12       117.22 o                         
  -7   2  14       1717.57       1916.68       153.64 o                         
  -6   2  14      10342.34      11448.40       289.03 o                         
  -5   2  14       7048.74       6984.92       224.22 o                         
  -4   2  14       7957.96       7651.15       220.91 o                         
  -3   2  14       2155.20       2146.66       125.20 o                         
  -2   2  14      19425.98      19222.92       386.94 o                         
  -1   2  14      30227.84      29917.24       497.27 o                         
   0   2  14      33789.86      32408.32       572.85 o                         
   1   2  14       1817.05       1780.50       202.19 o                         
   2   2  14       9348.38       9165.11       353.81 o                         
   3   2  14      31157.76      29872.05       647.32 o                         
   4   2  14      52985.16      51012.73      1002.31 o                         
   5   2  14      13105.88      12714.14       480.03 o                         
   6   2  14         67.59        136.90       158.65 o                         
   7   2  14       5790.11       5523.63       410.03 o                         
   8   2  14      23014.39      23067.63      1460.51 o                         
   9   2  14      12816.23      13692.64       858.47 o                         
  10   2  14       5023.32       5242.08       854.46 o                         
 -11   3  14        268.93        310.22       123.49 o                         
 -10   3  14       4212.76       4150.62       196.35 o                         
  -9   3  14       3437.39       3434.09       185.44 o                         
  -8   3  14       6771.16       7057.10       233.51 o                         
  -7   3  14       2557.87       2658.22       147.88 o                         
  -6   3  14      22805.00      23055.34       548.35 o                         
  -5   3  14      12864.93      13032.20       273.60 o                         
  -4   3  14       2508.95       2828.02       144.80 o                         
  -3   3  14      24248.02      25173.02       454.52 o                         
  -2   3  14      33855.37      33643.12       545.35 o                         
  -1   3  14       4322.06       4351.87       181.35 o                         
   0   3  14        996.19       1057.26       136.65 o                         
   1   3  14      46257.27      45143.20      1116.85 o                         
   2   3  14      25328.75      25860.48       560.62 o                         
   3   3  14       2077.81       2114.63       232.36 o                         
   4   3  14       3893.05       3958.13       267.05 o                         
   5   3  14      19696.50      19668.03      1060.91 o                         
   6   3  14       7784.79       6616.43       360.29 o                         
   7   3  14      16395.39      14987.72      1022.88 o                         
   8   3  14       2871.95       2810.70       421.98 o                         
   9   3  14       3020.56       2783.19       415.51 o                         
  10   3  14       1487.33       1956.20       417.91 o                         
 -11   4  14       1532.48       1538.63       174.78 o                         
 -10   4  14       3186.43       3068.70       211.82 o                         
  -9   4  14      38888.17      39681.61       675.56 o                         
  -8   4  14       1412.65       1607.96       141.95 o                         
  -7   4  14       2513.92       2708.79       156.65 o                         
  -6   4  14       7882.30       8565.82       244.57 o                         
  -5   4  14      29212.85      30329.54       492.67 o                         
  -4   4  14       2624.79       2640.58       135.86 o                         
  -3   4  14      37228.98      37131.69       568.33 o                         
  -2   4  14       7707.88       7628.98       233.27 o                         
  -1   4  14      14565.73      14196.98       303.02 o                         
   0   4  14       8352.56       7890.88       310.03 o                         
   1   4  14      30971.93      31395.43       924.91 o                         
   2   4  14       4693.95       4809.03       231.82 o                         
   3   4  14         12.77        163.20       148.48 o                         
   4   4  14       7049.62       7032.11       341.55 o                         
   5   4  14       9876.28       9648.18       467.07 o                         
   6   4  14        187.85        -76.91       153.82 o                         
   7   4  14       1953.22       1901.68       260.57 o
[truncated: 80,029 more chars]
